# Supplementary material for: Crystal structure and Hirshfeld surface analysis of 4-{2,2-di­chloro-1-[(E)-(4-fluoro­phen­yl)diazen­yl]ethen­yl}-N,N-di­methyl­aniline
Source: Acta Crystallogr E Crystallogr Commun. 2020 May 6;76(Pt 6):811–5. doi: 10.1107/S2056989020006106 (PMC7274008; doi:10.1107/S2056989020006106)
Supplement: Supplementary file 1 [file e-76-00811-sup1.cif]

##############################################################################
#                                                                            #
# This CIF contains the data in a paper accepted for publication in          #
# Acta Crystallographica Section E. It conforms to the requirements of       #
# Notes for Authors for Acta Crystallographica Section E, and has been       #
# peer reviewed under the auspices of the IUCr Commission on Journals.       #
#                                                                            #
# Full details of the Crystallographic Information File format               #
# are given in the paper "The Crystallographic Information File (CIF):       #
# a New Standard Archive File for Crystallography" by S. R. Hall, F. H.      #
# Allen and I. D. Brown [Acta Cryst. (1991), A47, 655-685].                  #
#                                                                            #
# The current version of the core CIF dictionary is obtainable from          #
# ftp://ftp.iucr.org/pub/cif_core.dic.                                       #
#                                                                            #
# Software is freely available for graphical display of the structure(s)     #
# in this CIF. For information consult the CIF software page                 #
# http://www.iucr.org/resources/cif/software.                                #
#                                                                            #
# This file may be used for bona fide research purposes within the           #
# scientific community so long as proper attribution is given to the journal # 
# article from which it was obtained.                                        #
#                                                                            #
##############################################################################
data_I
_audit_creation_method     'SHELXL-2018/3'
_journal_date_recd_electronic     2020-04-28
_journal_date_accepted     2020-05-05
_journal_name_full     'Acta Crystallographica, Section E'
_journal_year     2020
_journal_volume     76
_journal_issue      6
_journal_page_first     811
_journal_page_last     815
_journal_paper_category     GO
_journal_paper_doi     10.1107/S2056989020006106
_journal_coeditor_code     VM2232
_publ_contact_author_name     'Ajaya Bhattarai'
_publ_contact_author_address
;
Department of Chemistry,
M.M.A.M.C (Tribhuvan University)
Biratnagar,
Nepal
;
_publ_contact_author_email     'bkajaya@yahoo.com'
_publ_contact_author_fax     ?
_publ_contact_author_phone     ?
_publ_section_title
;\
Crystal structure and Hirshfeld surface analysis of
4-{2,2-dichloro-1-[(<i>E</i>)-(4-fluorophenyl)diazenyl]ethenyl}-\
<i>N</i>,<i>N</i>-dimethylaniline
;
_publ_section_title_footnote     .
loop_
    _publ_author_name
    _publ_author_address
    'Kadriye \"Ozkaraca'
;
Institute of Natural and Applied Science,
Erciyes University,
38039 Kayseri,
Turkey
;
    'Akkurt, Mehmet'
;
Department of Physics,
Faculty of Sciences,
Erciyes University,
38039 Kayseri,
Turkey
;
    'Namiq Q. Shikhaliyev'
;
Organic Chemistry Department,
Baku State University,
Z. Khalilov str. 23,
AZ 1148 Baku, Azerbaijan
;
    'Ulviyya F. Askerova'
;
Organic Chemistry Department,
Baku State University,
Z. Khalilov str. 23,
AZ 1148 Baku, Azerbaijan
;
    'Gulnar T. Suleymanova'
;
Organic Chemistry Department,
Baku State University,
Z. Khalilov str. 23,
AZ 1148 Baku, Azerbaijan
;
    'Irada M. Shikhaliyeva'
;
Organic Chemistry Department,
Baku State University,
Z. Khalilov str. 23,
AZ 1148 Baku, Azerbaijan
;
    'Ajaya Bhattarai'
;
Department of Chemistry,
M.M.A.M.C (Tribhuvan University)
Biratnagar,
Nepal
;
_publ_section_synopsis
;
The dihedral angle between the two aromatic rings of the title compound is
64.12(14)\%. The crystal structure is stabilized by a short Cl...H contact,
C---Cl...\p and van der Waals interactions.
;
_chemical_name_systematic
;\
4-{2,2-Dichloro-1-[(<i>E</i>)-(4-fluorophenyl)diazenyl]ethenyl}-\
<i>N</i>,<i>N</i>-dimethylaniline
;
_chemical_name_common     ?
_chemical_formula_moiety     'C16 H14 Cl2 F N3'
_chemical_formula_sum     'C16 H14 Cl2 F N3'
_chemical_formula_iupac     'C16 H14 Cl2 F N3'
_chemical_formula_weight     338.20
_chemical_melting_point     ?
_chemical_absolute_configuration     ?
_space_group_crystal_system     orthorhombic
_space_group_name_H-M_alt     'P 21 21 21'
_space_group_name_Hall     'P 2ac 2ab'
loop_
    _space_group_symop_operation_xyz
    'x, y, z'
    '-x+1/2, -y, z+1/2'
    '-x, y+1/2, -z+1/2'
    'x+1/2, -y+1/2, -z'
_cell_length_a     6.0730(3)
_cell_length_b     15.9782(9)
_cell_length_c     16.3860(7)
_cell_angle_alpha     90
_cell_angle_beta     90
_cell_angle_gamma     90
_cell_volume     1590.03(14)
_cell_formula_units_Z     4
_cell_measurement_reflns_used     6056
_cell_measurement_theta_min     2.79
_cell_measurement_theta_max     26.38
_cell_measurement_temperature     296(2)
_exptl_crystal_description     'block'
_exptl_crystal_colour     'orange'
_exptl_crystal_size_max     0.270
_exptl_crystal_size_mid     0.240
_exptl_crystal_size_min     0.170
_exptl_crystal_density_diffrn     1.413
_exptl_crystal_density_meas     ?
_exptl_crystal_density_method     ?
_exptl_crystal_F_000     696
_exptl_absorpt_coefficient_mu     0.417
_exptl_absorpt_correction_type     multi-scan
_exptl_absorpt_process_details
;
(SADABS; Bruker, 2003)
;
_exptl_absorpt_correction_T_min     0.887
_exptl_absorpt_correction_T_max     0.944
_diffrn_ambient_temperature     296(2)
_diffrn_source     ?
_diffrn_radiation_type     MoK\a
_diffrn_radiation_wavelength     0.71073
_diffrn_measurement_device_type     'Bruker APEXII PHOTON 100 detector'
_diffrn_measurement_method     '\f and \w scans'
_diffrn_detector_area_resol_mean     ?
_diffrn_reflns_number     12082
_diffrn_reflns_av_R_equivalents     0.0364
_diffrn_reflns_av_unetI/netI     0.0328
_diffrn_reflns_theta_min     2.486
_diffrn_reflns_theta_max     26.376
_diffrn_reflns_theta_full     25.242
_diffrn_measured_fraction_theta_max     0.986
_diffrn_measured_fraction_theta_full     0.987
_diffrn_reflns_limit_h_min     -7
_diffrn_reflns_limit_h_max     7
_diffrn_reflns_limit_k_min     -19
_diffrn_reflns_limit_k_max     19
_diffrn_reflns_limit_l_min     -20
_diffrn_reflns_limit_l_max     20
_diffrn_standards_number     0
_diffrn_standards_interval_count     0
_diffrn_standards_interval_time     0
_diffrn_standards_decay_%     0
_refine_special_details     ?
_reflns_number_total     3215
_reflns_number_gt     2696
_reflns_threshold_expression     'I > 2\s(I)'
_refine_ls_structure_factor_coef     Fsqd
_refine_ls_matrix_type     full
_refine_ls_R_factor_all     0.0473
_refine_ls_R_factor_gt     0.0340
_refine_ls_wR_factor_gt     0.0775
_refine_ls_wR_factor_ref     0.0844
_refine_ls_goodness_of_fit_ref     1.050
_refine_ls_restrained_S_all     1.050
_refine_ls_number_reflns     3215
_refine_ls_number_parameters     201
_refine_ls_number_restraints     0
_refine_ls_hydrogen_treatment     constr
_refine_ls_weighting_scheme     calc
_refine_ls_weighting_details
              'w=1/[\s^2^(Fo^2^)+(0.0431P)^2^+0.1514P] where P=(Fo^2^+2Fc^2^)/3'
_atom_sites_solution_hydrogens     geom
_atom_sites_solution_primary     ?
_atom_sites_solution_secondary     ?
_refine_ls_shift/su_max     0.000
_refine_ls_shift/su_mean     0.000
_refine_diff_density_max     0.131
_refine_diff_density_min     -0.224
_refine_ls_extinction_method     none
_refine_ls_extinction_coef     .
_refine_ls_abs_structure_details
;
Flack <i>x</i> determined using 1002 quotients
[(<i>I</i>^+^)-(<i>I</i>^-^)]/[(<i>I</i>^+^)+(<i>I</i>^-^)]
(Parsons <i>et al.</i>,  2013).
;
_refine_ls_abs_structure_Flack     -0.02(2)
loop_
    _atom_type_symbol
    _atom_type_description
    _atom_type_scat_dispersion_real
    _atom_type_scat_dispersion_imag
    _atom_type_scat_source
    'C' 'C' 0.0033 0.0016
                         'International Tables Vol C Tables 4.2.6.8 and 6.1.1.4'
    'H' 'H' 0.0000 0.0000
                         'International Tables Vol C Tables 4.2.6.8 and 6.1.1.4'
    'Cl' 'Cl' 0.1484 0.1585
                         'International Tables Vol C Tables 4.2.6.8 and 6.1.1.4'
    'F' 'F' 0.0171 0.0103
                         'International Tables Vol C Tables 4.2.6.8 and 6.1.1.4'
    'N' 'N' 0.0061 0.0033
                         'International Tables Vol C Tables 4.2.6.8 and 6.1.1.4'
_computing_data_collection
;
APEX3 (Bruker, 2007)
;
_computing_cell_refinement
;
SAINT (Bruker, 2007)
;
_computing_data_reduction
;
SAINT (Bruker, 2007)
;
_computing_structure_solution
;
<i>SHELXT2016/6</i> (Sheldrick, 2015a)
;
_computing_structure_refinement
;
<i>SHELXL2016/6</i> (Sheldrick, 2015b)
;
_computing_molecular_graphics
;
ORTEP-3 for Windows (Farrugia, 2012)
;
_computing_publication_material
;
PLATON (Spek, 2020)
;
loop_
    _atom_site_type_symbol
    _atom_site_label
    _atom_site_fract_x
    _atom_site_fract_y
    _atom_site_fract_z
    _atom_site_U_iso_or_equiv
    _atom_site_adp_type
    _atom_site_calc_flag
    _atom_site_occupancy
    _atom_site_disorder_assembly
    _atom_site_disorder_group
    C C1 0.4252(4) 0.61833(16) 0.56623(16) 0.0443(6) Uani d 1 . .
    C C2 0.5620(5) 0.68715(18) 0.55987(18) 0.0509(7) Uani d 1 . .
    H H2A 0.540332 0.725536 0.517976 0.061 Uiso calc 1 . .
    C C3 0.7298(5) 0.6994(2) 0.61488(17) 0.0573(8) Uani d 1 . .
    H H3A 0.823241 0.745307 0.610610 0.069 Uiso calc 1 . .
    C C4 0.7553(5) 0.6416(2) 0.67653(18) 0.0594(8) Uani d 1 . .
    C C5 0.6205(6) 0.5739(2) 0.6855(2) 0.0673(9) Uani d 1 . .
    H H5A 0.641740 0.536178 0.728082 0.081 Uiso calc 1 . .
    C C6 0.4535(5) 0.56267(19) 0.63053(18) 0.0574(8) Uani d 1 . .
    H H6A 0.358152 0.517491 0.636245 0.069 Uiso calc 1 . .
    C C7 -0.0179(4) 0.53364(16) 0.45205(16) 0.0439(6) Uani d 1 . .
    C C8 -0.0207(4) 0.58320(16) 0.37493(15) 0.0421(6) Uani d 1 . .
    C C9 -0.1979(4) 0.63333(18) 0.35356(16) 0.0465(6) Uani d 1 . .
    H H9A -0.319781 0.635689 0.387856 0.056 Uiso calc 1 . .
    C C10 -0.1976(4) 0.67976(18) 0.28261(16) 0.0470(7) Uani d 1 . .
    H H10A -0.319254 0.712725 0.270104 0.056 Uiso calc 1 . .
    C C11 -0.0185(4) 0.67833(17) 0.22914(15) 0.0419(6) Uani d 1 . .
    C C12 0.1597(5) 0.62650(17) 0.25034(16) 0.0463(6) Uani d 1 . .
    H H12A 0.280540 0.622891 0.215669 0.056 Uiso calc 1 . .
    C C13 0.1577(5) 0.58098(17) 0.32175(17) 0.0473(6) Uani d 1 . .
    H H13A 0.278742 0.547916 0.334730 0.057 Uiso calc 1 . .
    C C14 -0.1613(5) 0.47174(16) 0.46824(16) 0.0469(6) Uani d 1 . .
    C C15 -0.1744(6) 0.7909(2) 0.14541(19) 0.0624(8) Uani d 1 . .
    H H15A -0.174793 0.828007 0.191458 0.094 Uiso calc 1 . .
    H H15B -0.318008 0.766689 0.138916 0.094 Uiso calc 1 . .
    H H15C -0.136230 0.821563 0.097069 0.094 Uiso calc 1 . .
    C C16 0.1532(6) 0.7139(2) 0.09817(19) 0.0666(8) Uani d 1 . .
    H H16A 0.162051 0.655738 0.083877 0.100 Uiso calc 1 . .
    H H16B 0.292048 0.732038 0.119880 0.100 Uiso calc 1 . .
    H H16C 0.118356 0.746158 0.050458 0.100 Uiso calc 1 . .
    Cl Cl1 -0.16032(15) 0.41361(5) 0.55620(5) 0.0677(3) Uani d 1 . .
    Cl Cl2 -0.36345(14) 0.44180(5) 0.40139(5) 0.0680(3) Uani d 1 . .
    F F1 0.9220(4) 0.65309(16) 0.73030(13) 0.0957(8) Uani d 1 . .
    N N1 0.2619(4) 0.60931(14) 0.50431(14) 0.0477(5) Uani d 1 . .
    N N2 0.1433(4) 0.54576(14) 0.51363(13) 0.0469(5) Uani d 1 . .
    N N3 -0.0159(4) 0.72557(16) 0.15854(14) 0.0554(6) Uani d 1 . .
loop_
    _atom_site_aniso_label
    _atom_site_aniso_U_11
    _atom_site_aniso_U_22
    _atom_site_aniso_U_33
    _atom_site_aniso_U_12
    _atom_site_aniso_U_13
    _atom_site_aniso_U_23
    C1 0.0531(15) 0.0378(14) 0.0420(13) 0.0006(11) -0.0011(12) -0.0018(11)
    C2 0.0671(18) 0.0421(15) 0.0436(14) -0.0075(13) 0.0032(14) 0.0000(12)
    C3 0.0676(19) 0.0562(17) 0.0480(16) -0.0201(15) 0.0029(15) -0.0036(14)
    C4 0.0617(18) 0.070(2) 0.0468(15) -0.0164(16) -0.0090(15) 0.0004(15)
    C5 0.079(2) 0.065(2) 0.0583(18) -0.0209(17) -0.0234(17) 0.0185(15)
    C6 0.0655(18) 0.0480(17) 0.0588(17) -0.0192(15) -0.0148(15) 0.0152(14)
    C7 0.0430(13) 0.0427(14) 0.0461(14) 0.0082(11) -0.0043(12) -0.0006(11)
    C8 0.0433(13) 0.0398(14) 0.0433(13) 0.0034(11) -0.0052(12) -0.0006(11)
    C9 0.0409(14) 0.0550(16) 0.0436(14) 0.0078(12) 0.0017(12) -0.0020(12)
    C10 0.0421(14) 0.0513(15) 0.0474(15) 0.0121(12) -0.0034(13) 0.0028(12)
    C11 0.0416(14) 0.0435(15) 0.0406(14) 0.0010(11) -0.0047(12) -0.0043(11)
    C12 0.0384(13) 0.0517(15) 0.0486(14) 0.0059(12) 0.0035(13) -0.0033(12)
    C13 0.0392(13) 0.0478(14) 0.0547(15) 0.0077(12) -0.0061(13) -0.0012(12)
    C14 0.0453(14) 0.0438(14) 0.0515(14) 0.0037(12) -0.0048(13) -0.0001(11)
    C15 0.0624(19) 0.0655(19) 0.0591(18) 0.0090(16) -0.0018(17) 0.0153(15)
    C16 0.0647(19) 0.075(2) 0.0595(18) 0.0020(18) 0.0144(18) 0.0095(16)
    Cl1 0.0720(5) 0.0627(5) 0.0683(5) -0.0060(4) 0.0004(5) 0.0197(4)
    Cl2 0.0576(4) 0.0620(5) 0.0845(5) -0.0089(4) -0.0209(4) 0.0044(4)
    F1 0.0914(16) 0.1181(18) 0.0777(13) -0.0488(14) -0.0399(12) 0.0172(13)
    N1 0.0566(14) 0.0415(12) 0.0450(12) -0.0009(11) -0.0058(11) 0.0018(10)
    N2 0.0506(12) 0.0449(12) 0.0454(11) -0.0031(11) -0.0081(11) 0.0016(10)
    N3 0.0568(15) 0.0634(16) 0.0461(12) 0.0129(12) 0.0076(12) 0.0089(11)
_geom_special_details
;
 All esds (except the esd in the dihedral angle between two l.s. planes)
 are estimated using the full covariance matrix.  The cell esds are taken
 into account individually in the estimation of esds in distances, angles
 and torsion angles; correlations between esds in cell parameters are only
 used when they are defined by crystal symmetry.  An approximate (isotropic)
 treatment of cell esds is used for estimating esds involving l.s. planes.
;
loop_
    _geom_bond_atom_site_label_1
    _geom_bond_atom_site_label_2
    _geom_bond_site_symmetry_2
    _geom_bond_distance
    _geom_bond_publ_flag
    C1 C2 . 1.382(4) ?
    C1 C6 . 1.389(4) ?
    C1 N1 . 1.426(3) ?
    C2 C3 . 1.374(4) ?
    C2 H2A . 0.9300 ?
    C3 C4 . 1.377(4) ?
    C3 H3A . 0.9300 ?
    C4 F1 . 1.354(3) ?
    C4 C5 . 1.365(4) ?
    C5 C6 . 1.369(4) ?
    C5 H5A . 0.9300 ?
    C6 H6A . 0.9300 ?
    C7 C14 . 1.344(4) ?
    C7 N2 . 1.419(3) ?
    C7 C8 . 1.491(4) ?
    C8 C9 . 1.387(4) ?
    C8 C13 . 1.391(4) ?
    C9 C10 . 1.379(4) ?
    C9 H9A . 0.9300 ?
    C10 C11 . 1.397(4) ?
    C10 H10A . 0.9300 ?
    C11 N3 . 1.381(3) ?
    C11 C12 . 1.406(4) ?
    C12 C13 . 1.378(4) ?
    C12 H12A . 0.9300 ?
    C13 H13A . 0.9300 ?
    C14 Cl2 . 1.713(3) ?
    C14 Cl1 . 1.715(3) ?
    C15 N3 . 1.436(4) ?
    C15 H15A . 0.9600 ?
    C15 H15B . 0.9600 ?
    C15 H15C . 0.9600 ?
    C16 N3 . 1.438(4) ?
    C16 H16A . 0.9600 ?
    C16 H16B . 0.9600 ?
    C16 H16C . 0.9600 ?
    N1 N2 . 1.255(3) ?
loop_
    _geom_angle_atom_site_label_1
    _geom_angle_atom_site_label_2
    _geom_angle_atom_site_label_3
    _geom_angle_site_symmetry_1
    _geom_angle_site_symmetry_3
    _geom_angle
    _geom_angle_publ_flag
    C2 C1 C6 . . 119.5(3) ?
    C2 C1 N1 . . 116.4(2) ?
    C6 C1 N1 . . 124.1(2) ?
    C3 C2 C1 . . 120.6(3) ?
    C3 C2 H2A . . 119.7 ?
    C1 C2 H2A . . 119.7 ?
    C2 C3 C4 . . 118.0(3) ?
    C2 C3 H3A . . 121.0 ?
    C4 C3 H3A . . 121.0 ?
    F1 C4 C5 . . 119.0(3) ?
    F1 C4 C3 . . 118.1(3) ?
    C5 C4 C3 . . 122.9(3) ?
    C4 C5 C6 . . 118.5(3) ?
    C4 C5 H5A . . 120.8 ?
    C6 C5 H5A . . 120.8 ?
    C5 C6 C1 . . 120.5(3) ?
    C5 C6 H6A . . 119.8 ?
    C1 C6 H6A . . 119.8 ?
    C14 C7 N2 . . 114.0(2) ?
    C14 C7 C8 . . 123.4(2) ?
    N2 C7 C8 . . 122.5(2) ?
    C9 C8 C13 . . 117.5(2) ?
    C9 C8 C7 . . 122.0(2) ?
    C13 C8 C7 . . 120.6(2) ?
    C10 C9 C8 . . 121.5(3) ?
    C10 C9 H9A . . 119.2 ?
    C8 C9 H9A . . 119.2 ?
    C9 C10 C11 . . 121.4(2) ?
    C9 C10 H10A . . 119.3 ?
    C11 C10 H10A . . 119.3 ?
    N3 C11 C10 . . 121.7(2) ?
    N3 C11 C12 . . 121.3(2) ?
    C10 C11 C12 . . 117.0(2) ?
    C13 C12 C11 . . 120.9(3) ?
    C13 C12 H12A . . 119.5 ?
    C11 C12 H12A . . 119.5 ?
    C12 C13 C8 . . 121.7(2) ?
    C12 C13 H13A . . 119.1 ?
    C8 C13 H13A . . 119.1 ?
    C7 C14 Cl2 . . 122.9(2) ?
    C7 C14 Cl1 . . 124.2(2) ?
    Cl2 C14 Cl1 . . 112.87(16) ?
    N3 C15 H15A . . 109.5 ?
    N3 C15 H15B . . 109.5 ?
    H15A C15 H15B . . 109.5 ?
    N3 C15 H15C . . 109.5 ?
    H15A C15 H15C . . 109.5 ?
    H15B C15 H15C . . 109.5 ?
    N3 C16 H16A . . 109.5 ?
    N3 C16 H16B . . 109.5 ?
    H16A C16 H16B . . 109.5 ?
    N3 C16 H16C . . 109.5 ?
    H16A C16 H16C . . 109.5 ?
    H16B C16 H16C . . 109.5 ?
    N2 N1 C1 . . 113.2(2) ?
    N1 N2 C7 . . 114.8(2) ?
    C11 N3 C15 . . 121.0(2) ?
    C11 N3 C16 . . 120.9(2) ?
    C15 N3 C16 . . 118.0(2) ?
loop_
    _geom_torsion_atom_site_label_1
    _geom_torsion_atom_site_label_2
    _geom_torsion_atom_site_label_3
    _geom_torsion_atom_site_label_4
    _geom_torsion_site_symmetry_1
    _geom_torsion_site_symmetry_2
    _geom_torsion_site_symmetry_3
    _geom_torsion_site_symmetry_4
    _geom_torsion
    _geom_torsion_publ_flag
    C6 C1 C2 C3 . . . . 2.2(4) ?
    N1 C1 C2 C3 . . . . -177.5(2) ?
    C1 C2 C3 C4 . . . . -0.6(4) ?
    C2 C3 C4 F1 . . . . 179.3(3) ?
    C2 C3 C4 C5 . . . . -0.7(5) ?
    F1 C4 C5 C6 . . . . -179.6(3) ?
    C3 C4 C5 C6 . . . . 0.4(6) ?
    C4 C5 C6 C1 . . . . 1.2(5) ?
    C2 C1 C6 C5 . . . . -2.5(5) ?
    N1 C1 C6 C5 . . . . 177.1(3) ?
    C14 C7 C8 C9 . . . . 63.2(4) ?
    N2 C7 C8 C9 . . . . -119.4(3) ?
    C14 C7 C8 C13 . . . . -117.3(3) ?
    N2 C7 C8 C13 . . . . 60.1(3) ?
    C13 C8 C9 C10 . . . . -0.4(4) ?
    C7 C8 C9 C10 . . . . 179.1(3) ?
    C8 C9 C10 C11 . . . . 0.0(4) ?
    C9 C10 C11 N3 . . . . -179.1(3) ?
    C9 C10 C11 C12 . . . . 0.9(4) ?
    N3 C11 C12 C13 . . . . 178.6(3) ?
    C10 C11 C12 C13 . . . . -1.4(4) ?
    C11 C12 C13 C8 . . . . 1.1(4) ?
    C9 C8 C13 C12 . . . . -0.1(4) ?
    C7 C8 C13 C12 . . . . -179.7(3) ?
    N2 C7 C14 Cl2 . . . . -177.0(2) ?
    C8 C7 C14 Cl2 . . . . 0.6(4) ?
    N2 C7 C14 Cl1 . . . . 2.1(3) ?
    C8 C7 C14 Cl1 . . . . 179.6(2) ?
    C2 C1 N1 N2 . . . . -179.9(2) ?
    C6 C1 N1 N2 . . . . 0.4(4) ?
    C1 N1 N2 C7 . . . . -178.6(2) ?
    C14 C7 N2 N1 . . . . -172.0(2) ?
    C8 C7 N2 N1 . . . . 10.4(3) ?
    C10 C11 N3 C15 . . . . 13.1(4) ?
    C12 C11 N3 C15 . . . . -166.9(3) ?
    C10 C11 N3 C16 . . . . -170.4(3) ?
    C12 C11 N3 C16 . . . . 9.6(4) ?
loop_
    _geom_hbond_atom_site_label_D
    _geom_hbond_atom_site_label_H
    _geom_hbond_atom_site_label_A
    _geom_hbond_site_symmetry_A
    _geom_hbond_distance_DH
    _geom_hbond_distance_HA
    _geom_hbond_distance_DA
    _geom_hbond_angle_DHA
    _geom_hbond_publ_flag
    C14 Cl1 Cg1 1_455 1.715(3) 3.9321(15) 3.882(3) 75.68(9) yes
_shelx_space_group_comment
;
The symmetry employed for this shelxl refinement is uniquely defined
by the following loop, which should always be used as a source of
symmetry information in preference to the above space-group names.
They are only intended as comments.
;
_shelx_estimated_absorpt_T_min     0.896
_shelx_estimated_absorpt_T_max     0.932
_shelx_hkl_file
;
   1   0   0    2.10    1.80
  -1   0   0   -1.60    1.80
   1   0   0    0.50    1.50
  -1   0   0    2.50    1.70
  -2   0   0 2576.44   78.89
   2   0   0 2678.33   78.89
  -2   0   0 2500.15   78.59
   2   0   0 2797.02   78.49
  -3   0   0   -3.50    3.50
  -3   0   0   -1.70    3.50
   3   0   0   -3.20    3.10
   3   0   0   -1.40    3.40
   4   0   0  991.00   32.00
  -4   0   0  945.61   33.20
   4   0   0  954.20   32.70
  -4   0   0  942.31   33.20
   5   0   0   -5.20    6.00
   5   0   0   -3.00    4.70
   5   0   0   -1.40    5.50
  -5   0   0   -4.80    7.00
  -5   0   0   -2.30    5.90
   6   0   0 1173.88   40.50
   6   0   0 1118.69   41.00
   6   0   0 1190.38   42.30
  -6   0   0 1184.98   43.00
   7   0   0  -22.50    9.90
   7   0   0    8.10    8.70
   7   0   0   -7.90   10.10
   2  -1   0   18.40    2.90
  -2   1   0   13.90    3.40
  -2  -1   0   19.10    3.50
   2   1   0   15.60    3.20
  -2   1   0   15.30    3.40
  -2  -1   0   13.80    3.10
   2  -1   0   14.90    3.30
   2   1   0   10.10    2.70
  -3   1   0  776.22   27.30
  -3  -1   0  774.22   27.00
  -3   1   0  783.92   27.10
   3   1   0  826.92   27.10
   3   1   0  811.12   26.30
  -3  -1   0  801.82   27.30
   3  -1   0  816.12   26.50
   3  -1   0  805.42   27.00
  -4  -1   0  426.96   18.50
   4  -1   0  443.06   17.40
   4  -1   0  414.46   17.90
  -4   1   0  429.06   18.70
  -4  -1   0  412.66   18.30
   4   1   0  424.26   17.90
   4  -1   0  430.16   17.80
   4   1   0  449.76   17.10
  -4   1   0  420.36   18.70
   5   1   0  270.67   14.10
  -5  -1   0  274.37   17.50
   5   1   0  259.57   14.40
   5   1   0  240.98   15.10
   5  -1   0  263.37   15.70
  -5   1   0  271.07   17.30
   5  -1   0  273.17   15.40
  -5  -1   0  232.08   16.40
   6  -1   0  214.88   17.20
  -6  -1   0  274.67   20.50
  -6  -1   0  227.78   19.60
   6   1   0  229.18   18.20
   6  -1   0  231.18   16.90
   6  -1   0  216.48   17.50
   6   1   0  218.28   16.20
   6   1   0  207.88   16.30
   7  -1   0    8.00    9.90
   7   1   0   24.40    8.70
   7  -1   0   20.10   10.00
  -7  -1   0   17.00   12.30
   7   1   0   19.40   10.30
   7  -1   0    4.40   10.20
   7   1   0    0.10    9.90
   0   2   0 2493.45   72.99
  -1  -2   0 3123.69   91.49
   1  -2   0 3197.88   91.89
  -1  -2   0 2986.10   91.99
   1   2   0 3159.68   91.39
  -2  -2   0   -0.80    3.00
   2  -2   0    0.40    2.70
   2   2   0   -1.10    2.30
   2  -2   0    2.50    2.70
   2   2   0    1.20    2.90
  -2  -2   0   -1.00    2.70
   3   2   0    7.70    3.80
   3   2   0    3.20    2.80
   3  -2   0    0.00    3.60
  -3  -2   0    2.80    3.50
   3  -2   0    1.90    3.10
   3  -2   0    0.20    3.50
  -3  -2   0    2.40    4.10
   4   2   0 2047.90   62.49
  -4  -2   0 1952.60   62.59
   4  -2   0 2021.90   61.59
   4  -2   0 1923.41   61.79
   4  -2   0 1960.80   62.19
  -4  -2   0 1881.61   62.19
   4   2   0 2034.40   60.99
   5  -2   0  135.79   12.80
  -5  -2   0  158.78   14.60
   5   2   0  148.59   11.10
  -5  -2   0  150.08   14.20
   5   2   0  128.89   12.90
   5  -2   0  144.09   13.00
   5  -2   0  143.69   12.40
  -6  -2   0  142.79   18.10
   6  -2   0  169.98   16.10
   6  -2   0  180.78   15.90
   6   2   0  150.08   14.60
   6   2   0  145.09   16.10
   6  -2   0  172.98   15.60
  -6  -2   0  196.38   17.70
   6   2   0  122.69   17.30
  -7  -2   0  103.49   15.50
   7  -2   0  108.29   13.70
   7   2   0  114.59   15.40
   7   2   0   89.89   13.30
   7  -2   0   89.69   12.50
   7  -2   0   69.79   11.70
  -7  -2   0   96.99   15.00
   7   2   0   83.79   11.00
   0  -3   0    3.10    1.70
   0   3   0    3.40    1.60
  -1  -3   0  265.47    9.70
   1   3   0  271.07    9.40
   2  -3   0  442.66   16.30
   2  -3   0  439.16   16.10
   2   3   0  466.65   15.00
  -2  -3   0  419.96   15.40
  -2  -3   0  425.16   16.30
   3  -3   0   39.40    5.00
  -3  -3   0   36.20    4.80
   3   3   0   38.60    4.10
  -3  -3   0   37.30    5.40
   3  -3   0   36.70    4.90
   3  -3   0   37.30    5.10
   3   3   0   41.50    6.40
   4   3   0 1606.44   49.50
   4  -3   0 1594.34   51.49
   4   3   0 1639.64   51.39
   4  -3   0 1617.64   50.69
   4  -3   0 1531.05   50.89
  -4  -3   0 1526.45   50.99
  -4  -3   0 1582.84   51.59
   5  -3   0  800.92   30.40
   5  -3   0  798.42   30.20
   5   3   0  815.52   28.10
  -5  -3   0  797.12   30.90
   5  -3   0  780.02   29.30
   5   3   0  783.82   30.10
  -5  -3   0  810.22   31.00
   6   3   0   76.19   11.20
   6  -3   0   83.69   10.90
   6  -3   0   65.39    9.70
   6   3   0   69.09    8.20
   6   3   0   83.19    9.10
   6  -3   0   76.69    9.90
  -6  -3   0   93.09   14.50
  -6  -3   0   55.89   11.10
   7  -3   0    5.60    9.90
  -7  -3   0    5.50   12.50
  -7  -3   0   -8.30   10.90
   7  -3   0   -8.90    9.50
   7   3   0  -11.80    6.80
   7  -3   0    4.20   10.70
   7   3   0   -9.50    8.80
  -1   4   0  123.19    6.70
  -1  -4   0  120.39    6.50
   1  -4   0  109.19    7.00
   1   4   0  120.29    5.70
  -2  -4   0 1651.23   51.49
   2   4   0 1778.12   51.09
   2  -4   0 1672.43   52.29
  -2  -4   0 1672.33   52.69
  -3  -4   0   15.40    4.00
   3  -4   0   16.10    3.60
  -3  -4   0   15.00    4.70
   3  -4   0   15.40    4.40
   3   4   0   12.40    3.30
   3  -4   0   16.60    4.20
   4   4   0   -1.60    3.70
   4  -4   0   -1.70    5.60
   4  -4   0   -2.80    4.30
  -4  -4   0    8.40    6.10
   4  -4   0    7.30    4.60
  -4  -4   0    2.30    4.80
   5   4   0  109.89   11.20
   5  -4   0  130.19   13.80
  -5  -4   0  117.59   13.50
   5  -4   0  119.99   14.20
  -5  -4   0  112.79   14.80
   5  -4   0  113.29   12.40
   6   4   0   28.70    7.90
   6  -4   0   33.10    9.50
  -6  -4   0   31.60   12.90
   6   4   0   26.40    6.60
   6  -4   0   28.90    9.90
   6  -4   0   47.90    8.50
  -6  -4   0   24.40    9.50
  -7  -4   0   62.39   12.60
   7   4   0   66.29   11.60
   7  -4   0   73.29   12.50
   7  -4   0   53.29   12.40
   7   4   0   55.39    8.30
   7  -4   0   65.89   12.20
   0  -5   0   -1.20    2.40
   0   5   0   -0.50    2.10
   1   5   0    0.20    2.30
  -1  -5   0    0.70    2.50
   1  -5   0    1.00    3.00
  -1   5   0    3.00    2.50
  -2  -5   0 1260.27   40.30
   2   5   0 1339.77   39.60
  -2  -5   0 1297.27   41.70
   2  -5   0 1282.67   41.00
  -3  -5   0   11.50    3.80
   3  -5   0    5.10    3.70
   3  -5   0    8.90    4.40
  -3  -5   0    6.50    4.50
   3   5   0   10.60    3.10
   4  -5   0  328.17   16.70
   4   5   0  355.16   14.30
  -4  -5   0  347.77   17.60
  -4  -5   0  333.77   16.50
   4  -5   0  347.17   15.80
   4  -5   0  338.87   16.70
   5  -5   0  864.81   32.10
   5  -5   0  853.51   32.90
   5  -5   0  829.02   32.40
  -5  -5   0  849.61   32.60
  -5  -5   0  909.41   34.00
   5   5   0  840.52   29.30
   6  -5   0   34.40   10.50
   6  -5   0   43.80    9.20
  -6  -5   0   42.20   10.40
   6   5   0   33.50    7.00
   6  -5   0   44.90    9.30
   6   5   0   30.20    6.40
  -7  -5   0   18.60   12.40
   7  -5   0   11.10   11.50
   7  -5   0   -2.70   11.70
   7  -5   0    2.60   11.70
  -7  -5   0  -14.10   11.20
   0  -6   0 6324.77  189.78
   0   6   0 6606.84  189.58
  -1  -6   0 1437.86   46.60
  -1   6   0 1608.44   47.00
   1  -6   0 1480.85   47.10
   1   6   0 1564.74   46.20
  -2  -6   0   71.69    8.50
   2  -6   0   62.49    7.80
   2   6   0   79.59    5.80
  -2  -6   0   69.39    7.10
   3  -6   0    9.30    4.80
   3   6   0   12.70    3.20
  -3  -6   0   12.40    5.20
   3  -6   0   14.30    5.10
  -3  -6   0   13.50    4.30
  -4  -6   0  773.62   28.90
  -4  -6   0  801.52   30.20
   4  -6   0  788.72   30.00
   4   6   0  797.22   26.40
   4  -6   0  776.62   28.70
   4  -6   0  795.62   29.40
   5  -6   0  151.68   14.40
   5  -6   0  146.59   14.90
   5   6   0  128.79   10.40
  -5  -6   0  139.79   17.50
  -5  -6   0  130.59   14.50
   5  -6   0  117.09   14.00
   6   6   0  251.47   14.50
   6  -6   0  247.88   20.20
  -6  -6   0  274.17   22.80
   6  -6   0  269.07   21.00
   6   6   0  232.18   14.30
  -6  -6   0  261.27   20.20
   6  -6   0  230.18   21.00
   7  -6   0   90.69   15.40
   7  -6   0  140.39   22.30
   7  -6   0  102.49   16.50
  -7  -6   0  113.99   14.70
  -7  -6   0  144.19   23.70
   0  -7   0    3.50    3.20
   0   7   0   -0.90    2.30
  -1  -7   0  464.55   17.50
   1  -7   0  477.05   18.10
  -1   7   0  504.95   17.60
   1   7   0  496.95   16.60
  -2  -7   0  954.90   31.70
   2  -7   0  941.91   32.50
   2   7   0 1008.30   30.60
  -3  -7   0  320.87   16.90
   3  -7   0  322.07   15.60
   3   7   0  321.17   12.70
  -3  -7   0  307.97   14.50
   4   7   0  107.49    8.50
  -4  -7   0  119.39   13.90
   4  -7   0  122.29   12.70
  -4  -7   0  106.69   11.70
   4  -7   0  110.59   12.70
   4  -7   0  105.69   11.80
   5  -7   0  241.08   16.00
   5  -7   0  213.58   16.80
   5  -7   0  211.58   17.60
   5   7   0  177.98   11.80
  -5  -7   0  188.58   16.40
  -6  -7   0   36.70   12.50
   6  -7   0   38.20   10.30
   6  -7   0   22.10   11.90
   6  -7   0   26.10    9.50
  -6  -7   0   25.60    9.40
   6   7   0   25.40    6.20
   7  -7   0  -12.50   12.60
   7  -7   0  -25.50   17.00
  -7  -7   0  -13.60   14.70
   7  -7   0    7.70   11.10
  -7  -7   0   16.30   12.50
   0   8   0 7584.44  216.68
   0  -8   0 7172.58  217.08
  -1  -8   0 1561.84   49.90
   1  -8   0 1584.84   50.49
   1   8   0 1605.84   49.10
  -1   8   0 1669.43   49.99
   2  -8   0  118.49   10.20
  -2  -8   0  130.29    9.20
   2   8   0  127.39    7.70
  -3  -8   0  918.31   31.90
   3  -8   0  921.91   32.90
  -3  -8   0  937.31   34.30
   3   8   0  942.71   29.90
   4  -8   0  666.23   28.30
   4  -8   0  693.33   27.50
  -4  -8   0  678.23   26.60
   4   8   0  670.43   23.30
  -4  -8   0  686.03   29.20
   5  -8   0    3.60    8.30
  -5  -8   0   -2.50    8.10
   5  -8   0   -3.00    7.80
   5  -8   0   -8.90    6.80
  -5  -8   0    3.60    6.90
   5   8   0   -4.80    4.50
  -6  -8   0  153.88   21.60
  -6  -8   0  172.78   19.40
   6  -8   0  163.98   20.80
   6  -8   0  197.48   21.60
   6  -8   0  135.89   19.20
   0   9   0    0.90    3.50
   0  -9   0    1.40    3.40
   1  -9   0 3234.38   99.49
  -1   9   0 3432.66   98.99
   1   9   0 3289.77   97.99
  -1  -9   0 3186.68   98.89
   2  -9   0  640.64   24.20
   2   9   0  644.94   21.50
  -2  -9   0  615.74   23.00
  -3  -9   0   88.79   10.70
   3   9   0   99.59    7.50
  -3  -9   0   94.99   13.10
   3  -9   0   94.59   11.30
  -4  -9   0   -3.60    5.80
   4   9   0   -4.20    3.90
   4  -9   0  -13.10    7.90
   4  -9   0    5.90    6.60
  -5  -9   0   41.50    9.20
   5  -9   0   53.59    9.50
  -5  -9   0   66.59   10.80
   5  -9   0   40.70    9.90
   5  -9   0   42.10    9.80
   6  -9   0    1.50   12.60
  -6  -9   0    4.00    9.80
   6  -9   0    6.10   10.80
  -6  -9   0  -11.30   12.60
   0 -10   0   25.00    5.10
   0  10   0   25.30    4.20
  -1 -10   0   57.09    6.50
   1 -10   0   67.09    9.10
   1  10   0   63.99    7.30
  -1  10   0   65.49    8.10
  -2 -10   0  190.68   11.80
   2  10   0  204.48    9.90
   2 -10   0  185.58   13.20
   3 -10   0    5.00    5.50
  -3 -10   0    8.80    5.50
   3  10   0    7.00    3.90
   4 -10   0  122.39   17.10
  -4 -10   0  128.49   16.90
   4 -10   0  126.29   15.20
  -4 -10   0  130.69   13.80
  -5 -10   0    0.60    8.20
   5 -10   0   -1.30    9.20
  -5 -10   0    1.30    9.90
   5 -10   0   -5.80    9.60
   5 -10   0   -3.40    8.90
  -6 -10   0    7.70   12.80
  -6 -10   0    4.20   12.80
   6 -10   0   -6.50   10.90
   6 -10   0    2.70   10.50
   0  11   0   -4.70    3.60
   0 -11   0   -0.20    4.70
   1 -11   0  283.87   15.10
   1  11   0  298.37   12.90
  -1 -11   0  281.67   14.90
   2  11   0  240.08   11.50
  -2 -11   0  223.88   14.00
   2 -11   0  227.08   15.00
   3  11   0   59.99    7.40
  -3 -11   0   51.39    7.30
  -3 -11   0   64.69   11.50
   3 -11   0   44.80    8.50
   4 -11   0   -8.80    8.50
   4 -11   0    0.00    8.00
  -4 -11   0   10.50    9.00
  -4 -11   0  -11.90    6.60
   5 -11   0   17.20    9.80
   5 -11   0    2.40   10.60
  -5 -11   0    4.30   11.60
  -5 -11   0   11.70    9.50
   5 -11   0  -10.70   11.90
  -6 -11   0   39.40   12.50
   6 -11   0    0.80   13.30
  -6 -11   0   19.50   11.30
   6 -11   0  -11.30   17.30
   0  12   0  159.28   10.80
   0 -12   0  153.38   12.70
   1 -12   0  696.93   27.40
  -1 -12   0  693.73   26.50
   1  12   0  706.73   24.50
   2 -12   0   36.80    7.30
  -2 -12   0   43.80    7.10
   2  12   0   45.20    5.20
   3 -12   0  608.94   26.60
  -3 -12   0  549.74   27.70
   3  12   0  565.24   20.60
  -3 -12   0  577.64   24.70
   4 -12   0   -1.50   10.70
   4 -12   0    0.30    8.50
  -4 -12   0   -4.70    7.00
  -4 -12   0    0.90    9.30
   5 -12   0   59.69   14.40
   5 -12   0   27.90   11.00
   5 -12   0   38.10   16.40
  -5 -12   0   49.50   14.50
  -5 -12   0   46.20   10.50
   6 -12   0    0.70   13.20
  -6 -12   0    1.50   12.00
   6 -12   0    8.10   14.50
   0 -13   0   -0.30    6.00
   0  13   0    1.20    4.80
   1  13   0  349.37   15.70
  -1 -13   0  348.77   18.30
   1 -13   0  348.17   18.80
  -2 -13   0  617.14   25.40
   2  13   0  593.94   21.90
   2 -13   0  600.54   26.20
  -3 -13   0   19.60    7.30
   3  13   0    7.10    4.80
   3 -13   0   11.80    8.40
  -3 -13   0    0.90    8.80
  -4 -13   0   22.50    8.60
   4 -13   0   17.30    8.50
  -4 -13   0    5.30   11.50
  -5 -13   0   37.60   13.10
   5 -13   0    8.10   11.40
   5 -13   0    6.20   12.60
  -5 -13   0   15.30   10.30
   0 -14   0   49.90    8.40
  -1 -14   0    9.30    7.00
   1  14   0    4.80    5.40
   1 -14   0    2.30    6.20
   2  14   0   42.10    5.90
  -2 -14   0   43.80    8.30
   2 -14   0   41.60    9.70
   3 -14   0 1221.58   45.00
  -3 -14   0 1157.98   47.20
  -3 -14   0 1185.58   43.50
   4 -14   0   53.99   14.50
  -4 -14   0   67.59   10.90
   5 -14   0  -16.40   12.90
   5 -14   0   12.90   13.50
  -5 -14   0  -18.70   13.30
   0 -15   0    0.80    7.60
   1  15   0   50.99    6.80
   1 -15   0   56.59   10.40
  -1 -15   0   41.80    8.40
  -2 -15   0  464.45   23.90
   2 -15   0  491.85   25.90
   2  15   0  463.55   19.30
   3 -15   0   64.79   11.70
  -3 -15   0   48.40   11.10
  -3 -15   0   62.79   10.00
   4 -15   0  167.08   23.80
  -4 -15   0  126.79   18.20
  -4 -15   0  187.58   19.90
   5 -15   0    2.00   15.70
   5 -15   0    0.30   13.70
  -5 -15   0   -6.30   11.40
   0 -16   0   34.60    8.90
   1 -16   0   85.99   11.80
  -1 -16   0   93.29   11.60
  -2 -16   0   -1.10    8.00
   2 -16   0   -3.30    9.00
  -3 -16   0   74.59   11.80
   3 -16   0   79.49   13.20
   4 -16   0    9.20   12.10
  -4 -16   0   13.40   11.10
   0 -17   0    3.90    8.70
  -1 -17   0   43.20   10.40
   1 -17   0   51.09   11.30
  -2 -17   0   10.50    9.30
   2 -17   0    9.30   11.30
   3 -17   0    2.70   11.90
  -3 -17   0   44.10   11.50
   1 -18   0    9.90   10.30
   2 -18   0    3.10   11.90
  -2 -18   0    2.80    9.60
   3 -18   0   71.59   15.10
  -3 -18   0   45.80   13.00
   0 -19   0    4.70   11.80
  -1 -19   0   78.99   14.30
   1 -19   0   84.29   14.30
  -2 -19   0  178.28   24.20
   2 -19   0  207.08   27.20
   2   0   1  163.58    7.40
   2   0  -1  157.98    7.70
  -2   0   1  148.69    8.60
   2   0   1  157.98    7.20
  -2   0  -1  137.89    7.40
  -2   0   1  148.19    8.00
   2   0  -1  162.38    8.40
  -2   0  -1  150.38    7.30
   3   0   1  127.69    8.50
   3   0  -1  135.79    8.30
  -3   0  -1  128.99    8.80
  -3   0   1  141.09    9.40
   3   0   1  152.58    8.10
  -3   0   1  144.29    9.70
   3   0   1  145.79    7.70
  -3   0  -1  132.19    8.60
   3   0  -1  144.09    8.90
  -4   0   1   67.99    9.90
   4   0   1   96.39    7.80
   4   0  -1   63.19    8.50
  -4   0   1   78.19   10.50
   4   0   1   75.19    8.30
   4   0   1   83.59    8.60
  -4   0  -1   79.59    9.80
  -4   0  -1   66.89    9.10
   4   0  -1   77.79    9.40
  -5   0  -1  986.70   36.20
  -5   0  -1  973.80   35.30
  -5   0   1  976.10   36.60
   5   0   1  993.60   34.80
   5   0  -1 1006.60   34.40
   5   0   1 1023.20   33.60
   5   0   1  950.20   33.80
  -5   0   1  993.30   36.70
   5   0  -1  982.60   35.60
   6   0  -1  309.07   19.60
  -6   0   1  315.37   21.70
   6   0  -1  320.37   19.10
   6   0   1  320.47   17.90
   6   0   1  296.67   18.20
   6   0  -1  289.17   18.20
   6   0   1  297.37   21.20
   7   0  -1   12.00   10.40
   7   0  -1   -8.70    9.30
   7   0   1  -19.40    8.50
   7   0   1    3.90    7.40
   7   0  -1    4.00    9.90
   1  -1   1 1527.65   45.40
  -1  -1  -1 1547.35   45.00
  -1   1   1 1485.15   46.00
   1   1  -1 1579.24   45.50
   1   1  -1 1519.35   46.10
  -1  -1  -1 1405.66   45.10
   1  -1   1 1562.34   45.40
  -1  -1   1 1424.36   46.00
  -1  -1   1 1610.54   45.70
   1   1   1 1536.75   44.80
   1  -1  -1 1545.65   46.10
  -1   1  -1 1545.95   45.40
   1  -1  -1 1541.45   45.60
   2   1  -1 4491.55  124.49
  -2   1   1 4172.78  124.79
   2  -1   1 4271.37  124.19
  -2   1   1 4054.89  124.99
   2  -1   1 4399.26  124.19
   2  -1   1 4071.29  124.09
  -2  -1  -1 4041.20  124.09
   2   1  -1 4313.57  125.09
  -2   1  -1 4089.29  124.39
   2  -1  -1 4378.56  125.19
   2  -1  -1 4445.66  124.69
  -2  -1   1 3957.80  124.39
   2   1   1 4279.97  123.69
  -2   1  -1 3946.91  124.09
  -2  -1   1 4159.78  125.09
   2   1   1 4365.06  124.19
   3   1  -1  642.14   21.40
  -3  -1  -1  577.64   21.50
   3   1  -1  642.24   22.20
  -3  -1  -1  589.74   21.30
  -3   1   1  606.24   22.20
   3  -1   1  600.74   21.20
   3  -1   1  610.84   20.90
   3  -1   1  621.84   21.10
  -3   1   1  591.24   22.30
   3   1   1  642.44   20.50
  -3   1  -1  591.14   21.80
   3  -1  -1  635.64   22.10
  -3  -1   1  574.04   21.70
   3  -1  -1  641.84   21.40
  -3  -1   1  609.94   22.50
   3   1   1  626.44   21.10
  -3   1  -1  595.14   21.30
   4   1  -1 1004.40   34.20
   4  -1   1 1005.80   32.80
  -4  -1  -1  985.20   33.80
  -4  -1  -1  957.80   33.30
  -4   1   1  971.80   34.60
   4  -1   1  986.00   33.00
  -4   1   1  988.90   34.40
   4  -1   1  998.00   33.20
   4   1  -1 1039.40   33.20
  -4  -1   1  956.80   33.90
  -4  -1   1  966.80   34.60
   4   1   1 1021.90   32.20
   4  -1  -1  989.70   34.30
   4  -1  -1 1014.70   33.30
  -4   1  -1  936.41   33.30
   4   1   1  997.50   33.20
   4   1   1  951.80   32.30
   5  -1   1  588.64   23.00
  -5  -1  -1  575.94   24.20
  -5   1   1  569.14   25.50
   5  -1   1  600.24   22.70
   5  -1   1  562.84   23.50
  -5  -1  -1  568.54   24.90
   5   1  -1  596.44   24.60
  -5  -1   1  613.04   25.60
   5   1   1  614.44   22.30
  -5  -1   1  572.84   25.10
   5   1   1  585.24   22.30
   5  -1  -1  557.34   23.40
   5  -1  -1  578.44   24.60
   5   1   1  585.24   23.80
   6   1  -1  386.16   21.30
   6  -1   1  389.36   21.00
   6  -1   1  415.56   20.90
  -6  -1  -1  411.26   24.20
   6   1  -1  431.96   22.50
  -6  -1  -1  401.16   22.20
   6  -1   1  411.06   20.30
   6   1  -1  388.26   20.70
  -6   1   1  400.66   24.20
   6   1   1  427.86   19.30
   6  -1  -1  407.36   21.10
   6   1   1  418.66   21.30
  -6  -1   1  410.76   23.60
   6  -1  -1  401.16   21.90
  -6  -1   1  419.06   24.60
   6   1   1  400.46   18.70
   6  -1  -1  409.26   21.60
   7  -1   1   96.29   13.00
   7   1  -1  113.99   18.70
   7   1  -1   87.99   12.00
   7  -1   1   85.79   12.00
   7  -1   1   90.79   10.90
   7   1  -1   94.29   12.10
   7   1   1   83.49   11.00
   7   1   1  124.69   15.30
   7  -1  -1   99.39   12.00
   7   1   1   72.79   11.40
   7  -1  -1   94.89   12.90
   7  -1  -1  128.29   19.20
  -7  -1   1  128.49   15.40
   0  -2   1   23.50    2.90
   0   2  -1   25.20    2.60
  -1  -2   1 6492.25  188.48
  -1  -2   1 6407.16  189.08
  -2  -2  -1  348.77   13.60
   2  -2   1  378.06   13.70
   2   2  -1  393.86   13.80
   2   2  -1  396.46   14.80
   2  -2   1  367.16   13.80
   2  -2   1  361.86   13.90
  -2   2   1  360.96   14.70
   2  -2  -1  386.36   14.00
  -2  -2   1  379.06   14.70
   2   2   1  406.96   13.90
  -2  -2   1  387.76   14.20
   2   2   1  397.96   12.70
   2  -2  -1  387.26   14.70
   3   2  -1  836.02   27.00
  -3  -2  -1  806.32   27.30
  -3  -2  -1  783.12   27.20
   3  -2   1  795.22   27.30
   3  -2   1  834.12   27.20
  -3   2   1  792.02   28.40
   3  -2   1  818.92   27.20
   3   2  -1  845.12   28.20
  -3  -2   1  779.12   27.60
   3   2   1  841.92   26.20
  -3  -2   1  792.72   28.30
   3   2   1  851.31   27.20
   3  -2  -1  851.81   27.60
   3  -2  -1  829.12   28.30
   4  -2   1  199.88   11.70
  -4  -2  -1  207.58   12.30
   4   2  -1  190.78   12.60
   4   2  -1  199.78   11.50
  -4   2   1  206.08   13.80
   4  -2   1  203.28   11.90
   4  -2   1  217.28   11.80
  -4  -2  -1  222.38   12.80
  -4  -2   1  215.78   13.10
  -4  -2   1  212.48   13.60
   4   2   1  218.58   10.30
   4   2   1  205.58   12.10
   4   2   1  200.28   10.90
   4  -2  -1  202.78   11.30
   4  -2  -1  213.48   13.10
   5  -2   1  716.33   26.80
  -5  -2  -1  706.93   27.80
   5   2  -1  706.73   28.50
   5  -2   1  694.43   27.20
  -5  -2  -1  707.03   28.00
   5   2  -1  687.93   27.00
   5  -2  -1  672.83   27.50
   5  -2  -1  721.33   26.70
   5   2   1  705.53   25.50
  -5  -2   1  748.43   29.20
  -5  -2   1  724.93   28.60
   5   2   1  750.62   25.40
   5  -2  -1  731.13   28.80
   5   2   1  740.63   27.40
   6   2  -1  813.12   31.50
   6  -2   1  854.01   32.50
   6   2  -1  790.62   31.80
  -6  -2  -1  873.51   33.90
  -6  -2  -1  829.12   34.00
   6  -2   1  843.12   32.20
   6   2  -1  831.42   33.50
   6  -2   1  833.52   32.50
   6   2   1  835.72   32.70
   6  -2  -1  838.12   32.90
   6   2   1  860.61   30.10
  -6  -2   1  890.31   35.60
   6  -2  -1  847.02   34.10
   6   2   1  825.82   30.10
   6  -2  -1  862.31   32.70
  -6  -2   1  868.41   35.00
   7   2  -1    3.90   10.80
   7  -2   1    9.50   10.30
   7   2  -1   18.90    9.00
  -7  -2  -1  -11.10   11.70
  -7  -2  -1    5.50   11.90
   7  -2   1    7.50    9.90
   7  -2   1   12.40    9.60
   7   2  -1   22.10   10.70
   7   2   1   18.80    8.80
  -7  -2   1    5.50   13.50
   7  -2  -1   -5.60    9.10
   7  -2  -1    9.10   10.50
  -7  -2   1    1.80   10.50
   7  -2  -1    0.80   10.20
   7   2   1    0.30    6.70
   0   3  -1 1917.81   57.39
   0  -3  -1 1954.60   57.09
  -1  -3  -1 4578.34  127.49
   1  -3   1 3909.71  128.79
   1   3  -1 4611.24  127.99
  -1  -3   1 4262.87  128.19
  -1   3  -1 4406.66  128.19
  -1  -3   1 4392.06  128.99
   2   3  -1 1821.82   53.09
  -2  -3  -1 1680.63   53.39
   2   3  -1 1795.82   54.29
   2  -3   1 1685.23   53.39
   2   3   1 1808.52   52.09
  -2  -3   1 1719.33   54.19
  -2  -3   1 1716.43   53.39
   2  -3  -1 1778.02   54.29
  -3  -3  -1  289.67   13.00
   3  -3   1  296.77   12.90
   3  -3   1  294.17   13.20
   3   3  -1  325.77   12.50
  -3  -3  -1  295.27   13.10
   3   3  -1  317.37   13.90
   3  -3   1  315.87   13.20
   3  -3  -1  296.37   13.70
   3  -3  -1  300.77   13.10
  -3  -3   1  290.87   13.30
   3   3   1  302.37   11.50
  -3  -3   1  294.67   14.30
   4  -3   1 1754.42   55.49
  -4  -3  -1 1723.43   55.49
   4   3  -1 1759.12   56.29
  -4  -3  -1 1692.93   54.99
   4  -3   1 1768.42   54.99
   4   3  -1 1804.72   54.49
   4  -3   1 1681.53   54.99
   4  -3  -1 1753.62   56.39
   4  -3  -1 1684.73   55.39
  -4  -3   1 1710.33   55.69
   4  -3  -1 1753.92   55.59
   4   3   1 1752.72   55.19
  -4  -3   1 1767.32   56.69
   4   3   1 1759.92   53.39
   5   3  -1  309.87   15.30
  -5  -3  -1  297.77   17.40
   5  -3   1  274.47   16.70
  -5  -3  -1  318.67   17.50
   5  -3   1  308.47   15.90
   5   3  -1  300.67   17.60
   5  -3   1  285.47   16.70
  -5  -3   1  303.17   18.30
   5   3   1  312.07   14.30
   5  -3  -1  303.57   17.30
  -5  -3   1  347.87   18.40
   5  -3  -1  305.57   16.70
   5  -3  -1  283.87   17.80
   5   3   1  303.47   16.20
   5   3   1  307.47   14.40
   6  -3   1  106.59   15.50
   6  -3   1   96.19   10.60
   6   3  -1   97.29   14.20
  -6  -3  -1   91.89   11.30
   6  -3   1   99.09   11.50
  -6  -3  -1  119.49   16.30
   6   3  -1   93.09   15.20
  -6  -3   1   94.99   11.70
   6  -3  -1  114.19   16.00
   6  -3  -1   89.29   11.30
   6   3   1  111.29   12.70
  -6  -3   1  115.99   16.40
   6   3   1  125.39   12.10
   6  -3  -1  119.19   15.80
   7   3  -1    0.20   11.00
  -7  -3  -1   -0.60   10.60
   7  -3   1   -7.90    9.30
   7  -3   1   -9.00   10.70
   7   3  -1   -7.30   10.50
  -7  -3  -1    1.80   11.70
   7  -3   1   -1.70   11.20
   7   3  -1   -0.40    8.90
   7  -3  -1  -20.70   10.60
   7  -3  -1    2.00    9.60
  -7  -3   1   -0.10   11.10
   7   3   1    9.00    6.50
   7  -3  -1   -6.50    9.80
   7   3   1   -4.20    7.70
  -7  -3   1  -23.20   12.10
   0   4  -1  816.32   25.50
   0  -4  -1  815.92   25.20
   2  -4   1 1749.12   54.89
  -2  -4  -1 1786.12   55.09
  -2  -4  -1 1745.73   53.99
   2   4  -1 1850.71   54.29
   2  -4  -1 1821.22   55.89
   2   4   1 1858.21   53.29
  -2  -4   1 1742.33   54.69
  -2  -4   1 1786.42   55.89
   2  -4  -1 1777.82   55.09
  -3  -4  -1  688.23   24.60
   3   4  -1  724.43   24.10
   3  -4   1  693.23   24.90
   3  -4   1  712.33   25.10
   3  -4   1  710.53   24.70
  -3  -4  -1  696.43   25.10
   3   4  -1  710.53   25.80
   3  -4  -1  726.93   25.40
   3  -4  -1  739.23   25.00
   3   4   1  746.23   23.10
   3  -4  -1  731.63   26.10
  -3  -4   1  733.63   26.20
  -3  -4   1  701.23   25.00
  -4  -4  -1   60.49    6.60
   4   4  -1   62.89    9.90
   4  -4   1   83.39    9.10
   4   4  -1   66.89    8.60
   4  -4   1   77.69   10.00
  -4  -4  -1   80.79   10.00
   4  -4   1   57.69    9.30
   4  -4  -1   73.69   10.00
  -4  -4   1   90.99   11.60
  -4  -4   1   58.19    6.80
   4  -4  -1   75.79    9.30
   4  -4  -1   66.19    9.50
   4   4   1   68.89    7.10
   5  -4   1  988.60   34.70
   5  -4   1  989.20   35.40
   5  -4   1  971.90   35.70
   5   4  -1 1005.30   36.60
   5   4  -1  988.90   33.70
  -5  -4  -1  966.00   35.80
  -5  -4  -1 1004.30   36.20
  -5  -4   1  971.30   36.30
   5  -4  -1 1009.90   35.60
   5  -4  -1  977.50   37.10
   5  -4  -1  978.30   35.90
   5   4   1 1001.80   32.50
   5   4   1  953.80   32.60
  -5  -4   1 1007.70   37.50
  -6  -4  -1   34.60    8.50
   6  -4   1   36.40    8.90
   6   4  -1   20.80    7.90
   6  -4   1   37.90    9.00
  -6  -4  -1   41.10    9.70
   6  -4   1   28.00    8.20
  -6  -4   1   46.00   10.50
   6  -4  -1   27.00    8.40
   6  -4  -1   26.70    9.20
   6   4   1   24.70    6.10
   6   4   1   24.80    5.90
  -6  -4   1   18.10    9.50
   6  -4  -1   32.70    8.40
   7  -4   1   -7.00    9.70
   7   4  -1   10.50    7.70
  -7  -4  -1    2.70   10.40
  -7  -4  -1   10.70   11.60
   7  -4   1   -2.20   10.40
   7   4  -1  -24.60    9.80
   7  -4  -1   -7.50   11.50
   7  -4  -1    1.10   10.30
  -7  -4   1   -3.20   13.10
  -7  -4   1  -12.70   11.10
   7  -4  -1   16.60   12.20
   0   5   1 6003.70  169.58
   0   5  -1 5888.51  170.08
   0  -5   1 5499.65  170.18
  -1  -5  -1  984.00   31.50
   1   5  -1 1056.29   31.80
   1  -5   1 1020.10   32.30
   1  -5  -1  979.60   32.20
  -1   5  -1 1083.49   32.20
  -1  -5   1  978.60   32.00
   1   5   1 1020.60   30.80
  -2  -5  -1 2754.62   85.69
   2  -5   1 2866.61   86.79
   2   5  -1 2969.40   85.89
   2  -5  -1 2892.21   86.89
   2   5   1 2922.01   84.79
  -2  -5   1 2813.22   86.29
  -2  -5   1 2925.51   87.89
   3   5  -1   90.49    6.80
  -3  -5  -1   81.49    9.20
   3  -5   1   95.79    8.60
   3  -5   1   74.79    8.30
  -3  -5  -1   86.99    7.90
  -3  -5   1   76.29    9.80
   3   5   1   74.59    5.90
   3  -5  -1   74.39    9.10
   3  -5  -1   74.99    9.00
  -3  -5   1   79.89    8.70
   4  -5   1  431.36   19.40
  -4  -5  -1  473.35   19.70
   4  -5   1  459.05   19.50
   4   5  -1  427.56   17.60
  -4  -5  -1  434.76   18.80
  -4  -5   1  430.96   19.30
   4   5   1  446.76   16.10
   4  -5  -1  439.16   18.80
  -4  -5   1  464.75   20.80
   4  -5  -1  449.66   19.90
   4  -5  -1  441.16   19.50
  -5  -5  -1  416.96   20.40
  -5  -5  -1  415.16   20.70
   5   5  -1  418.76   18.30
   5  -5   1  414.46   21.10
   5  -5   1  414.86   20.10
   5  -5   1  397.36   21.10
  -5  -5   1  433.46   22.70
   5   5   1  406.36   16.60
   5  -5  -1  417.36   20.30
   5  -5  -1  393.46   21.90
   5   5   1  413.26   16.20
  -5  -5   1  411.16   20.80
   5  -5  -1  398.06   21.00
  -6  -5  -1   17.70    9.60
  -6  -5  -1   14.50    9.20
   6  -5   1    2.60    9.30
   6  -5   1   20.40    8.60
   6  -5   1   26.30    9.00
   6  -5  -1   17.50    9.00
  -6  -5   1   18.20    9.40
   6  -5  -1    3.20    9.90
  -6  -5   1   32.90    9.10
   6  -5  -1    5.60    8.80
  -7  -5  -1   16.70   11.50
  -7  -5  -1    7.80   12.70
   7  -5   1   10.20   10.60
   7   5  -1   17.40    7.80
   7  -5   1   11.90   10.30
   7   5  -1    8.90    9.60
   7  -5   1   17.10   11.80
   7  -5  -1    3.90   12.10
   7  -5  -1    9.80   13.20
  -7  -5   1   37.30   13.30
   7  -5  -1    9.80   11.90
  -7  -5   1   19.00   11.30
   0  -6   1  899.01   30.20
   0   6   1  995.20   29.50
   0   6  -1  977.70   30.00
   0  -6  -1  910.51   29.80
   1   6  -1  294.97   11.10
  -1  -6  -1  279.67   11.00
  -1  -6   1  255.17   11.60
   1  -6  -1  273.27   11.80
   1   6   1  289.67   10.00
  -1   6  -1  284.77   11.70
  -2  -6  -1 1553.74   48.50
   2  -6   1 1611.84   49.70
   2   6  -1 1697.53   48.60
   2  -6  -1 1543.05   49.60
  -2  -6   1 1512.15   50.59
   2   6   1 1614.14   47.30
  -2  -6   1 1511.25   49.00
   3   6  -1  724.03   24.30
   3  -6   1  713.83   26.10
  -3  -6  -1  716.63   24.90
  -3  -6  -1  714.63   26.30
   3  -6  -1  735.03   27.50
   3  -6  -1  695.53   26.10
   3   6   1  737.93   22.90
  -3  -6   1  724.23   27.50
  -3  -6   1  689.93   25.40
   4  -6   1  596.04   24.50
   4  -6   1  620.14   23.80
   4   6  -1  615.44   22.30
   4  -6   1  627.04   24.80
  -4  -6  -1  603.74   25.00
  -4  -6  -1  575.34   23.50
   4  -6  -1  627.94   25.00
   4   6   1  634.94   20.70
   4  -6  -1  656.13   24.40
   4  -6  -1  612.24   25.50
  -4  -6   1  601.34   24.30
  -4  -6   1  646.14   26.10
  -5  -6  -1  519.55   23.00
   5  -6   1  500.25   22.70
   5  -6   1  506.55   23.70
   5  -6   1  499.65   23.50
  -5  -6  -1  538.15   24.00
   5   6  -1  517.75   20.70
   5  -6  -1  494.75   24.30
   5  -6  -1  494.95   23.70
  -5  -6   1  518.95   23.80
   5  -6  -1  512.85   23.00
   6   6  -1   71.49   10.60
  -6  -6  -1   74.89   10.60
   6  -6   1   64.89   10.20
   6  -6   1   79.79   11.80
  -6  -6  -1   82.59   13.10
   6  -6   1   56.79   11.10
   6  -6  -1   65.79   10.90
  -6  -6   1   80.79   11.90
   6  -6  -1   62.59   11.60
  -6  -6   1   67.19   13.40
   6  -6  -1   67.69   10.90
   7  -6   1   -3.20   11.10
   7  -6   1    1.30   10.60
   7   6  -1    1.00    7.60
   7  -6   1  -11.40   12.10
  -7  -6  -1   12.60   12.40
  -7  -6   1   -6.70   13.80
   7  -6  -1   -3.00   11.20
  -7  -6   1   -2.30   11.40
   7  -6  -1    5.60   14.00
   7  -6  -1   -4.10   11.90
   0  -7   1   47.00    6.80
   0   7  -1   79.69    6.20
   0   7   1   58.39    5.50
   0  -7  -1   62.49    6.60
   1  -7   1  318.07   13.70
  -1  -7  -1  328.17   12.80
   1   7  -1  337.57   12.60
  -1  -7   1  308.87   13.40
  -1   7  -1  336.87   13.20
   1   7   1  335.27   11.60
   1  -7  -1  314.67   13.60
  -2  -7  -1  558.14   19.70
   2  -7   1  575.54   20.90
   2   7  -1  602.84   19.50
  -2  -7   1  528.05   22.10
   2   7   1  563.54   18.10
  -2   7  -1  575.14   20.50
   2  -7  -1  525.05   20.80
  -2  -7   1  533.95   20.40
  -3  -7  -1  125.89    9.90
  -3  -7  -1  126.59   10.90
   3   7  -1  142.09    8.70
   3  -7   1  131.09   10.80
  -3  -7   1  118.39   11.80
   3  -7  -1  131.39   10.80
   3  -7  -1  122.79   11.00
  -3  -7   1  127.19   10.80
  -4  -7  -1  579.14   23.50
   4  -7   1  578.54   24.20
  -4  -7  -1  589.44   25.70
   4  -7   1  574.14   24.60
   4   7  -1  570.24   21.40
   4  -7   1  604.84   23.60
   4  -7  -1  596.34   25.60
   4  -7  -1  616.74   24.30
   4  -7  -1  572.64   24.40
  -4  -7   1  598.64   23.90
  -4  -7   1  595.94   26.00
  -5  -7  -1   18.20    8.70
   5  -7   1   11.20    8.00
   5   7  -1   10.90    5.20
   5  -7   1   14.20    8.00
   5  -7   1   22.20    7.50
  -5  -7  -1    8.80    7.10
   5  -7  -1   15.00    7.40
  -5  -7   1   28.70   10.20
   5  -7  -1   23.50    8.80
   5  -7  -1   21.20    7.50
  -5  -7   1   12.20    7.40
   6   7  -1   59.39    8.40
  -6  -7  -1   52.59   10.80
   6  -7   1   38.20   11.20
   6  -7   1   58.39   11.30
  -6  -7  -1   71.09   12.10
   6  -7   1   67.89   11.80
  -6  -7   1   74.19   14.90
   6  -7  -1   47.30   10.70
   6  -7  -1   43.50   11.60
   6  -7  -1   55.29   11.20
  -6  -7   1   62.39   11.00
   7  -7   1   46.30   13.10
  -7  -7  -1   35.50   16.20
   7  -7   1   33.00   13.80
   7  -7   1   34.20   13.60
  -7  -7  -1   29.50   13.10
  -7  -7   1   34.90   13.80
   7  -7  -1   25.60   13.60
   7  -7  -1   53.29   14.70
   0  -8   1 1860.51   59.39
   0  -8  -1 1864.51   58.89
   0   8   1 2007.60   58.29
   0   8  -1 1960.00   58.89
  -1  -8  -1  318.87   13.90
   1  -8   1  326.37   14.80
   1   8  -1  339.67   13.50
  -1  -8   1  353.06   14.60
  -1   8  -1  370.36   14.50
   1  -8  -1  360.56   14.90
   1   8   1  382.46   12.80
   2   8  -1 2361.26   69.59
   2  -8   1 2317.07   71.29
  -2  -8  -1 2279.67   69.99
   2   8   1 2320.47   68.29
   2  -8  -1 2234.28   70.99
  -2  -8   1 2248.58   70.59
  -3  -8  -1  617.74   23.20
   3   8  -1  629.54   22.10
   3  -8   1  640.94   24.60
  -3  -8  -1  647.34   26.00
  -3  -8   1  607.54   23.80
  -3  -8   1  640.84   25.90
   3  -8  -1  639.94   24.50
   4  -8   1   69.19   10.00
  -4  -8  -1   60.39    7.80
  -4  -8  -1   64.59    9.00
   4  -8   1   59.49    8.40
   4   8  -1   62.49    8.60
  -4  -8   1   72.99   11.20
  -4  -8   1   62.29    7.70
   4  -8  -1   64.79    8.90
   4  -8  -1   60.79    8.30
   5  -8   1   80.19   10.10
   5  -8   1   99.49   12.00
   5   8  -1  110.59   10.90
   5  -8   1   99.39   11.00
  -5  -8  -1  100.09   13.90
   5  -8  -1  109.99   15.10
   5  -8  -1   93.29   10.80
  -5  -8   1   85.59   11.00
   5  -8  -1   82.59   10.70
  -5  -8   1  100.09   13.40
   6  -8   1   50.99   11.60
   6  -8   1   54.39   11.60
  -6  -8  -1   56.49   13.30
   6  -8   1   53.19   11.40
  -6  -8  -1   54.29   10.40
   6   8  -1   53.59    8.20
  -6  -8   1   69.79   13.00
  -6  -8   1   46.20   11.20
   6  -8  -1   48.40   12.70
   6  -8  -1   63.79   12.10
   6  -8  -1   41.50   12.20
   0  -9   1  863.41   30.30
   0   9  -1  936.81   29.80
   0   9   1  935.31   29.20
   0  -9  -1  859.91   29.90
   1  -9   1  145.69   10.50
  -1  -9  -1  142.29    9.60
   1   9  -1  149.69    8.90
  -1   9  -1  173.78    9.90
   1  -9  -1  157.28   10.60
   1   9   1  163.28    8.10
  -1  -9   1  169.78   10.30
   2  -9   1  221.88   13.30
   2   9  -1  235.28   11.30
  -2  -9  -1  226.38   12.20
   2   9   1  245.68    9.70
  -2  -9   1  233.08   13.00
   2  -9  -1  239.58   13.40
  -3  -9  -1  147.89   11.30
   3   9  -1  155.98    9.80
   3  -9   1  166.68   12.70
  -3  -9  -1  166.38   13.70
   3  -9  -1  162.78   13.00
  -3  -9   1  144.79   14.30
  -3  -9   1  152.98   12.10
  -4  -9  -1  167.78   14.80
   4   9  -1  135.89   10.40
  -4  -9  -1  151.18   13.10
   4  -9   1  152.68   14.40
   4  -9   1  136.19   15.10
  -4  -9   1  132.79   13.60
   4  -9  -1  143.69   15.00
   4  -9  -1  126.69   15.10
  -4  -9   1  158.68   18.10
   5  -9   1   25.90    9.90
   5  -9   1   46.00   11.10
  -5  -9  -1   64.59   10.10
  -5  -9  -1   34.90    9.00
   5  -9   1   40.10    9.80
   5   9  -1   38.10    6.80
  -5  -9   1   40.10   11.80
  -5  -9   1   49.30    9.80
   5  -9  -1   25.60    8.30
   5  -9  -1   58.29   11.50
   5  -9  -1   47.50    9.40
  -6  -9  -1   81.79   11.60
   6  -9   1   74.89   13.00
   6  -9   1   77.49   15.40
  -6  -9  -1   89.29   14.50
   6  -9   1  103.99   12.80
   6  -9  -1   91.59   13.30
   6  -9  -1   79.69   13.50
   6  -9  -1   77.09   14.00
  -6  -9   1   72.09   11.10
  -6  -9   1   76.19   15.90
   0  10  -1   24.70    4.30
   0 -10  -1   17.20    4.80
   0 -10   1   19.50    5.10
   1 -10   1  818.62   29.10
   1  10  -1  837.82   27.40
  -1 -10  -1  813.42   28.00
   1  10   1  830.72   26.40
   1 -10  -1  782.02   28.70
  -1  10  -1  833.92   28.20
  -1 -10   1  762.42   28.30
   2  10  -1 1153.18   36.50
  -2 -10  -1 1121.69   37.40
   2 -10   1 1109.09   38.60
   2  10   1 1163.18   35.00
   2 -10  -1 1106.39   38.60
  -2 -10   1 1105.29   38.00
  -3 -10  -1  107.19   11.20
   3 -10   1   96.89   13.00
  -3 -10  -1  107.99   13.60
   3  10  -1   92.79    8.90
  -3 -10   1   98.49   11.20
   3 -10  -1  100.09   13.10
  -3 -10   1  105.29   14.40
   4 -10   1  186.78   16.70
  -4 -10  -1  180.38   17.60
   4  10  -1  183.98   11.80
  -4 -10  -1  186.08   14.60
   4 -10   1  182.18   17.90
   4 -10  -1  193.48   16.60
  -4 -10   1  194.88   15.50
  -4 -10   1  198.28   19.60
   4 -10  -1  203.48   17.80
   5 -10   1  185.18   20.60
   5 -10   1  195.28   18.20
  -5 -10  -1  213.78   17.40
  -5 -10  -1  176.98   21.10
   5  10  -1  178.68   12.70
   5 -10   1  174.38   20.20
  -5 -10   1  194.38   21.30
   5 -10  -1  217.58   19.70
   5 -10  -1  180.08   19.20
  -5 -10   1  183.08   18.50
   5 -10  -1  186.18   20.30
   6 -10   1  116.69   16.00
   6 -10   1  178.58   24.60
  -6 -10  -1  142.69   17.60
  -6 -10  -1  140.29   20.20
   6 -10   1  143.99   22.50
   6 -10  -1  214.18   23.30
   6 -10  -1  192.68   25.40
  -6 -10   1  134.29   16.80
   0 -11   1  690.63   26.40
   0  11  -1  730.33   25.20
   0 -11  -1  713.63   26.20
   1  11  -1  425.46   16.50
  -1 -11  -1  407.76   17.40
   1 -11   1  409.36   18.70
   1 -11  -1  395.96   18.10
   1  11   1  415.96   15.60
  -1  11  -1  420.16   17.80
  -1 -11   1  402.36   18.00
  -2 -11  -1  167.98   12.00
   2  11  -1  183.88   10.50
   2 -11   1  172.68   13.60
   2  11   1  170.58    9.00
  -2 -11   1  171.28   12.50
   2 -11  -1  169.78   13.60
  -3 -11  -1  314.57   19.70
  -3 -11  -1  288.07   16.20
   3 -11   1  302.57   18.30
   3  11  -1  295.37   14.10
  -3 -11   1  293.47   16.90
  -3 -11   1  325.67   21.40
   3 -11  -1  300.77   18.00
  -4 -11  -1   45.20    8.70
   4  11  -1   51.89    6.20
  -4 -11  -1   54.59   10.10
   4 -11   1   52.59    9.70
  -4 -11   1   57.99   12.50
   4 -11  -1   46.20    9.60
  -4 -11   1   43.90    8.50
   4 -11  -1   48.50   10.20
   5  11  -1   24.10    6.30
   5 -11   1   34.70   11.00
  -5 -11  -1   40.40    9.40
  -5 -11  -1   30.70   12.10
   5 -11   1   25.20   11.00
   5 -11   1   17.30   11.50
   5 -11  -1   31.30   11.90
   5 -11  -1   48.80   11.60
   5 -11  -1   20.40   12.60
  -5 -11   1   36.40   12.00
  -5 -11   1   31.60    9.40
   6 -11   1   15.50   14.30
   6 -11   1   12.70   12.00
  -6 -11  -1   26.80   13.20
   6 -11  -1    3.50   13.30
  -6 -11   1   11.00   11.70
  -6 -11   1   34.50   12.40
   6 -11  -1    1.80   14.10
   0 -12   1  473.65   20.30
   0 -12  -1  442.16   19.70
   0  12  -1  471.65   18.70
   1 -12   1    6.00    5.60
   1  12  -1    8.00    4.30
  -1 -12  -1    3.20    5.20
   1 -12  -1    4.80    5.90
  -1 -12   1    4.00    5.50
  -1  12  -1   -4.10    4.80
   1  12   1    3.80    3.80
  -2 -12  -1  303.77   16.00
   2  12  -1  310.67   14.30
   2 -12   1  285.07   17.70
   2 -12  -1  289.67   17.80
  -2 -12   1  307.27   16.90
  -3 -12  -1  351.86   21.60
   3 -12   1  360.16   20.30
   3  12  -1  337.87   15.80
  -3 -12  -1  353.26   18.60
   3 -12  -1  366.16   20.50
  -3 -12   1  350.66   19.50
  -3 -12   1  348.37   22.20
  -4 -12  -1   58.79   12.00
   4 -12   1   60.19   10.70
   4  12  -1   52.49    7.00
  -4 -12  -1   73.89    9.80
  -4 -12   1   61.19   10.20
   4 -12  -1   66.59   12.30
   4 -12  -1   74.09   10.80
  -4 -12   1   72.19   14.50
   5 -12   1  -13.40   11.20
  -5 -12  -1    3.30    9.20
  -5 -12  -1  -11.70   14.70
   5 -12   1   -4.60   12.60
   5 -12   1   -2.90   12.60
   5 -12  -1   17.30   10.90
  -5 -12   1   18.80   12.50
  -5 -12   1    8.90    9.40
   6 -12   1   31.80   13.80
  -6 -12  -1   46.00   12.70
   6 -12   1   14.30   15.10
  -6 -12  -1   19.00   11.70
   6 -12  -1    9.20   13.30
   6 -12  -1  -15.30   13.70
  -6 -12   1   16.40   12.10
   0 -13   1   -4.50    5.40
   0 -13  -1   -2.80    6.00
   1 -13   1  253.47   16.90
  -1 -13  -1  266.77   15.70
   1  13  -1  267.87   13.60
   1 -13  -1  256.77   16.20
  -1 -13   1  239.48   16.00
  -1  13  -1  255.77   14.20
   2  13  -1   92.99   10.80
  -2 -13  -1   95.89   12.70
   2 -13   1   78.19   10.50
  -2 -13   1  104.69   13.30
   2 -13  -1   98.59   14.30
  -3 -13  -1    3.50    7.20
   3 -13   1   12.90    8.40
   3  13  -1    6.10    5.40
  -3 -13   1    7.10    7.10
   3 -13  -1    3.10    8.00
  -3 -13   1   13.50   10.80
   4 -13   1   25.70    9.90
  -4 -13  -1   32.70   10.70
  -4 -13  -1   22.70    7.60
   4  13  -1   30.30    6.40
  -4 -13   1   15.20    8.40
   4 -13  -1   19.30   10.80
   4 -13  -1   12.90    9.40
  -4 -13   1   24.20   11.90
   5 -13   1   14.80   21.70
   5 -13   1   32.40   12.50
  -5 -13  -1   34.10   14.40
  -5 -13  -1   18.70   10.10
  -5 -13   1   15.90   20.30
   5 -13  -1   18.10   12.30
   5 -13  -1   25.70   11.80
   0 -14   1  442.36   21.80
   0 -14  -1  458.65   21.60
   0  14  -1  451.25   19.70
   1  14  -1   24.00    6.40
  -1 -14  -1   38.00    7.80
   1 -14   1   27.90    8.10
  -1 -14   1   42.80    8.00
   1 -14  -1   43.20    8.40
   2  14  -1   28.80    6.70
   2 -14   1   43.00    9.10
  -2 -14  -1   41.90    7.70
  -2 -14   1   39.00    8.00
   2 -14  -1   35.20    9.10
   3 -14   1  133.89   19.20
   3  14  -1  135.79   12.60
  -3 -14  -1  115.09   16.60
   3 -14  -1  161.78   18.90
  -3 -14   1  152.88   16.70
  -3 -14   1  175.88   22.40
   4 -14   1   16.40   12.80
  -4 -14  -1   26.20    9.60
  -4 -14  -1   22.80    9.70
   4 -14  -1    0.40   11.30
  -4 -14   1   32.20   10.90
  -4 -14   1    9.20    9.30
   4 -14  -1   17.80   10.40
   5 -14   1   20.90   15.20
  -5 -14  -1   13.40   15.10
   5 -14   1   13.60   12.60
   5 -14  -1    3.90   14.60
   5 -14  -1   15.70   12.40
  -5 -14   1   -1.40   11.20
   0 -15   1  530.55   25.40
   0 -15  -1  530.35   25.00
   0  15  -1  534.05   22.80
   1  15  -1  236.68   18.60
  -1 -15  -1  265.97   18.30
   1 -15   1  274.17   20.10
   1 -15  -1  277.97   19.30
  -1 -15   1  298.07   19.50
   2 -15   1  103.99   12.20
  -2 -15  -1   90.39   10.30
   2  15  -1   92.09   11.40
   2 -15  -1   80.19   10.40
  -2 -15   1   86.69   10.90
  -3 -15  -1   55.59   10.60
   3 -15   1   41.60   11.80
   3  15  -1   50.59    7.80
   3 -15  -1   42.40   10.70
  -3 -15   1   62.99   11.20
  -3 -15   1   48.00   11.90
  -4 -15  -1   10.90    9.20
   4 -15   1    4.50   12.20
   4 -15  -1  -17.50   12.70
  -4 -15   1   -3.40   10.10
   4 -15  -1   12.00   10.40
   5 -15   1   12.60   17.70
   5 -15  -1   38.90   15.60
   0 -16   1   -2.90    8.40
   0 -16  -1   -1.40    8.40
   0  16  -1    9.20    7.90
  -1 -16  -1   75.59   10.50
   1  16  -1   98.39   13.90
   1 -16   1   81.59   11.90
  -1 -16   1   85.89   11.30
   1 -16  -1   82.69   11.60
   2  16  -1  256.37   17.10
  -2 -16  -1  253.47   20.10
   2 -16   1  289.67   22.60
  -2 -16   1  263.47   20.60
   2 -16  -1  272.67   22.90
   3  16  -1   -5.10    6.70
   3 -16   1    7.90   10.40
  -3 -16  -1   13.20    8.90
  -3 -16   1    0.20    9.20
   3 -16  -1    3.70   10.40
   4 -16   1   77.29   14.40
  -4 -16  -1   76.69   18.80
  -4 -16   1   72.09   13.30
   4 -16  -1   72.19   13.90
   0 -17  -1    7.90    8.10
   0 -17   1    6.60    9.30
   1 -17   1  549.45   30.10
   1  17  -1  548.45   25.00
  -1 -17  -1  565.84   27.50
  -1 -17   1  533.05   28.20
   1 -17  -1  554.14   28.60
  -2 -17  -1   15.50    9.50
   2  17  -1   27.10   10.30
   2 -17   1   37.70   11.60
  -2 -17   1   10.60    9.70
   2 -17  -1   24.50   12.40
  -3 -17  -1   44.60   11.30
   3 -17   1   55.39   14.40
  -3 -17   1   74.59   12.10
   3 -17  -1   75.19   14.20
   0 -18  -1   15.20   13.10
   0 -18   1   22.80   11.00
  -1 -18  -1   15.70    9.80
   1 -18   1   30.00   11.40
  -1 -18   1   24.90   13.20
   1 -18  -1   17.10   11.10
   2 -18   1  139.79   16.40
   2 -18  -1  125.79   15.10
  -2 -18   1  157.58   21.40
  -3 -18  -1   39.80   11.80
   3 -18   1   19.50   14.50
  -3 -18   1   13.60   11.60
   3 -18  -1   15.30   14.70
   0 -19  -1   -0.20   11.20
   0 -19   1   -4.30   11.90
   1 -19   1   51.59   14.10
  -1 -19  -1   50.49   11.80
   1 -19  -1   53.69   13.30
  -1 -19   1   50.79   12.60
  -2 -19  -1   18.80   12.10
   2 -19   1   29.50   14.50
  -2 -19   1   21.00   11.70
   2 -19  -1    8.20   12.50
   0   0  -2 1983.00   55.49
   0   0  -2 1814.22   53.89
   0   0   2 1733.73   54.39
  -1   0  -2   71.79    3.40
  -1   0   2   69.99    5.70
   1   0  -2   69.59    5.60
   1   0  -2   70.79    4.60
  -1   0  -2   78.89    3.60
   2   0   2  370.16   13.00
  -2   0  -2  378.66   13.00
   2   0   2  409.36   13.20
  -2   0   2  378.56   14.60
   2   0  -2  397.36   14.40
  -2   0   2  393.76   15.50
   2   0   2  413.66   13.20
   2   0  -2  397.06   15.20
   3   0   2 1169.98   35.60
  -3   0  -2 1095.89   35.70
   3   0  -2 1145.49   37.70
   3   0   2 1176.18   35.80
   3   0  -2 1214.58   36.80
   3   0   2 1103.89   35.60
  -3   0  -2 1083.49   36.40
  -3   0   2 1147.39   38.10
  -3   0   2 1125.59   37.20
   4   0  -2  498.25   21.00
  -4   0   2  498.45   20.60
   4   0   2  506.05   18.00
  -4   0  -2  478.25   18.80
  -4   0   2  502.05   21.60
  -4   0  -2  479.55   19.90
   4   0   2  514.25   18.40
   4   0   2  465.55   18.20
   4   0  -2  499.45   19.40
   5   0   2   52.49    7.20
   5   0   2   48.00    6.20
  -5   0  -2   52.29    7.70
  -5   0   2   74.49   10.80
  -5   0  -2   49.70    7.80
   5   0   2   50.59    6.50
   5   0  -2   40.60    6.40
  -5   0   2   45.60    8.40
   5   0  -2   46.20    7.60
  -6   0   2   -1.70    9.90
   6   0   2   -7.30    5.70
   6   0   2    6.70    5.60
   6   0  -2   -5.20    7.80
   6   0  -2    7.10    8.50
   7   0   2   10.00   10.20
   7   0   2    0.00    7.10
  -7   0   2  -14.50   13.20
   7   0  -2   -7.70   10.20
   7   0   2   -0.40    9.70
   7   0  -2    4.20    9.70
   7   0  -2   -1.90    9.90
   0   1  -2  106.99    4.20
   0  -1   2   98.49    4.80
   0   1  -2   93.29    4.50
   0   1   2   96.59    4.70
   0  -1  -2   97.19    4.60
   0  -1   2  110.29    4.30
   1  -1   2 1097.09   33.50
  -1   1   2 1065.99   34.90
   1   1  -2 1118.29   34.10
   1  -1   2 1104.99   33.60
  -1  -1   2 1195.78   34.30
  -1  -1   2 1050.09   34.80
   1  -1  -2 1168.48   34.10
   1  -1  -2 1163.08   35.00
  -1   1  -2 1136.79   33.60
   2  -1   2 1993.10   69.09
  -2  -1  -2 2386.86   68.59
   2  -1   2 2397.56   68.69
   2   1  -2 2454.85   69.39
  -2   1   2 2249.87   69.59
   2   1  -2 2343.07   70.29
  -2   1   2 2311.17   70.39
  -2  -1  -2 2219.08   68.29
  -2   1  -2 2397.56   68.99
   2  -1  -2 2382.86   69.49
   2   1   2 2342.37   67.89
  -2  -1   2 2251.27   70.19
   2  -1  -2 2312.57   70.29
   2   1   2 2340.27   67.89
  -2  -1   2 2198.88   69.39
   3  -1   2  727.23   23.50
   3   1  -2  734.53   24.40
  -3  -1  -2  682.93   24.20
  -3  -1  -2  696.13   23.50
   3  -1   2  686.13   23.70
   3  -1   2  721.83   23.50
  -3   1   2  720.63   25.30
  -3   1   2  709.63   26.00
   3   1  -2  727.73   25.50
   3   1   2  736.03   23.60
  -3  -1   2  678.33   24.90
   3  -1  -2  727.63   25.50
   3  -1  -2  758.92   24.60
   3   1   2  672.63   22.90
  -3   1  -2  691.03   24.50
   3   1   2  720.73   22.90
  -3  -1   2  695.23   25.90
   4   1  -2  108.39    9.90
   4  -1   2  129.69    8.90
  -4   1   2  115.59   12.10
  -4  -1  -2  130.79   10.00
  -4  -1  -2  113.19    9.30
   4   1  -2  112.79   11.10
   4  -1   2  125.89    9.30
   4  -1   2  142.49    8.90
  -4   1   2  122.39   11.50
   4   1   2  130.19    8.20
   4  -1  -2  133.99    9.90
   4   1   2  129.49    8.60
  -4  -1   2  120.69   12.20
   4   1   2  135.39    8.90
   4  -1  -2  140.39   11.60
  -4  -1   2  130.79   11.00
  -5  -1  -2  685.83   26.40
   5  -1   2  706.73   26.10
   5  -1   2  698.93   25.80
   5  -1   2  719.93   25.50
  -5   1   2  728.63   30.50
   5   1  -2  682.43   26.70
  -5  -1  -2  681.63   27.50
   5   1  -2  700.13   28.30
   5  -1  -2  683.13   26.50
  -5  -1   2  698.53   28.90
   5   1   2  702.13   24.90
   5   1   2  725.13   24.70
   5  -1  -2  702.73   28.30
   5   1   2  719.13   26.20
  -5  -1   2  710.63   29.80
  -6   1   2  198.38   19.30
   6   1  -2  211.78   17.40
  -6  -1  -2  207.18   19.10
   6  -1   2  221.48   15.60
   6  -1   2  219.38   17.20
   6  -1   2  246.88   15.40
   6   1  -2  233.28   18.20
  -6  -1  -2  222.18   17.60
  -6  -1   2  228.38   21.00
   6  -1  -2  248.58   17.10
  -6  -1   2  238.48   19.80
   6   1   2  225.48   14.30
   6  -1  -2  242.88   18.20
   6   1   2  215.58   14.10
   6   1   2  191.68   15.10
   6  -1  -2  205.68   18.50
   7  -1   2   50.59   10.10
   7  -1   2   63.49   12.00
   7   1  -2   76.69   13.40
   7  -1   2   67.09    9.80
   7   1  -2   54.39   10.60
   7   1  -2   47.50   11.30
   7  -1  -2   65.99   12.90
   7  -1  -2   66.79   11.80
  -7  -1   2   72.39   15.10
   7  -1  -2   54.09   11.60
   7   1   2   64.59    8.90
  -2   2   2 5292.07  159.88
   2  -2   2 5462.05  158.28
   2   2  -2 5471.55  158.58
   2  -2   2 5146.19  158.18
  -2  -2  -2 5115.69  157.88
   2   2  -2 5463.55  159.68
   2  -2   2 5281.87  158.18
  -2  -2  -2 5606.84  157.88
   2  -2  -2 5657.83  158.98
  -2  -2   2 5156.88  158.78
  -2   2  -2 5583.64  158.58
  -2  -2   2 5326.87  159.78
   2  -2  -2 5492.05  159.78
  -3  -2  -2 1174.48   39.20
   3  -2   2 1261.87   39.10
   3   2  -2 1272.87   41.00
   3  -2   2 1283.67   39.30
  -3   2   2 1241.58   41.50
   3   2  -2 1268.87   39.60
   3  -2   2 1198.68   39.30
  -3  -2  -2 1237.98   39.10
  -3  -2   2 1181.28   40.00
   3   2   2 1275.87   37.90
   3  -2  -2 1308.97   41.30
   3   2   2 1152.78   38.20
  -3  -2   2 1233.78   41.20
   3   2   2 1296.87   39.10
   3  -2  -2 1299.27   40.10
   4  -2   2 1166.68   38.30
   4   2  -2 1215.68   40.50
   4  -2   2 1189.08   38.10
  -4   2   2 1172.68   41.00
  -4  -2  -2 1179.78   38.30
   4  -2   2 1205.18   38.30
  -4  -2  -2 1156.98   38.90
   4   2  -2 1235.08   38.70
   4   2   2 1193.78   38.10
   4  -2  -2 1104.79   40.40
  -4  -2   2 1112.79   39.60
   4  -2  -2 1191.08   40.30
  -4  -2   2 1183.18   41.00
   4   2   2 1205.68   36.80
   4   2   2 1116.59   36.80
   5   2  -2  276.67   15.50
  -5   2   2  290.27   19.10
   5  -2   2  295.67   14.60
   5  -2   2  282.77   14.80
  -5  -2  -2  305.17   16.80
   5  -2   2  295.27   15.40
  -5  -2  -2  277.47   15.60
   5   2  -2  287.87   17.00
   5  -2  -2  254.37   15.80
   5   2   2  268.47   13.50
   5   2   2  274.57   14.90
  -5  -2   2  254.47   17.20
   5   2   2  270.17   12.90
   5  -2  -2  271.77   16.90
  -5  -2   2  279.07   18.70
   6  -2   2  181.58   15.50
   6  -2   2  202.08   15.50
   6   2  -2  181.68   16.40
  -6  -2  -2  195.38   18.00
   6   2  -2  224.78   18.50
   6  -2   2  196.38   15.20
  -6  -2  -2  236.58   18.50
   6  -2  -2  202.28   19.00
   6  -2  -2  185.48   17.00
   6  -2  -2  196.28   17.70
   6   2   2  191.98   12.60
  -6  -2   2  188.98   18.90
   6   2   2  170.88   12.60
  -6  -2   2  197.78   19.30
   7   2  -2   -5.10    9.60
   7  -2   2   17.70    8.40
   7  -2   2    9.10    9.70
   7   2  -2  -14.90    9.40
   7  -2   2    3.70   10.90
   7   2  -2    4.20   10.30
   7  -2  -2  -10.10   11.50
  -7  -2   2    0.10   12.10
  -7  -2   2   -2.40   13.40
   7  -2  -2    0.40    9.70
   7  -2  -2    9.00    9.90
  -2  -3  -2  526.35   16.70
   2   3  -2  523.65   18.90
   2   3  -2  515.85   17.50
  -2  -3  -2  492.95   17.30
   2  -3   2  464.75   17.50
   2  -3  -2  514.65   19.00
  -2  -3   2  479.15   18.00
  -2  -3   2  493.75   19.00
  -2   3  -2  532.45   17.70
   3  -3   2 1906.81   60.99
   3   3  -2 2022.20   62.69
  -3  -3  -2 1937.71   60.69
   3  -3   2 1993.90   61.09
   3  -3   2 2015.90   60.99
   3   3  -2 2051.79   61.09
  -3  -3  -2 1956.20   60.89
  -3  -3   2 1963.40   62.79
   3  -3  -2 2026.50   62.79
   3  -3  -2 2086.39   61.69
  -3  -3   2 1927.41   61.59
   4   3  -2  220.98   13.90
   4   3  -2  219.68   11.80
   4  -3   2  207.28   11.80
   4  -3   2  217.18   12.20
  -4  -3  -2  211.48   11.90
  -4  -3  -2  216.28   11.90
   4  -3   2  230.58   12.00
  -4  -3   2  198.18   12.90
   4   3   2  217.48    9.50
  -4  -3   2  209.38   15.30
   4   3   2  192.98    9.70
   4  -3  -2  198.58   13.10
   4  -3  -2  196.98   12.20
   5  -3   2  201.28   14.00
  -5  -3  -2  231.48   14.50
   5   3  -2  196.48   13.80
  -5  -3  -2  228.78   15.00
   5   3  -2  230.28   16.30
   5  -3   2  219.28   16.40
   5  -3   2  230.18   14.60
  -5  -3   2  260.97   17.60
   5   3   2  230.78   11.80
  -5  -3   2  224.38   16.60
   5   3   2  231.48   11.30
   5  -3  -2  214.98   15.60
   5  -3  -2  232.98   16.00
  -6  -3  -2   14.90    8.90
   6   3  -2   17.40   10.00
   6  -3   2   16.00    7.80
   6  -3   2   -2.80    7.20
   6   3  -2    3.90    8.50
   6  -3   2    0.90    8.00
  -6  -3  -2   16.80    8.80
  -6  -3   2   -6.70    9.20
   6  -3  -2   23.30    8.20
   6  -3  -2    2.90    9.50
  -6  -3   2   15.60    9.00
   6  -3  -2   11.80    8.20
  -7  -3  -2  223.98   21.30
   7  -3   2  167.28   21.80
   7  -3   2  228.88   20.30
   7   3  -2  187.58   20.80
   7   3  -2  198.48   19.60
   7  -3   2  158.68   19.70
   7   3  -2  204.18   20.70
  -7  -3   2  231.68   24.90
   7  -3  -2  200.08   21.10
   7  -3  -2  191.88   22.00
   7  -3  -2  138.09   15.70
  -7  -3   2  201.28   23.60
   0   4  -2 2654.13   78.89
   1   4  -2 5245.48  147.09
  -1  -4  -2 5181.48  145.79
   1  -4   2 4860.91  146.99
  -1  -4   2 4786.82  146.99
  -1   4  -2 5014.70  146.99
  -1  -4   2 4893.31  148.19
   2   4  -2 1242.28   38.30
  -2  -4  -2 1246.38   37.40
   2  -4   2 1163.58   38.50
  -2   4  -2 1275.27   38.60
  -2  -4   2 1176.48   38.60
  -2  -4   2 1201.48   39.90
   2  -4  -2 1262.67   40.00
  -3  -4  -2  692.63   24.30
   3  -4   2  716.13   25.00
   3  -4   2  706.63   24.80
  -3  -4  -2  704.73   24.90
   3  -4   2  725.63   24.70
   3   4  -2  738.23   24.60
   3   4  -2  738.13   26.30
  -3  -4   2  703.93   25.40
  -3  -4   2  711.33   26.80
   3  -4  -2  723.13   26.50
   3  -4  -2  736.43   25.10
  -4  -4  -2   61.99    8.70
   4  -4   2   57.59    8.50
   4   4  -2   55.79    6.20
   4  -4   2   65.89    9.50
   4   4  -2   63.29    8.70
  -4  -4  -2   52.19    7.20
   4  -4   2   57.19    6.30
   4  -4  -2   81.99    9.40
  -4  -4   2   72.29   11.80
   4  -4  -2   69.59    9.50
  -4  -4   2   58.19    7.70
   5   4  -2  130.09   13.30
   5  -4   2  167.18   13.70
   5   4  -2  165.28   14.90
   5  -4   2  174.98   13.70
   5  -4   2  125.29   12.50
  -5  -4  -2  155.48   13.80
  -5  -4  -2  177.08   13.80
   5  -4  -2  174.98   15.20
   5  -4  -2  160.38   14.50
  -5  -4   2  147.69   15.30
  -5  -4   2  167.58   19.10
   5  -4  -2  159.88   13.80
  -6  -4  -2  235.68   18.50
   6   4  -2  213.58   17.40
   6   4  -2  208.88   18.70
   6  -4   2  230.48   17.60
  -6  -4  -2  218.48   18.30
   6  -4   2  222.68   16.90
   6  -4   2  193.08   18.10
   6  -4  -2  202.38   19.10
   6  -4  -2  221.28   18.50
   6  -4  -2  206.28   18.40
  -6  -4   2  237.98   21.20
  -6  -4   2  220.98   19.10
   7  -4   2    5.10   10.10
   7  -4   2  -13.50   10.40
   7  -4   2    3.60   10.90
   7   4  -2   -3.10    9.10
   7   4  -2   -8.70   10.90
  -7  -4   2   35.70   14.70
  -7  -4   2    4.60   11.80
   7  -4  -2    4.20   12.80
   7  -4  -2   -1.80   11.30
   7  -4  -2   -3.40   12.80
   0  -5   2  315.27   12.90
   0  -5  -2  364.86   12.20
   1   5  -2 3783.72  110.79
  -1  -5  -2 3864.31  109.79
   1  -5   2 3643.24  110.99
  -1   5  -2 3811.32  110.99
  -1  -5   2 3592.74  110.99
   2  -5   2  239.28   11.50
  -2  -5  -2  226.38   10.60
   2   5  -2  260.67   10.80
  -2  -5   2  234.38   11.50
  -2  -5   2  249.08   13.00
  -2   5  -2  237.58   11.20
   2  -5  -2  250.67   12.70
  -3  -5  -2  372.86   15.70
   3  -5   2  359.96   15.50
  -3  -5  -2  362.86   14.60
   3  -5   2  373.96   15.60
   3   5  -2  370.76   15.00
  -3  -5   2  358.86   17.30
   3  -5  -2  365.46   15.40
  -3  -5   2  337.67   15.60
   3  -5  -2  339.87   16.60
   4  -5   2  603.34   23.30
   4  -5   2  605.84   23.00
   4  -5   2  604.34   23.20
  -4  -5  -2  585.94   22.60
  -4  -5  -2  606.74   23.50
   4   5  -2  601.34   22.30
   4  -5  -2  598.94   24.80
   4  -5  -2  602.04   23.30
   4  -5  -2  582.24   24.10
  -4  -5   2  604.04   25.40
  -4  -5   2  586.34   23.70
  -5  -5  -2  638.54   26.10
   5  -5   2  647.64   26.40
  -5  -5  -2  641.94   26.80
   5  -5   2  608.84   25.70
   5  -5   2  656.83   26.40
  -5  -5   2  653.53   27.60
   5  -5  -2  668.73   27.30
   5  -5  -2  644.44   28.30
  -5  -5   2  653.63   32.40
   5  -5  -2  664.93   26.70
   6  -5   2   12.00    9.20
   6  -5   2   23.00    8.60
   6   5  -2    7.50    7.80
   6  -5   2   -5.10    8.70
  -6  -5  -2   20.70    9.00
  -6  -5  -2   30.20    9.60
  -6  -5   2    2.90    7.80
   6  -5  -2   -3.70    9.40
  -6  -5   2   11.30   11.70
   6  -5  -2   12.30    9.50
   6  -5  -2    9.30    9.70
   7  -5   2  142.09   14.40
  -7  -5  -2  148.89   22.40
   7  -5   2  153.78   22.40
   7  -5   2  165.28   21.40
  -7  -5  -2  107.39   16.60
   7   5  -2  163.18   18.20
   7   5  -2  162.38   20.10
  -7  -5   2  131.19   16.00
  -7  -5   2  198.98   24.50
   7  -5  -2  134.39   15.10
   7  -5  -2  156.98   22.80
   0   6  -2 5980.10  170.38
   0  -6   2 5569.04  170.48
   0  -6  -2 5817.82  169.88
   1   6  -2 2155.58   63.09
   1  -6   2 1988.00   63.39
  -1  -6   2 2030.70   63.29
   1  -6  -2 2085.99   63.29
  -1   6  -2 2150.78   63.39
  -2  -6  -2 3376.96  104.19
   2  -6   2 3408.96  105.49
   2   6  -2 3707.93  104.99
  -2   6  -2 3755.92  105.69
   2  -6  -2 3502.25  105.59
  -2  -6   2 3464.15  107.09
  -2  -6   2 3385.06  105.29
  -3  -6  -2  771.92   26.30
  -3  -6  -2  777.62   27.90
   3  -6   2  797.62   27.80
   3   6  -2  802.62   26.50
   3  -6  -2  753.12   27.70
  -3  -6   2  754.32   27.50
  -3  -6   2  760.02   29.40
   3  -6  -2  785.62   29.10
   4   6  -2   47.50    6.20
   4  -6   2   53.19    8.10
   4  -6   2   47.40    7.10
   4  -6   2   44.70    6.60
  -4  -6  -2   56.19    8.00
  -4  -6  -2   33.90    6.00
   4  -6  -2   66.39    9.50
   4  -6  -2   58.59    9.70
  -4  -6   2   68.59   10.00
  -4  -6   2   45.20    6.90
   4  -6  -2   53.49    7.20
  -5  -6  -2  271.47   17.20
   5  -6   2  278.27   17.40
  -5  -6  -2  262.67   16.60
   5  -6   2  262.07   17.50
   5  -6   2  259.97   17.00
  -5  -6   2  262.57   18.30
   5  -6  -2  260.97   16.80
   5  -6  -2  273.97   18.50
   5  -6  -2  256.47   17.80
  -5  -6   2  239.68   20.30
  -6  -6  -2   67.09   11.50
   6   6  -2   68.69    9.40
   6  -6   2   75.89   11.00
   6  -6   2   72.09   11.30
   6  -6   2   64.79   11.00
  -6  -6  -2   65.29   10.50
   6  -6  -2   44.90   11.10
  -6  -6   2   68.79   11.70
   6  -6  -2   64.79   12.20
  -6  -6   2   91.19   14.40
   6  -6  -2   50.59   11.00
  -7  -6  -2   -1.80   11.90
   7   6  -2   -0.10   10.80
   7  -6   2   36.80   11.60
   7  -6   2   12.30   12.30
  -7  -6  -2   27.50   12.80
  -7  -6   2   35.30   12.30
  -7  -6   2   34.20   13.60
   7  -6  -2   29.00   11.90
   7  -6  -2   27.50   15.90
   0  -7   2   96.29    7.80
   0  -7  -2   83.49    6.80
   0   7  -2   83.69    6.80
  -1  -7  -2 1137.19   36.50
   1   7  -2 1197.28   37.20
  -1   7  -2 1219.48   37.60
   1  -7  -2 1178.68   37.60
  -1  -7   2 1144.29   37.60
   2   7  -2 1108.19   34.70
  -2  -7  -2 1052.39   34.20
  -2   7  -2 1133.89   35.50
  -2  -7   2 1052.39   37.40
   2  -7  -2 1091.59   35.80
  -2  -7   2 1047.60   35.40
   3  -7   2  135.69   11.10
  -3  -7  -2  136.99   11.60
   3   7  -2  147.19    9.40
  -3  -7  -2  136.69    9.70
   3  -7  -2  125.09   12.30
  -3  -7   2  131.19   10.80
   3  -7  -2  122.69   11.00
  -3  -7   2  140.29   12.40
   4  -7   2   74.39   10.60
   4  -7   2   81.89   10.90
  -4  -7  -2   84.09   12.70
   4   7  -2   87.69    9.50
   4  -7   2   80.39   11.40
  -4  -7  -2   78.59   10.40
   4  -7  -2   88.49   12.70
   4  -7  -2   82.19   10.70
  -4  -7   2  105.09   14.00
  -4  -7   2   97.89   12.00
   4  -7  -2   76.49   12.40
  -5  -7  -2    8.50    6.30
   5  -7   2    4.50    7.80
  -5  -7  -2   14.20    7.60
   5  -7   2   11.00    7.70
   5  -7   2    6.00    6.90
  -5  -7   2    8.70    9.30
   5  -7  -2   -4.50    7.00
  -5  -7   2    4.30    7.10
   5  -7  -2    5.50    8.10
   5  -7  -2    5.10    7.70
  -6  -7  -2   19.20    9.40
   6  -7   2    9.00    9.30
   6   7  -2    0.60    8.70
   6  -7   2    1.20   10.00
   6  -7   2   17.50   10.20
   6  -7  -2   26.00    9.90
   6  -7  -2    4.70   10.30
   6  -7  -2   16.20    9.70
  -6  -7   2   16.30    9.50
  -6  -7   2   23.20   13.10
   7  -7   2   27.30   12.80
   7  -7   2    0.20   13.00
  -7  -7  -2    6.10   12.30
  -7  -7  -2   -2.50   13.60
   7   7  -2   -7.10   10.10
   7  -7  -2   -0.30   12.70
  -7  -7   2  -18.60   11.20
   7  -7  -2   -2.80   13.40
   0  -8  -2  150.08    8.90
   0   8  -2  154.68    8.90
   0  -8   2  142.39    9.60
  -1  -8  -2  308.77   13.10
   1  -8   2  309.17   14.30
   1   8  -2  327.97   13.30
   1  -8  -2  337.07   14.10
  -1  -8   2  328.17   14.30
  -1   8  -2  345.97   14.00
   2   8  -2  275.87   12.70
   2  -8   2  272.67   13.80
  -2  -8  -2  274.97   12.40
  -2   8  -2  293.87   13.20
  -2  -8   2  268.77   13.50
  -2  -8   2  280.07   15.90
   2  -8  -2  282.17   13.80
  -3  -8  -2  209.08   14.40
  -3  -8  -2  231.48   12.10
   3   8  -2  235.08   11.70
   3  -8   2  221.18   13.70
  -3  -8   2  214.78   13.50
  -3  -8   2  218.68   15.90
   3  -8  -2  225.98   14.10
   3  -8  -2  239.68   15.00
   4  -8   2  287.47   17.50
   4  -8   2  291.87   17.30
   4   8  -2  276.87   14.00
  -4  -8  -2  281.67   15.50
  -4  -8  -2  284.47   17.60
  -4  -8   2  276.67   17.10
   4  -8  -2  271.57   17.90
   4  -8  -2  299.07   16.60
   4  -8  -2  301.37   17.70
  -4  -8   2  297.27   19.80
   5   8  -2   54.19    9.20
   5  -8   2   61.59   10.00
  -5  -8  -2   70.89   10.70
  -5  -8  -2   61.69    8.80
   5  -8   2   40.40    9.40
   5  -8   2   49.10    9.70
  -5  -8   2   54.69   12.60
   5  -8  -2   56.49    9.80
   5  -8  -2   39.50    9.10
   5  -8  -2   62.19   10.40
  -5  -8   2   49.40    9.40
   6   8  -2   22.00    8.20
  -6  -8  -2   -0.30   11.30
  -6  -8  -2   21.20    8.90
   6  -8   2    4.50    9.70
   6  -8   2   15.90   10.60
   6  -8   2   15.40   10.20
   6  -8  -2    7.50   12.80
  -6  -8   2   22.80    9.10
   6  -8  -2    7.10   10.20
  -6  -8   2   12.60   14.20
   0  -9   2 1462.15   47.30
   0   9  -2 1515.95   46.80
   0  -9  -2 1467.15   46.60
   1  -9   2 1076.19   37.00
   1   9  -2 1155.08   36.00
  -1  -9  -2 1094.39   35.70
   1  -9  -2 1113.89   36.70
  -1  -9   2 1078.39   36.70
  -1   9  -2 1146.89   36.50
  -2  -9  -2   94.79    8.70
   2   9  -2   83.69    8.10
   2  -9   2   99.99   10.40
  -2  -9   2  105.89   12.50
   2  -9  -2   91.39    9.70
  -2  -9   2   96.49    9.70
  -2   9  -2   73.79   10.10
  -3  -9  -2  273.77   13.60
   3  -9   2  266.57   15.50
   3   9  -2  283.27   12.90
  -3  -9  -2  281.57   16.50
   3  -9  -2  246.18   15.40
  -3  -9   2  241.48   14.80
   3  -9  -2  249.38   16.50
  -3  -9   2  250.57   20.30
   4  -9   2  236.88   16.60
   4  -9   2  234.38   17.80
   4   9  -2  235.28   13.70
  -4  -9  -2  232.78   14.80
  -4  -9  -2  254.17   16.60
   4  -9  -2  262.07   18.30
  -4  -9   2  228.48   16.30
  -4  -9   2  277.37   21.60
   4  -9  -2  241.08   17.00
   5  -9   2   59.59   10.10
   5   9  -2   60.39    8.30
   5  -9   2   73.89   10.90
  -5  -9  -2   73.49   11.70
   5  -9   2   78.79   11.90
  -5  -9  -2   66.69    9.60
   5  -9  -2   60.99   10.00
  -5  -9   2   63.29   10.90
   5  -9  -2   74.89   10.00
   5  -9  -2   84.69   12.60
  -5  -9   2   60.49   13.60
  -6  -9  -2   24.90   12.80
   6  -9   2   36.30   12.30
   6  -9   2   32.30   11.50
   6  -9   2   39.20   11.40
  -6  -9  -2   41.10   10.20
   6  -9  -2   42.50   12.20
  -6  -9   2   46.50   13.70
   6  -9  -2   40.40   11.40
   0  10  -2  297.77   13.50
   0 -10  -2  286.17   13.50
   0 -10   2  287.37   14.30
   1  10  -2 1424.16   44.70
  -1 -10  -2 1387.16   44.70
   1 -10   2 1387.66   46.00
  -1 -10   2 1362.96   45.60
  -1  10  -2 1461.45   45.30
   1 -10  -2 1394.56   45.60
  -2 -10  -2  604.74   22.50
   2  10  -2  632.14   22.40
   2 -10   2  627.64   24.70
  -2  10  -2  621.94   23.30
  -2 -10   2  592.04   23.80
   2 -10  -2  604.94   24.00
  -3 -10  -2  117.09   10.90
   3 -10   2   96.99   12.60
   3  10  -2  101.59    9.50
  -3 -10   2  113.69   12.00
   3 -10  -2  110.09   13.30
  -3 -10   2  122.69   14.70
  -4 -10  -2   36.10   11.60
  -4 -10  -2   37.50    7.60
   4 -10   2   40.90    8.10
   4  10  -2   43.60    6.40
  -4 -10   2   48.70    8.70
   4 -10  -2   38.20   11.30
   4 -10  -2   44.30    8.80
  -4 -10   2   51.69   11.10
   5 -10   2  159.28   20.20
   5 -10   2  127.99   13.50
   5 -10   2  182.08   19.80
  -5 -10  -2  210.38   19.70
   5  10  -2  173.78   14.90
  -5 -10  -2  171.48   17.10
   5 -10  -2  163.68   18.90
  -5 -10   2  172.28   18.70
   5 -10  -2  185.98   19.20
   5 -10  -2  141.59   20.10
  -5 -10   2  167.78   21.60
  -6 -10  -2   57.09   14.50
   6 -10   2   27.70   13.40
   6 -10   2   70.09   12.70
   6  10  -2   36.40   11.30
   6 -10   2   49.10   13.00
  -6 -10  -2   42.60   10.60
   6 -10  -2   35.10   13.30
  -6 -10   2   38.40   11.50
   6 -10  -2   46.40   13.50
   0  11  -2  356.96   15.60
   0 -11   2  343.27   16.90
   0 -11  -2  360.16   15.80
   1 -11   2  664.23   26.00
  -1 -11  -2  683.83   24.60
   1  11  -2  686.23   24.10
   1 -11  -2  676.93   25.20
  -1 -11   2  616.94   25.10
  -1  11  -2  670.83   24.80
   2  11  -2  209.28   12.00
  -2 -11  -2  205.78   12.70
   2 -11   2  203.48   14.10
  -2  11  -2  216.98   13.30
   2 -11  -2  190.08   14.20
  -2 -11   2  193.98   13.80
   3  11  -2  608.64   22.80
  -3 -11  -2  593.54   24.00
   3 -11   2  612.84   26.50
  -3 -11   2  606.34   28.70
   3 -11  -2  597.04   26.10
  -3 -11   2  597.74   25.30
  -4 -11  -2  259.27   16.40
   4 -11   2  287.07   20.30
   4  11  -2  267.87   14.80
  -4 -11  -2  291.07   20.70
  -4 -11   2  261.17   18.50
   4 -11  -2  278.07   22.70
  -4 -11   2  273.67   22.50
   4 -11  -2  291.07   19.80
   5 -11   2   19.50   10.40
  -5 -11  -2    3.60   12.20
   5  11  -2   13.20    7.70
   5 -11   2    2.70   10.80
  -5 -11  -2   12.70    8.40
   5 -11   2   12.10   10.30
   5 -11  -2   20.00   10.90
   5 -11  -2    6.90   12.90
  -5 -11   2   19.30   12.70
   5 -11  -2   12.80   16.40
  -5 -11   2   10.60    9.20
  -6 -11  -2   50.39   14.40
   6 -11   2   25.50   12.30
   6 -11   2   31.10   12.10
  -6 -11  -2   25.30   11.90
   6  11  -2   19.50    8.60
   6 -11  -2   26.40   14.50
  -6 -11   2   -0.40   11.10
   6 -11  -2   25.70   11.90
   0 -12  -2  267.67   15.40
   0 -12   2  294.17   16.10
   1 -12   2  724.13   28.10
  -1 -12  -2  709.23   26.20
   1  12  -2  712.13   25.70
  -1 -12   2  680.93   27.10
  -1  12  -2  699.43   26.20
   1 -12  -2  698.63   27.10
   2  12  -2  350.86   16.40
   2 -12   2  365.66   19.70
  -2 -12  -2  358.36   17.30
  -2  12  -2  379.46   18.00
   2 -12  -2  364.16   19.20
  -2 -12   2  352.16   18.60
   3 -12   2  393.76   21.70
   3  12  -2  396.76   17.10
  -3 -12  -2  377.96   19.20
  -3 -12   2  362.46   20.10
  -3 -12   2  378.76   24.70
   3 -12  -2  362.76   21.00
  -4 -12  -2  104.09   13.80
  -4 -12  -2  117.69   14.70
   4  12  -2  131.89   12.30
   4 -12   2  127.29   17.60
   4 -12  -2  125.49   19.70
  -4 -12   2  138.89   19.70
  -4 -12   2  128.99   17.80
   4 -12  -2   98.99   11.70
   5 -12   2  112.89   15.90
  -5 -12  -2  179.48   28.10
  -5 -12  -2  143.49   18.40
   5 -12   2  147.89   22.90
   5  12  -2  119.89   14.20
  -5 -12   2  184.58   23.50
  -5 -12   2  172.38   20.60
   5 -12  -2  160.58   22.10
   5 -12  -2  133.29   21.70
   6 -12   2   38.30   18.40
  -6 -12  -2   69.69   13.90
  -6 -12  -2   36.80   14.70
   6 -12   2   63.39   15.00
   6 -12  -2   45.60   14.50
   6 -12  -2   56.29   15.70
  -6 -12   2   74.89   13.40
   0 -13   2   31.40    8.10
   0 -13  -2   26.00    6.40
   0  13  -2   23.10    6.50
  -1 -13  -2  158.48   13.10
   1  13  -2  114.49   14.10
   1 -13   2  148.99   15.10
  -1  13  -2  134.29   12.50
  -1 -13   2  152.28   14.00
   1 -13  -2  147.69   13.60
  -2 -13  -2  323.67   17.30
   2 -13   2  340.17   20.00
   2  13  -2  303.27   16.80
   2 -13  -2  342.97   18.80
  -2  13  -2  313.97   17.20
  -2 -13   2  331.47   18.70
   3  13  -2   57.79    7.90
  -3 -13  -2   52.59    7.90
   3 -13   2   47.40   10.00
  -3 -13   2   57.09    9.00
  -3 -13   2   77.29   13.50
   3 -13  -2   62.49    9.40
   4  13  -2   24.70    7.20
  -4 -13  -2   51.39    8.90
  -4 -13  -2   44.50   13.60
   4 -13   2   44.10   11.70
   4 -13  -2   38.00   10.90
  -4 -13   2   34.50    9.70
  -4 -13   2   43.00   14.00
   4 -13  -2   38.60   11.80
   5 -13   2   45.30   15.00
   5 -13   2   35.50   12.60
   5  13  -2   34.70    8.00
  -5 -13  -2   25.30    9.70
  -5 -13  -2   54.19   14.40
  -5 -13   2   37.30   12.30
   5 -13  -2   18.20   11.10
   5 -13  -2   31.50   12.50
   0 -14   2  365.46   20.20
   0  14  -2  326.07   17.30
   0 -14  -2  347.67   19.10
  -1 -14  -2  114.99   12.90
   1  14  -2  112.69   12.10
   1 -14   2   87.59   10.70
  -1  14  -2   98.89   12.70
  -1 -14   2  127.49   14.80
   1 -14  -2  137.89   14.40
   2 -14   2   70.49   10.20
   2  14  -2   59.89    8.30
  -2 -14  -2   72.29    9.10
   2 -14  -2   73.39   10.10
  -2 -14   2   72.49   10.10
   3 -14   2  218.18   19.90
  -3 -14  -2  185.78   16.90
  -3 -14   2  211.98   23.60
  -3 -14   2  208.38   18.80
   3 -14  -2  190.18   19.30
   4  14  -2   33.00    7.70
  -4 -14  -2   38.20    9.40
   4 -14   2   23.80   13.90
  -4 -14  -2   39.00   13.90
  -4 -14   2   40.20   10.30
   4 -14  -2   27.20   11.50
   4 -14  -2   43.10   13.20
  -5 -14  -2   31.30   12.90
  -5 -14  -2    6.50   10.50
   5 -14   2   -8.50   13.50
   5 -14   2   17.10   14.30
   5 -14  -2    2.30   13.80
  -5 -14   2   -2.40   10.70
   5 -14  -2  -15.60   11.90
   0  15  -2   19.00    7.20
   0 -15  -2   22.20    7.20
   0 -15   2    9.30    9.10
   1  15  -2   34.60    7.70
  -1 -15  -2   33.60    7.80
   1 -15   2   36.70    8.90
  -1  15  -2   46.10    8.90
  -1 -15   2   28.40    8.80
   1 -15  -2   38.80    9.50
   2  15  -2   51.19    8.10
   2 -15   2   59.89   10.90
  -2 -15  -2   65.49    9.90
   2 -15  -2   59.29   10.50
  -2 -15   2   72.79   10.10
  -3 -15  -2   10.00    8.00
   3 -15   2    6.60    9.80
   3 -15  -2   -0.80    9.90
  -3 -15   2   -3.70    7.60
  -3 -15   2   22.90   10.00
   4 -15   2   82.39   13.70
  -4 -15  -2   74.59   10.80
   4  15  -2   63.69    9.10
   4 -15  -2   61.59   13.80
  -4 -15   2   57.99   22.50
   4 -15  -2   65.69   12.30
   0 -16  -2  146.79   17.30
   0  16  -2  126.09   15.90
   0 -16   2  147.59   17.90
   1 -16   2  219.08   20.20
  -1 -16  -2  195.68   18.50
   1  16  -2  194.08   17.50
  -1  16  -2  155.68   17.30
   1 -16  -2  204.48   19.80
  -1 -16   2  199.38   18.30
  -2 -16  -2   36.20    9.50
   2 -16   2   40.30   11.00
   2  16  -2   44.50    9.00
   2 -16  -2   32.10   10.40
  -2 -16   2   42.50   10.00
   3 -16   2   93.19   13.20
  -3 -16  -2   70.99   10.50
  -3 -16   2   61.59   12.80
   3 -16  -2   59.29   12.00
   4 -16   2    8.10   12.70
  -4 -16  -2   11.40   10.20
   4 -16  -2    7.10   11.70
  -4 -16   2   -0.30   11.50
   4 -16  -2  -29.30   14.50
   0 -17  -2   13.80    8.90
   0 -17   2   17.80   10.30
   0  17  -2    4.10    9.10
   1  17  -2  195.38   19.10
  -1 -17  -2  244.68   20.90
   1 -17   2  196.08   25.30
   1 -17  -2  220.28   20.70
  -1 -17   2  249.28   21.30
   2 -17   2  243.18   23.90
   2  17  -2  188.58   17.60
  -2 -17  -2  248.08   19.90
   2 -17  -2  197.08   27.40
  -3 -17  -2   24.30   10.60
   3 -17   2   21.70   12.80
   3 -17  -2   14.30   12.00
  -3 -17   2   30.60   11.40
   0 -18   2    6.00   10.80
   0 -18  -2    4.80    9.30
  -1 -18  -2  267.87   22.70
   1  18  -2  199.78   20.30
   1 -18   2  254.17   25.80
   1 -18  -2  231.08   24.80
  -1 -18   2  231.68   23.20
   2  18  -2   19.40   10.30
   2 -18   2   17.70   12.70
  -2 -18  -2   16.30   10.70
   2 -18  -2    1.90   10.70
  -2 -18   2   20.30   11.50
  -3 -18  -2   16.90   12.50
   3 -18   2   15.00   13.80
   3 -18  -2   20.80   13.30
  -3 -18   2   22.20   11.10
   0 -19  -2    0.90   11.00
   0 -19   2    7.90   11.20
   1 -19   2   60.49   15.30
  -1 -19  -2   23.50   11.20
   1 -19  -2   50.79   14.10
  -1 -19   2   39.30   12.00
   2  19  -2   38.80   11.70
  -2 -19  -2   85.99   13.30
   2 -19   2   66.99   14.70
   2 -19  -2   87.99   14.10
  -2 -19   2   77.09   13.60
   0   0   3    1.60    2.00
   0   0  -3   -0.30    1.10
   0   0  -3   -0.20    2.30
  -1   0   3  667.33   23.10
   1   0  -3  698.53   23.00
  -1   0   3  679.33   22.10
   1   0  -3  727.63   22.10
  -2   0  -3 2415.76   70.19
  -2   0   3 2293.17   72.29
  -2   0   3 2200.08   71.09
   2   0  -3 2466.95   71.19
  -2   0  -3 2417.56   70.09
   2   0  -3 2363.66   72.29
   3   0   3 7039.80  203.68
   3   0  -3 7319.37  205.48
  -3   0   3 6971.30  205.78
   3   0  -3 6970.70  206.68
   3   0   3 7093.69  203.58
   3   0   3 6634.24  203.48
  -3   0  -3 6663.93  204.68
  -3   0   3 6979.30  206.98
  -4   0   3  505.55   22.40
   4   0   3  500.55   18.00
   4   0   3  485.15   17.90
   4   0   3  521.05   17.60
   4   0  -3  504.45   21.20
  -4   0   3  511.25   20.90
  -4   0  -3  487.55   19.80
   4   0  -3  469.45   21.30
   5   0   3   -0.60    4.50
   5   0   3   -6.30    4.20
  -5   0  -3   -3.70    6.30
   5   0   3   -8.30    4.40
   5   0  -3  -10.40    5.70
  -5   0   3    3.00    8.20
  -5   0   3    2.50    7.40
   6   0   3   65.79   10.70
   6   0  -3   74.29   11.10
  -6   0   3   77.39   12.10
   6   0   3   59.19    7.20
   6   0   3   84.59   11.00
   6   0  -3   53.79    9.50
   7   0  -3  211.48   20.70
   7   0  -3  160.98   15.70
  -7   0   3  273.47   25.20
   7   0  -3  213.68   22.90
   0  -1   3   98.69    4.50
   0   1  -3   96.79    4.40
   0  -1   3   95.39    5.30
   0   1   3   86.89    5.30
   1  -1   3 2826.22   81.99
   1   1  -3 2860.61   82.99
   1  -1   3 2771.32   81.89
   1   1  -3 2802.22   83.89
  -1   1   3 2738.03   83.89
   1  -1  -3 2888.91   83.99
   1  -1  -3 2861.71   82.89
  -1   1  -3 2797.22   82.29
  -1  -1   3 2652.63   83.79
  -2  -1  -3 5707.63  166.98
   2  -1   3 5772.52  167.08
   2   1  -3 5612.74  169.38
  -2   1   3 5587.64  168.48
   2  -1   3 5733.33  167.08
   2   1  -3 5980.90  168.38
  -2  -1  -3 5766.82  167.08
  -2   1   3 5619.54  169.58
  -2   1  -3 5713.03  167.48
   2  -1  -3 5746.82  169.48
   2  -1  -3 5870.11  168.38
  -2  -1   3 5685.73  169.48
  -2  -1   3 5481.75  168.38
   3   1  -3 1096.99   34.80
   3   1  -3 1089.09   36.20
  -3  -1  -3 1016.70   32.90
   3  -1   3 1029.80   33.30
  -3   1   3 1049.49   36.50
   3  -1   3 1076.29   33.20
   3  -1   3 1098.39   33.20
  -3  -1  -3  971.50   33.90
  -3   1   3 1029.60   35.40
  -3  -1   3 1021.40   35.10
   3  -1  -3 1088.89   36.20
   3   1   3 1115.49   33.00
   3  -1  -3 1113.29   34.80
  -3  -1   3 1079.39   36.60
   4   1  -3  304.37   15.70
  -4   1   3  316.87   17.40
   4  -1   3  314.87   12.60
  -4  -1  -3  305.47   14.10
   4  -1   3  311.67   13.30
  -4   1   3  297.87   15.70
  -4  -1  -3  296.77   12.80
   4  -1   3  310.07   12.80
   4   1  -3  295.37   14.20
  -4  -1   3  288.57   17.20
   4   1   3  285.87   11.90
   4   1   3  309.17   12.50
   4  -1  -3  292.87   15.60
   4   1   3  286.87   11.60
  -4  -1   3  284.57   15.60
   5  -1   3   35.80    5.70
   5  -1   3   31.90    5.80
   5   1  -3   12.60    7.60
  -5  -1  -3   31.50    7.10
  -5  -1  -3   30.10    6.10
   5  -1   3   32.70    5.10
   5   1  -3   12.90    5.70
  -5  -1   3   24.00    7.40
   5  -1  -3   12.90    8.00
   5   1   3   26.70    5.40
   5   1   3   34.50    5.00
  -5  -1   3   28.70    9.60
   5   1   3   28.10    4.40
   5  -1  -3   22.00    6.70
  -6   1   3  160.08   19.80
   6  -1   3  176.28   13.40
   6   1  -3  176.28   17.20
  -6  -1  -3  161.08   17.90
   6  -1   3  143.09   13.30
   6  -1   3  165.18   13.00
   6   1  -3  138.59   16.60
   6   1   3  156.38   11.20
   6  -1  -3  140.39   16.30
  -6  -1   3  168.38   19.20
  -6  -1   3  168.38   20.00
   6   1   3  146.99   11.30
   6  -1  -3  158.28   17.00
   7   1  -3   97.59   12.50
   7   1  -3   79.49   12.30
   7  -1   3   86.59    9.80
   7   1  -3   95.89   16.10
   7  -1   3   93.09   12.00
   7  -1  -3  127.79   16.40
   7  -1  -3   95.19   13.00
   7  -1  -3   84.99   13.50
  -7  -1   3  171.38   26.10
   0   2  -3 1621.64   46.60
   0  -2   3 1462.45   47.00
   0  -2   3 1606.84   46.50
   0  -2  -3 1526.45   47.00
   2   2  -3  626.94   21.00
  -2  -2  -3  630.04   19.40
   2   2  -3  611.54   22.40
  -2   2   3  593.84   22.50
   2  -2   3  628.64   20.20
   2  -2   3  590.84   20.20
   2  -2  -3  620.14   22.40
  -2   2  -3  635.64   20.50
  -2  -2   3  608.14   21.30
   2  -2  -3  644.44   21.20
  -2  -2   3  617.54   22.50
   3   2  -3 5227.78  151.58
   3  -2   3 5137.89  150.38
  -3  -2  -3 4905.21  150.08
  -3  -2  -3 4797.42  150.48
   3  -2   3 5198.08  150.58
   3   2  -3 5169.18  153.08
  -3   2   3 5089.29  153.28
   3  -2   3 4960.20  150.58
   3  -2  -3 5207.78  153.18
  -3  -2   3 5037.10  151.98
   3  -2  -3 5287.07  151.88
  -3  -2   3 5226.08  153.28
   4   2  -3  185.08   12.60
  -4  -2  -3  187.18   10.40
   4  -2   3  198.08   10.50
  -4  -2  -3  203.58   11.60
  -4   2   3  182.08   15.20
   4   2  -3  186.68   11.40
   4  -2   3  195.78   10.10
   4  -2   3  190.88   10.90
   4  -2  -3  196.48   11.60
   4  -2  -3  175.68   12.60
  -4  -2   3  191.88   13.30
  -4  -2   3  205.88   15.30
   5   2  -3  228.38   17.00
   5   2  -3  250.87   14.70
   5  -2   3  282.37   13.90
   5  -2   3  269.87   14.10
   5  -2   3  263.67   14.20
  -5  -2  -3  279.67   16.00
  -5  -2  -3  263.77   14.20
  -5  -2   3  265.77   17.60
   5  -2  -3  250.27   17.30
   5  -2  -3  267.47   15.70
   6  -2   3    2.90    6.60
  -6  -2  -3    5.70    8.20
   6  -2   3   24.00    6.70
   6  -2   3   17.80    6.70
  -6  -2  -3   15.60    8.10
   6   2  -3   28.30    9.50
   6   2  -3   17.70    8.30
  -6  -2   3   12.10    9.50
   6  -2  -3    7.80    8.20
  -6  -2   3   25.70   10.90
   6  -2  -3   31.90   10.50
   7   2  -3   18.00   11.40
   7   2  -3   14.40   12.60
   7  -2   3   10.80    7.60
   7  -2   3   -3.90   10.50
  -7  -2   3   19.50   14.80
   7  -2  -3   21.30   11.60
   7  -2  -3   11.60   12.50
  -7  -2   3   17.90   12.00
   1   3  -3 9185.48  271.27
   1   3  -3 9333.97  270.17
   1  -3  -3 9224.18  271.37
   2  -3   3 1159.48   37.00
   2   3  -3 1223.18   39.00
   2   3  -3 1262.17   37.50
  -2   3   3 1175.68   39.10
  -2  -3  -3 1157.88   36.50
  -2  -3  -3 1263.07   35.80
  -2  -3   3 1128.09   38.80
  -2  -3   3 1090.79   37.60
  -2   3  -3 1177.18   37.00
   2  -3  -3 1205.68   37.60
   2  -3  -3 1208.28   39.10
   3   3  -3 1550.04   49.40
   3  -3   3 1459.25   46.90
  -3  -3  -3 1409.06   46.30
   3   3  -3 1566.14   47.60
  -3   3   3 1473.35   49.60
   3  -3   3 1462.65   46.50
  -3  -3  -3 1478.55   46.50
   3  -3   3 1546.95   46.80
   3  -3  -3 1616.34   47.90
  -3  -3   3 1524.45   49.50
  -3  -3   3 1453.65   47.90
   3  -3  -3 1526.75   49.30
  -4  -3  -3   64.39    8.60
  -4  -3  -3   79.69    8.70
   4  -3   3   55.59    7.90
   4   3  -3   80.59    9.20
   4  -3   3   64.39    8.40
   4  -3   3   60.99    8.50
   4   3  -3   72.09    9.20
  -4   3   3   84.79   12.40
  -4  -3   3   63.29    9.40
   4  -3  -3   64.79    9.00
  -4  -3   3   61.49    7.70
   4  -3  -3   56.59    7.80
   5  -3   3  107.29   10.30
   5  -3   3   91.49   11.00
   5  -3   3   77.29    8.10
   5   3  -3   79.49    7.80
  -5  -3  -3   72.99   10.50
   5   3  -3   83.39   10.10
  -5  -3  -3   97.49   11.90
   5  -3  -3   89.29   12.90
   5  -3  -3   76.09    9.30
  -5  -3   3   84.99   12.70
  -5  -3   3   67.69    9.80
   6   3  -3  214.28   19.10
   6  -3   3  168.28   16.30
   6  -3   3  215.48   15.00
  -6  -3  -3  204.48   18.00
  -6  -3  -3  189.58   16.10
   6  -3   3  201.08   15.40
   6   3  -3  193.08   17.50
  -6  -3   3  230.48   20.90
  -6  -3   3  203.68   19.50
   6  -3  -3  210.78   18.70
   6  -3  -3  167.78   18.30
   6  -3  -3  210.78   19.50
   7  -3   3   77.89   11.90
   7   3  -3   69.49   13.90
   7   3  -3   76.29   12.60
   7  -3   3   82.29   11.20
  -7  -3  -3   67.69   20.40
   7  -3   3  106.39   15.40
  -7  -3   3  106.09   14.70
   7  -3  -3   55.19   14.00
   7  -3  -3  109.19   13.90
   7  -3  -3   76.19   13.50
   0  -4   3  574.44   19.50
   0   4  -3  601.34   19.50
   1  -4   3  335.77   13.00
   1   4  -3  357.96   13.10
  -1  -4   3  336.67   13.30
  -1   4  -3  360.76   12.90
  -1  -4   3  347.17   14.50
  -2  -4  -3   54.29    4.70
   2   4  -3   52.39    6.20
   2  -4   3   50.49    6.80
   2   4  -3   52.29    7.60
  -2   4  -3   52.69    5.80
   2  -4  -3   32.60    5.30
  -2  -4   3   37.40    5.50
  -2  -4   3   35.60    4.90
   3   4  -3 1347.97   41.80
   3  -4   3 1302.87   41.40
  -3  -4  -3 1258.67   41.10
  -3  -4  -3 1229.78   40.60
   3  -4   3 1304.07   41.60
   3  -4   3 1313.27   41.40
   3   4  -3 1323.87   43.60
   3  -4  -3 1321.97   42.10
  -3  -4   3 1298.07   42.40
   3  -4  -3 1359.16   43.80
  -3  -4   3 1284.77   43.90
   4   4  -3 1472.75   49.20
   4  -4   3 1454.35   46.40
   4   4  -3 1428.16   46.70
  -4  -4  -3 1410.46   46.20
   4  -4   3 1473.55   46.50
   4  -4   3 1440.66   46.80
  -4  -4  -3 1423.26   46.30
  -4  -4   3 1429.46   48.00
  -4  -4   3 1452.95   49.80
   4  -4  -3 1503.35   47.60
   4  -4  -3 1451.95   49.10
  -5  -4  -3  214.98   14.50
   5   4  -3  200.58   16.40
   5  -4   3  219.88   13.60
   5  -4   3  178.38   14.30
  -5  -4  -3  186.68   13.50
   5   4  -3  176.08   14.00
   5  -4  -3  204.48   16.50
  -5  -4   3  196.08   15.70
   5  -4  -3  203.98   14.60
  -5  -4   3  184.68   18.60
  -6  -4  -3   92.19   11.30
   6  -4   3   99.29   14.10
  -6  -4  -3  101.09   14.80
   6  -4   3  104.89   13.80
   6   4  -3   78.29   10.80
   6   4  -3   77.39   11.50
   6  -4   3   98.99   10.60
   6  -4  -3   89.69   11.30
  -6  -4   3  148.89   20.80
   6  -4  -3   83.49   11.40
   6  -4  -3   94.59   12.70
  -6  -4   3  106.79   12.90
   7  -4   3   59.09   11.00
   7   4  -3   42.00   11.60
  -7  -4  -3   79.99   12.10
   7   4  -3   56.69   14.50
   7  -4   3   59.79   11.70
   7  -4   3   63.09   10.90
  -7  -4   3   82.79   14.50
  -7  -4   3   60.69   13.20
   7  -4  -3   69.09   14.90
   7  -4  -3   67.79   12.50
   7  -4  -3   32.80   16.40
   0  -5   3  895.01   29.80
   0   5  -3  971.40   29.80
   1   5  -3 2009.70   57.29
   1  -5   3 1824.22   57.19
  -1   5  -3 1945.41   57.19
  -1  -5   3 1779.42   57.19
  -1  -5   3 1825.22   58.59
   2  -5   3 1507.95   48.40
   2   5  -3 1563.84   48.30
  -2  -5  -3 1640.94   46.80
  -2  -5   3 1508.15   50.09
  -2  -5   3 1476.35   48.60
  -2   5  -3 1586.54   48.40
   2  -5  -3 1587.44   50.39
   3  -5   3  810.02   28.20
   3   5  -3  832.32   30.40
  -3  -5  -3  797.32   27.20
  -3  -5  -3  822.92   28.10
   3   5  -3  853.51   28.20
  -3  -5   3  801.42   30.50
  -3  -5   3  809.72   28.80
  -3   5  -3  855.81   28.30
   3  -5  -3  797.92   30.10
   3  -5  -3  868.31   28.90
   4  -5   3   46.50    6.60
   4  -5   3   51.69    5.40
   4   5  -3   49.40    6.80
  -4  -5  -3   49.70    6.00
   4  -5   3   53.99    8.90
  -4  -5  -3   65.29    9.70
   4   5  -3   45.50    8.30
   4  -5  -3   68.09   11.10
  -4  -5   3   51.89    8.50
  -4  -5   3   48.10    7.10
   4  -5  -3   55.39    6.60
   5  -5   3  397.36   19.10
   5   5  -3  406.46   18.70
  -5  -5  -3  411.56   19.80
  -5  -5  -3  392.26   19.30
   5   5  -3  386.86   21.80
   5  -5   3  377.96   19.10
   5  -5   3  397.76   19.60
   5  -5  -3  408.86   22.30
  -5  -5   3  426.06   25.10
  -5  -5   3  410.86   21.20
   5  -5  -3  383.26   21.30
   5  -5  -3  411.26   20.50
   6  -5   3   21.70    8.20
   6   5  -3    9.10    9.10
  -6  -5  -3   11.30    8.20
   6  -5   3   25.40    8.70
  -6  -5  -3   33.70   10.50
   6  -5   3   21.30    9.00
   6  -5  -3   10.10    9.70
  -6  -5   3   18.00   10.30
  -6  -5   3   31.90   11.70
   6  -5  -3    6.60   10.20
   6  -5  -3   14.40    9.40
  -7  -5  -3   34.30   11.70
   7  -5   3   30.00   11.70
   7  -5   3   37.90   10.00
   7   5  -3    9.60   10.80
   7  -5   3   27.80   12.30
  -7  -5   3   43.00   13.10
   7  -5  -3   27.30   12.10
   7  -5  -3   19.60   25.30
  -7  -5   3   69.79   13.00
   0   6  -3 3832.92  107.59
   0  -6   3 3390.66  107.49
  -1  -6  -3 1541.65   44.20
   1  -6   3 1439.76   45.90
   1   6  -3 1533.15   45.80
  -1   6  -3 1472.45   45.70
  -1  -6   3 1389.96   45.90
  -1  -6   3 1434.86   47.50
   2  -6   3 1724.03   54.89
   2   6  -3 1817.32   54.59
  -2   6  -3 1807.12   54.79
  -2  -6   3 1750.22   56.89
  -2  -6   3 1693.53   54.89
   2  -6  -3 1774.02   56.69
   3   6  -3 2871.31   84.49
   3  -6   3 2733.93   84.69
  -3  -6  -3 2699.73   83.29
  -3  -6  -3 2722.83   84.69
   3  -6  -3 2826.72   86.99
  -3  -6   3 2817.52   87.39
  -3  -6   3 2726.43   85.29
   4  -6   3  438.26   19.20
   4   6  -3  427.86   18.30
   4  -6   3  419.36   18.60
  -4  -6  -3  428.66   17.90
  -4  -6  -3  418.76   18.70
   4  -6  -3  433.66   20.60
   4  -6  -3  416.96   18.70
  -4  -6   3  405.16   21.10
  -4  -6   3  405.66   19.70
   5  -6   3  540.85   23.40
  -5  -6  -3  535.85   23.80
   5   6  -3  549.65   23.40
   5  -6   3  566.24   24.30
  -5  -6  -3  540.25   23.50
   5  -6   3  517.85   23.20
   5  -6  -3  549.05   26.50
   5  -6  -3  556.94   24.30
  -5  -6   3  590.74   29.00
   5  -6  -3  534.75   24.90
  -5  -6   3  537.55   25.60
   6  -6   3   -2.00    8.60
   6  -6   3   11.00    9.60
  -6  -6  -3    1.90    7.90
   6  -6   3   11.40    8.60
   6   6  -3   -0.10    8.20
  -6  -6  -3    7.30    8.60
  -6  -6   3   -2.50   12.70
   6  -6  -3   10.30    9.10
   6  -6  -3   -9.70    9.80
   6  -6  -3   21.70    9.40
  -6  -6   3   10.40    9.40
  -7  -6  -3   56.99   20.70
  -7  -6  -3   27.50   13.80
   7  -6   3   40.00   11.90
   7  -6   3   46.90   11.50
   7   6  -3   11.50   10.90
   7  -6   3   43.80   12.00
  -7  -6   3   30.10   12.00
   7  -6  -3   54.09   12.30
   7  -6  -3   54.39   14.80
  -7  -6   3   51.09   13.20
   0  -7  -3  210.48    9.70
   0   7  -3  213.88   10.30
  -1  -7  -3 4715.83  150.88
   1  -7   3 5069.49  151.88
   1   7  -3 5341.77  151.58
  -1   7  -3 5358.96  151.68
   1  -7  -3 5218.48  151.38
  -1  -7   3 4974.70  151.78
  -2  -7  -3 4777.02  146.19
   2   7  -3 5172.88  147.59
   2  -7   3 5031.60  148.19
  -2   7  -3 5201.48  148.09
  -2  -7   3 4758.72  147.99
   2  -7  -3 4852.71  147.99
   3  -7   3  278.47   14.20
  -3  -7  -3  254.37   12.30
  -3  -7  -3  258.77   14.30
   3   7  -3  285.47   13.10
  -3  -7   3  281.27   18.00
   3  -7  -3  248.38   14.30
   3  -7  -3  254.07   15.60
  -3  -7   3  262.67   14.50
   4  -7   3  610.14   24.00
  -4  -7  -3  606.94   24.60
   4  -7   3  627.24   24.70
  -4  -7  -3  585.14   23.10
   4  -7   3  631.14   24.90
   4   7  -3  564.94   24.70
   4  -7  -3  606.04   26.50
   4  -7  -3  596.54   24.80
   4  -7  -3  605.04   24.20
  -4  -7   3  578.64   27.80
  -4  -7   3  579.54   24.90
  -5  -7  -3   66.89    9.10
   5  -7   3   66.39    8.90
   5  -7   3   74.99   10.60
   5  -7   3   59.19    8.90
  -5  -7  -3   62.49    8.60
   5   7  -3   70.79    8.50
  -5  -7   3   64.99   10.10
   5  -7  -3   64.69    9.80
   5  -7  -3   70.19    8.90
   5  -7  -3   68.59    9.30
  -5  -7   3   81.49   12.70
   6  -7   3  194.28   18.60
   6  -7   3  211.08   20.50
  -6  -7  -3  193.18   18.50
  -6  -7  -3  212.38   20.40
   6  -7   3  212.28   20.00
   6   7  -3  162.58   19.20
   6  -7  -3  216.28   24.40
  -6  -7   3  230.08   21.40
   6  -7  -3  157.58   16.20
  -6  -7   3  178.88   25.50
   6  -7  -3  212.88   20.80
   7  -7   3    6.70   11.30
   7   7  -3  -12.50   11.50
  -7  -7  -3   12.70   11.50
   7  -7   3   -7.00   11.60
   7  -7   3   18.10   12.20
  -7  -7  -3    6.50   11.90
  -7  -7   3  -17.20   13.00
   7  -7  -3   -0.30   13.40
   7  -7  -3   11.60   12.10
   0   8  -3 1053.39   33.00
   0  -8   3  987.50   33.30
   0  -8  -3  977.90   32.30
   1   8  -3  855.91   28.00
  -1  -8  -3  818.02   26.90
   1  -8   3  817.52   28.60
  -1   8  -3  851.81   28.20
   1  -8  -3  813.02   28.10
   2  -8   3  195.28   12.00
  -2  -8  -3  187.88   10.20
   2   8  -3  199.08   10.70
  -2   8  -3  198.58   10.90
  -2  -8   3  204.18   14.20
   2  -8  -3  192.88   12.10
  -2  -8   3  179.18   12.00
   3   8  -3  629.14   22.90
  -3  -8  -3  596.24   22.20
  -3  -8  -3  614.84   25.00
   3  -8   3  632.34   24.60
   3  -8  -3  644.24   26.60
  -3  -8   3  601.44   24.20
  -3  -8   3  639.74   27.10
  -3   8  -3  645.54   23.60
   3  -8  -3  620.14   24.70
   4  -8   3  410.66   20.40
   4  -8   3  427.26   20.80
  -4  -8  -3  417.56   18.60
  -4  -8  -3  439.56   20.50
  -4  -8   3  405.66   21.00
   4  -8  -3  410.56   19.90
  -4  -8   3  421.26   24.20
   4  -8  -3  412.16   21.00
   4  -8  -3  421.66   22.00
   5  -8   3    9.20    7.80
  -5  -8  -3    3.40    6.80
  -5  -8  -3   17.90    8.20
   5  -8   3    6.30    7.50
   5   8  -3   16.90    6.70
   5  -8   3   -5.20    8.30
   5  -8  -3    7.20    8.50
   5  -8  -3   14.30    8.10
  -5  -8   3    9.30    7.90
  -5  -8   3    6.90   10.30
   5  -8  -3  -16.40    7.50
   6  -8   3  153.68   20.10
   6   8  -3   84.79   11.60
   6  -8   3   95.59   13.80
   6  -8   3  103.59   13.20
  -6  -8  -3  104.29   12.00
   6  -8  -3   55.79   14.20
   6  -8  -3  103.49   13.70
  -6  -8   3  160.18   25.60
   6  -8  -3  133.09   19.60
   0   9  -3  463.35   17.50
   0  -9   3  445.36   18.00
   0  -9  -3  420.56   16.90
   1  -9   3  134.19   10.70
  -1  -9  -3  144.79    9.00
   1   9  -3  132.69    9.30
   1  -9  -3  146.29   10.10
  -1   9  -3  147.19    9.50
  -1  -9   3  153.18   10.50
   2  -9   3  338.27   16.10
   2   9  -3  369.96   14.90
  -2  -9  -3  343.27   14.20
   2  -9  -3  327.07   15.90
  -2   9  -3  317.97   15.20
  -2  -9   3  318.97   16.00
  -2  -9   3  326.27   18.50
   3   9  -3  157.38   10.90
  -3  -9  -3  156.48   11.00
   3  -9   3  161.68   13.80
   3  -9  -3  156.88   12.80
  -3   9  -3  145.59   11.90
   3  -9  -3  159.58   14.20
  -3  -9   3  168.48   16.00
  -3  -9   3  156.38   13.10
  -4  -9  -3  169.18   15.20
   4  -9   3  173.38   15.30
   4   9  -3  138.09   15.10
  -4  -9  -3  145.59   13.10
   4  -9  -3  149.59   16.00
  -4  -9   3  183.28   19.70
   4  -9  -3  164.88   15.80
  -4  -9   3  149.39   15.50
  -5  -9  -3  153.08   16.10
  -5  -9  -3  162.38   18.50
   5  -9   3  163.48   17.10
   5   9  -3  149.99   15.00
   5  -9   3  166.38   17.80
   5  -9   3  163.18   18.40
  -5  -9   3  155.48   18.50
  -5  -9   3  160.78   19.50
   5  -9  -3  203.58   18.40
   5  -9  -3  177.08   19.40
   5  -9  -3  160.38   19.00
  -6  -9  -3    2.10   12.30
   6  -9   3   13.00   11.30
   6   9  -3   18.10   10.20
   6  -9   3  -18.10   11.50
   6  -9   3   15.00   10.80
  -6  -9  -3   33.10    9.30
  -6  -9   3    6.80    9.60
  -6  -9   3   26.80   13.50
   6  -9  -3   26.20   11.50
   6  -9  -3   21.20   12.00
   0 -10   3    1.40    4.40
   0  10  -3    0.60    3.70
   0 -10  -3   -0.90    3.80
   1 -10   3  508.65   20.90
   1  10  -3  512.35   19.70
  -1 -10  -3  510.55   19.20
  -1 -10   3  499.95   20.60
   1 -10  -3  510.65   20.40
   2 -10   3  575.14   23.10
  -2 -10  -3  554.34   21.00
   2  10  -3  557.34   21.40
  -2  10  -3  587.54   22.40
   2 -10  -3  578.14   23.00
  -2 -10   3  559.34   22.60
   3  10  -3  142.99   11.80
  -3 -10  -3  143.29   11.40
   3 -10   3  144.39   14.30
  -3 -10   3  158.18   16.30
   3 -10  -3  154.88   14.10
   3 -10  -3  143.59   15.50
  -3 -10   3  153.68   13.30
  -4 -10  -3  181.28   14.00
   4  10  -3  181.78   13.80
  -4 -10  -3  201.78   18.10
   4 -10   3  187.88   17.40
  -4 -10   3  190.18   16.70
   4 -10  -3  189.88   16.90
   4 -10  -3  201.88   18.00
  -4 -10   3  201.48   21.50
   5 -10   3   51.69   11.40
  -5 -10  -3   72.39   11.80
   5 -10   3   51.69   11.20
  -5 -10  -3   66.69   10.10
   5 -10   3   31.40   10.30
   5  10  -3   50.39    8.70
  -5 -10   3   60.29   14.30
   5 -10  -3   61.59   10.90
   5 -10  -3   66.29   10.30
  -5 -10   3   54.49    9.70
   5 -10  -3   21.80   11.30
   6  10  -3   -4.60    9.70
  -6 -10  -3   17.70    9.50
  -6 -10  -3    6.60   13.40
   6 -10   3    3.30   12.30
   6 -10   3    3.60   11.80
   6 -10  -3   14.50   12.80
   6 -10  -3    9.10   11.60
  -6 -10   3   24.70   11.60
   0 -11  -3  883.01   30.70
   0 -11   3  890.11   31.70
   1  11  -3  284.17   14.10
  -1 -11  -3  281.87   13.50
   1 -11   3  273.97   15.50
   1 -11  -3  274.77   14.80
  -1 -11   3  274.87   15.60
   2 -11   3   47.10    7.80
  -2 -11  -3   54.29    6.10
   2  11  -3   52.09    6.60
  -2  11  -3   54.79    6.70
  -2 -11   3   45.20    7.20
   2 -11  -3   48.20    7.40
  -2 -11   3   49.60   10.20
   3 -11   3   37.40    8.10
  -3 -11  -3   28.60    6.30
  -3 -11   3   18.90    7.20
  -3 -11   3   50.99   11.40
   3 -11  -3   33.00    7.80
  -4 -11  -3  221.58   15.80
   4 -11   3  229.28   18.90
  -4 -11  -3  203.18   18.60
   4  11  -3  192.98   14.80
  -4 -11   3  218.38   25.10
  -4 -11   3  213.88   18.50
   4 -11  -3  218.78   21.20
   4 -11  -3  210.78   18.30
   5 -11   3   22.20   11.70
  -5 -11  -3   36.90   12.50
  -5 -11  -3   21.00    8.10
   5 -11   3   33.00   11.00
   5 -11   3   32.50   11.10
   5  11  -3   13.30    8.90
  -5 -11   3   29.30    9.70
   5 -11  -3    6.20   13.60
   6 -11   3   55.49   13.60
   6  11  -3   38.40   10.00
  -6 -11  -3   41.70   13.20
  -6 -11  -3   48.10   11.70
   6 -11   3   37.80   17.10
   6 -11   3   37.40   13.10
   6 -11  -3   25.80   13.40
   6 -11  -3   39.70   13.40
  -6 -11   3   32.50   13.60
   0  12  -3    6.60    5.50
   0 -12  -3    4.50    5.00
   0 -12   3   12.10    5.20
   1 -12   3  343.97   18.80
  -1 -12  -3  343.77   16.10
   1  12  -3  316.67   16.10
  -1  12  -3  351.76   16.70
  -1 -12   3  354.26   17.90
   1 -12  -3  363.56   17.20
   2  12  -3  107.09   11.30
  -2 -12  -3  105.49   11.60
   2 -12   3  112.09   14.00
   2 -12  -3  116.69   13.10
  -2 -12   3  128.79   18.30
  -2 -12   3  106.09   13.20
  -2  12  -3  124.29   11.70
   3  12  -3   57.29    7.90
  -3 -12  -3   61.99    7.60
   3 -12   3   72.59    9.50
   3 -12  -3   62.49    9.40
  -3 -12   3   77.49    9.70
  -3 -12   3   60.49   10.10
   4 -12   3  248.18   20.80
  -4 -12  -3  244.78   17.70
   4  12  -3  246.48   16.30
  -4 -12  -3  273.27   20.90
  -4 -12   3  250.27   20.00
   4 -12  -3  223.48   20.50
   4 -12  -3  221.08   22.60
  -4 -12   3  261.97   25.30
   5 -12   3  114.49   15.80
  -5 -12  -3  116.69   13.30
  -5 -12  -3  179.88   26.10
   5 -12   3  123.49   24.80
   5 -12   3   81.09   14.80
   5  12  -3  117.79   15.30
   5 -12  -3  119.19   14.20
   5 -12  -3  119.09   16.70
   0 -13  -3  138.39   12.40
   0 -13   3  110.99   13.70
   0  13  -3  113.29   11.40
   1  13  -3  137.09   11.90
  -1 -13  -3  137.39   12.40
   1 -13   3  132.99   14.10
   1 -13  -3  136.59   13.60
  -1 -13   3  143.59   14.20
  -1  13  -3  129.39   12.90
   2  13  -3  131.99   12.60
  -2 -13  -3  123.99   12.60
   2 -13   3  124.49   15.20
  -2  13  -3  130.29   12.80
  -2 -13   3  115.09   14.70
  -2 -13   3  113.39   17.00
   2 -13  -3  128.59   14.70
   3 -13   3   48.70   10.00
  -3 -13  -3   49.50    7.80
   3  13  -3   42.50    7.50
  -3 -13   3   44.70    8.90
  -3 -13   3   33.90    9.50
   3 -13  -3   40.30    9.20
  -4 -13  -3  297.47   20.10
   4 -13   3  322.57   23.70
  -4 -13  -3  321.07   25.40
   4  13  -3  299.57   19.20
  -4 -13   3  317.27   22.10
   4 -13  -3  314.17   23.30
  -4 -13   3  326.97   25.70
   4 -13  -3  306.77   39.20
  -5 -13  -3  150.28   19.20
  -5 -13  -3   95.09   15.00
   5 -13   3  171.28   23.60
   5  13  -3   86.09   11.60
   5 -13   3  131.29   17.00
  -5 -13   3  107.89   14.50
   5 -13  -3  113.09   14.70
   5 -13  -3  144.39   23.60
   0  14  -3 2457.55   77.19
   0 -14   3 2454.15   78.79
   0 -14  -3 2452.75   77.89
   1 -14   3    3.70    7.00
   1  14  -3   -9.30    6.20
  -1 -14  -3   11.90    6.10
  -1 -14   3    5.20    7.30
  -1  14  -3   -6.90    6.70
   1 -14  -3    4.70    6.60
   2  14  -3   25.90    7.00
   2 -14   3   27.90    9.20
  -2 -14  -3   30.10    6.70
  -2 -14   3   18.10    8.30
   2 -14  -3   30.60    8.80
  -2  14  -3   27.40    7.40
  -2 -14   3   23.90   11.00
  -3 -14  -3   56.79    9.20
   3 -14   3   72.99   11.40
   3  14  -3   61.29    9.00
  -3 -14   3   56.69   10.60
  -3 -14   3   93.29   16.30
   3 -14  -3   62.39   10.60
  -4 -14  -3  186.08   18.30
   4  14  -3  164.78   17.10
  -4 -14  -3  148.09   17.20
   4 -14   3  134.39   17.40
   4 -14  -3  181.68   21.60
  -4 -14   3  218.18   20.40
  -4 -14   3  196.38   20.30
   4 -14  -3  209.88   25.10
   5 -14   3   26.70   14.60
   5 -14   3   11.20   14.80
  -5 -14  -3   30.40   11.10
   5  14  -3    7.30    9.90
  -5 -14   3   16.90   12.90
   5 -14  -3   19.30   11.70
   5 -14  -3   13.20   13.30
   0 -15   3  684.33   29.70
   0  15  -3  645.34   27.40
   0 -15  -3  668.63   28.00
  -1 -15  -3  322.57   18.60
   1  15  -3  330.87   18.30
   1 -15   3  292.87   20.90
   1 -15  -3  299.17   18.90
  -1 -15   3  294.67   20.70
  -1  15  -3  286.77   18.60
   2  15  -3   52.39    9.30
  -2 -15  -3   58.99    8.80
   2 -15   3   44.70   10.40
   2 -15  -3   46.90   10.60
  -2  15  -3   27.40    9.50
  -2 -15   3   39.90    9.20
  -3 -15  -3   30.30    8.60
   3 -15   3   23.30   13.50
   3  15  -3   21.30    8.90
   3 -15  -3   32.50   10.60
  -3 -15   3   20.60    9.40
   4 -15   3   21.30   13.30
   4  15  -3   22.30    8.80
  -4 -15  -3   43.70   11.20
  -4 -15  -3   33.00    9.70
   4 -15  -3    9.80   10.90
  -4 -15   3    1.40   11.80
   4 -15  -3   -5.60   13.20
   0 -16  -3  415.96   23.30
   0  16  -3  392.76   22.30
   0 -16   3  392.86   24.40
   1  16  -3   53.89    9.70
  -1 -16  -3   50.19    9.10
   1 -16   3   47.30   10.60
  -1  16  -3   48.60   10.10
  -1 -16   3   47.10   10.00
   1 -16  -3   46.40   10.50
   2  16  -3   44.40    9.30
  -2 -16  -3   77.79    9.90
   2 -16   3   67.89   15.00
  -2 -16   3   53.89   10.30
   2 -16  -3   48.80   10.20
   3 -16   3   25.40   11.80
   3  16  -3   27.90   10.10
  -3 -16  -3   31.80    9.10
  -3 -16   3   32.60   12.80
   3 -16  -3   29.60   11.20
   4 -16   3   10.40   13.60
  -4 -16  -3   21.20   11.10
   4  16  -3    6.50    9.80
   4 -16  -3   20.10   13.70
  -4 -16   3   24.10   13.70
   4 -16  -3    9.70   12.60
   0  17  -3  342.87   21.70
   0 -17  -3  352.46   23.00
   0 -17   3  359.86   28.50
  -1 -17  -3   15.90    8.90
   1  17  -3  -13.10    9.10
  -1 -17   3    6.00   11.30
   1 -17  -3   29.10    9.90
  -1  17  -3    5.10    9.10
   2 -17   3   66.19   11.90
  -2 -17  -3   53.09   10.70
   2  17  -3   44.20   10.30
   2 -17  -3   48.90   14.00
  -2 -17   3   62.79   13.10
   3  17  -3   15.10   10.10
   3 -17   3   17.90   13.20
  -3 -17  -3   11.20   10.10
   3 -17  -3   37.30   12.10
  -3 -17   3   28.80   11.50
   0 -18   3  272.47   24.70
   0 -18  -3  277.87   23.50
   0  18  -3  262.67   21.80
  -1 -18  -3   36.60   10.50
   1  18  -3   34.30   11.40
   1 -18   3   67.19   13.20
   1 -18  -3   29.30   15.00
  -1 -18   3   54.59   12.40
   2 -18   3   13.40   13.10
   2  18  -3   20.30   10.70
  -2 -18  -3   15.00    9.20
   2 -18  -3   38.80   13.20
  -2 -18   3    4.60   12.10
   3  18  -3  -13.00   11.20
   3 -18   3   25.80   13.80
  -3 -18   3    2.70   11.40
   3 -18  -3   23.20   12.40
   0  19  -3   25.20   11.90
   0 -19   3   47.70   13.60
   0 -19  -3   47.80   12.80
  -1 -19  -3   26.70   12.50
   1 -19   3   18.90   13.00
   1  19  -3   39.30   11.50
   1 -19  -3   12.40   12.50
  -1 -19   3   17.00   11.40
   2  19  -3   22.20   11.60
   2 -19   3   32.30   14.40
  -2 -19  -3   32.50   12.70
  -2 -19   3   33.30   13.50
   2 -19  -3   12.20   13.30
   0   0  -4 1717.43   51.09
   0   0   4 1617.84   50.99
   0   0  -4 1740.63   49.90
  -1   0   4 2942.61   91.09
   1   0  -4 3125.79   89.89
   2   0  -4    4.40    3.20
  -2   0  -4    6.30    2.30
  -2   0   4    0.70    4.50
   2   0  -4   -2.40    4.30
  -2   0  -4    5.60    2.40
  -2   0   4    0.60    3.50
  -3   0  -4 1517.45   49.40
  -3   0   4 1588.84   50.89
   3   0  -4 1634.64   52.09
  -3   0   4 1635.04   52.69
   3   0  -4 1638.04   50.49
   4   0  -4    1.60    4.90
  -4   0  -4    0.60    4.30
  -4   0   4   -4.40    4.80
   4   0  -4   -4.70    3.70
  -4   0   4   -1.00    5.40
   5   0  -4   -3.10    7.10
  -5   0   4   -3.40    6.90
   5   0  -4  -10.90    5.50
  -5   0   4    1.10    9.40
  -6   0   4   18.80   11.60
   6   0  -4    5.80    8.40
   6   0  -4    8.70    8.30
  -7   0   4   19.70   13.70
   7   0  -4    7.30   12.60
   7   0  -4    3.70   12.00
   0  -1   4   55.39    5.20
   0   1  -4   54.69    5.30
   0  -1  -4   56.09    5.30
   0   1   4   54.49    5.20
   0   1  -4   61.59    4.20
   0  -1   4   62.99    4.00
  -1   1   4 7913.21  235.88
   1   1  -4 8156.78  234.78
   1  -1  -4 8189.48  234.58
   1  -1  -4 8202.98  235.98
  -1  -1   4 7852.61  235.88
  -1  -1   4 7855.61  234.68
  -2   1   4 2075.99   65.89
   2   1  -4 2160.28   64.39
  -2  -1  -4 2109.09   62.49
  -2   1   4 2096.29   64.39
   2   1  -4 2140.19   65.79
  -2  -1  -4 2165.08   62.59
   2  -1  -4 2216.88   64.49
  -2  -1   4 2012.60   64.39
  -2  -1   4 2049.40   65.79
  -2   1  -4 2122.39   63.19
  -3   1   4  807.22   30.40
  -3  -1  -4  768.62   26.80
   3   1  -4  830.62   29.80
   3   1  -4  844.02   28.30
  -3   1   4  800.42   28.80
   3  -1   4  796.02   26.00
   3  -1   4  837.72   26.00
  -3  -1   4  806.52   28.60
  -3   1  -4  863.61   27.30
   3  -1  -4  842.82   29.90
   3  -1  -4  858.81   28.20
  -3  -1   4  838.92   30.50
   4  -1   4  165.88    8.40
   4  -1   4  163.88    9.30
   4  -1   4  166.98    9.00
  -4   1   4  176.28   13.50
   4   1  -4  166.78   11.50
  -4  -1  -4  174.88   10.90
   4   1  -4  149.39   12.50
   4  -1  -4  152.58   10.90
   4  -1  -4  161.98   12.70
  -4  -1   4  171.98   12.60
  -4  -1   4  163.48   13.60
   5  -1   4  201.38   10.10
   5  -1   4  164.38   11.50
   5   1  -4  167.18   14.30
   5   1  -4  171.48   15.70
   5  -1   4  189.88   10.90
  -5  -1  -4  181.58   13.80
  -5   1   4  181.18   17.60
  -5  -1   4  189.38   15.60
   5  -1  -4  174.48   14.20
  -5  -1   4  180.98   17.50
   5  -1  -4  174.08   16.30
  -6  -1  -4   30.80    8.90
   6  -1   4   33.60    6.80
   6   1  -4   30.10    8.30
   6   1  -4   35.70    9.50
  -6   1   4   31.70   11.00
  -6  -1   4   26.30   11.30
  -6  -1   4   41.40   11.20
   6  -1  -4   27.40    8.70
   6  -1  -4   23.20    9.00
  -7   1   4   20.60   13.50
   7   1  -4   10.90   10.70
   7   1  -4   13.10   14.40
  -7  -1   4   24.50   13.50
   7  -1  -4    6.70   12.90
   7  -1  -4   11.70   12.20
   0   2  -4  469.45   15.40
   0  -2   4  435.56   16.30
   0  -2   4  479.55   15.40
   0  -2  -4  472.25   16.20
   0   2  -4  472.35   16.20
   1   2  -4 1164.08   34.80
  -1   2   4 1080.19   35.90
   1  -2   4 1174.38   33.80
   1   2  -4 1120.69   35.80
  -1  -2   4 1067.59   34.70
  -1   2  -4 1137.99   34.10
  -1  -2   4 1055.99   35.80
   1  -2  -4 1125.09   35.90
   2   2  -4 5061.79  146.89
   2  -2   4 5137.09  145.59
   2  -2   4 4465.95  146.09
  -2   2   4 5124.89  148.59
   2   2  -4 5288.07  148.59
  -2  -2   4 4866.61  148.39
   2  -2  -4 4927.11  148.29
  -2   2  -4 4893.31  145.99
  -2  -2   4 4786.12  146.99
   2  -2  -4 5064.19  146.79
   3   2  -4  456.95   19.40
  -3   2   4  460.25   20.20
   3   2  -4  465.65   17.80
   3  -2   4  429.16   16.10
   3  -2   4  467.55   16.10
  -3  -2  -4  426.66   16.40
  -3   2  -4  498.65   17.30
  -3  -2   4  478.25   20.60
  -3  -2   4  431.06   18.20
   3  -2  -4  452.25   19.50
   4  -2   4  109.89    7.40
  -4   2   4   96.89   13.20
  -4  -2  -4   98.39    7.80
   4   2  -4   98.89   11.10
   4  -2   4  105.19    8.60
  -4  -2  -4  108.39    9.10
   4   2  -4  103.79   10.00
   4  -2   4  113.59    8.20
   4  -2  -4   90.39    9.90
   4  -2  -4   95.19   11.00
  -4  -2   4   90.49   11.00
  -4  -2   4  104.29   12.40
  -5  -2  -4   28.40    6.50
  -5   2   4   26.60    9.30
   5  -2   4   27.70    6.00
   5   2  -4   25.70    6.90
   5   2  -4   33.10    9.10
   5  -2   4   30.20    5.40
  -5  -2   4   37.30    8.30
   5  -2  -4   35.30    9.50
  -5  -2   4   48.80   11.50
   5  -2  -4   21.10    6.90
   6  -2   4   44.90    6.90
   6   2  -4   25.20    9.00
   6   2  -4   34.60   10.10
  -6  -2  -4   30.00    9.10
   6  -2   4   34.70    6.80
   6  -2   4   45.30    6.50
  -6   2   4   42.80   13.20
  -6  -2   4   35.10   10.30
   6  -2  -4   52.49   11.10
   6  -2  -4   20.00    9.90
  -6  -2   4   32.70   11.30
   7   2  -4   -8.50   11.70
   7  -2   4   -4.50    7.50
   7   2  -4    1.40   13.80
   7  -2   4    5.90    7.70
   7  -2  -4   10.40   10.90
  -7  -2   4  -11.60   11.40
  -7  -2   4   37.40   13.40
   0  -3   4 5029.60  150.28
   0  -3   4 5039.10  151.18
   0   3  -4 5286.77  150.38
   1  -3   4  636.04   20.90
   1   3  -4  669.13   22.70
  -1  -3   4  643.14   22.80
   1  -3  -4  643.74   22.60
  -1   3  -4  677.23   21.10
  -1  -3   4  607.74   21.50
   2   3  -4 4895.21  145.19
   2  -3   4 4584.84  142.59
  -2   3   4 4765.02  145.19
   2   3  -4 5039.90  143.69
  -2  -3   4 4787.62  145.19
   2  -3  -4 5031.40  143.69
   2  -3  -4 5067.49  145.39
  -2   3  -4 4765.42  142.99
  -2  -3   4 4668.53  143.69
  -3  -3  -4 2102.59   64.49
   3  -3   4 2189.98   64.89
   3   3  -4 2234.18   68.29
  -3   3   4 2180.58   68.79
  -3  -3  -4 2076.79   64.59
   3  -3   4 2096.39   65.09
   3   3  -4 2273.57   66.49
   3  -3   4 2222.68   65.19
  -3  -3   4 2011.10   66.59
   3  -3  -4 2187.18   66.49
   3  -3  -4 2148.69   68.19
  -3   3  -4 2145.39   65.79
  -3  -3   4 2045.60   68.39
   4  -3   4  495.35   19.30
   4   3  -4  513.15   20.40
  -4  -3  -4  482.15   19.30
  -4  -3  -4  474.45   18.30
  -4   3   4  498.95   23.30
   4  -3   4  505.15   18.50
   4   3  -4  467.55   22.00
   4  -3   4  517.05   18.40
  -4  -3   4  506.55   23.80
  -4  -3   4  520.15   21.70
   4  -3  -4  508.85   20.70
   4  -3  -4  523.75   22.50
   5   3  -4   90.29   12.60
   5  -3   4  120.49   11.40
  -5  -3  -4  117.89   10.60
  -5   3   4  142.29   17.90
  -5  -3  -4  119.49   12.20
   5   3  -4  113.99   14.80
   5  -3   4  141.39   10.60
   5  -3   4  128.29   10.80
   5  -3  -4  114.59   14.00
  -5  -3   4  123.49   16.60
   5  -3  -4  113.59   12.90
  -5  -3   4  130.79   14.40
   6   3  -4   56.79   11.70
   6   3  -4   61.49    9.30
   6  -3   4   52.39    8.10
   6  -3   4   39.10    8.20
   6  -3   4   48.70    7.40
  -6  -3  -4   46.00    9.10
  -6  -3  -4   61.49    8.40
   6  -3  -4   40.80    9.60
   6  -3  -4   53.89   11.10
  -6  -3   4   42.40   11.70
  -6  -3   4   44.20   11.20
   7  -3   4    6.90    9.10
   7  -3   4    6.40    7.50
   7   3  -4   18.60   11.20
   7  -3   4   11.90    9.90
  -7  -3  -4    3.80   10.70
   7  -3  -4   17.20   10.80
   7  -3  -4   12.10   15.20
  -7  -3   4   14.50   12.90
  -7  -3   4   49.50   14.30
   0  -4   4 3125.79   95.49
   0   4  -4 3343.17   95.49
   0  -4   4 3167.98   96.39
   1   4  -4 2037.50   59.89
   1  -4   4 1868.61   59.29
   1  -4  -4 2014.40   61.19
  -1  -4   4 1911.11   59.89
  -1   4  -4 2012.80   59.49
  -1  -4   4 1959.40   61.29
   2   4  -4 2095.69   61.79
   2  -4   4 1896.51   60.99
   2   4  -4 2019.10   63.39
   2  -4  -4 2046.80   63.59
  -2  -4   4 2001.70   63.59
  -2   4  -4 2043.50   61.39
  -2  -4   4 1976.90   61.99
   3  -4   4  845.52   28.10
   3   4  -4  889.71   29.10
   3  -4   4  824.02   28.40
   3   4  -4  863.51   30.90
  -3  -4  -4  813.72   27.20
  -3  -4  -4  833.52   27.70
   3  -4   4  869.21   28.20
  -3   4  -4  874.61   28.90
   3  -4  -4  869.11   29.20
   3  -4  -4  869.81   31.10
  -3  -4   4  810.92   29.40
  -3  -4   4  820.12   31.40
   4  -4   4 1174.48   37.30
   4   4  -4 1193.58   38.60
   4   4  -4 1126.39   41.00
  -4  -4  -4 1128.29   37.20
   4  -4   4 1143.99   37.60
   4  -4   4 1155.68   38.10
  -4  -4  -4 1076.29   37.30
  -4  -4   4 1126.39   39.70
   4  -4  -4 1184.68   39.20
   4  -4  -4 1168.08   41.10
  -4  -4   4 1176.28   42.00
   5  -4   4  310.77   15.60
  -5  -4  -4  303.17   15.60
   5  -4   4  309.77   16.30
   5  -4   4  313.87   15.60
  -5  -4  -4  311.57   16.60
   5   4  -4  299.77   16.80
   5   4  -4  294.97   19.70
   5  -4  -4  281.77   17.30
  -5  -4   4  319.97   22.40
   5  -4  -4  311.47   19.60
  -5  -4   4  328.97   19.40
  -6  -4  -4   54.09    8.30
   6  -4   4   63.09    8.30
   6  -4   4   40.70    8.30
   6   4  -4   38.40   10.20
  -6  -4  -4   54.29    9.80
   6   4  -4   54.69   10.50
   6  -4  -4   43.90   10.00
   6  -4  -4   47.70   11.30
  -6  -4   4   39.40   10.80
  -6  -4   4   63.49   13.50
   7   4  -4   35.20   14.20
   7  -4   4   36.40   10.80
   7   4  -4   49.50   11.00
   7  -4   4   39.00    9.00
   7  -4   4   33.30    9.40
  -7  -4  -4   13.00   12.40
   7  -4  -4   23.00   11.10
  -7  -4   4   55.89   12.10
   7  -4  -4   28.90   13.20
  -7  -4   4   22.20   12.40
   0  -5   4 1353.86   43.80
   0   5  -4 1474.05   43.90
   1  -5   4 3429.46  102.59
   1   5  -4 3642.14  102.99
  -1   5  -4 3508.15  102.79
  -1  -5   4 3197.78  102.79
   2   5  -4 3861.31  111.69
   2  -5   4 3521.75  111.09
  -2   5  -4 3842.02  111.39
  -2  -5   4 3738.63  113.69
   2  -5  -4 3830.12  113.49
  -2  -5   4 3551.74  111.59
  -3  -5  -4  121.09    8.50
   3   5  -4  113.19    9.30
   3   5  -4  117.29   10.80
   3  -5   4  115.89    9.10
  -3  -5  -4  116.39    7.60
  -3  -5   4   93.09   11.90
   3  -5  -4  109.39   11.40
  -3   5  -4  112.89    9.10
  -3  -5   4   99.89   10.10
   3  -5  -4   94.39   10.30
  -4  -5  -4   63.09    8.70
   4  -5   4   65.99    9.50
  -4  -5  -4   47.50    5.70
   4  -5   4   54.99    7.10
   4   5  -4   45.50    6.70
   4  -5   4   53.59    6.70
   4   5  -4   61.29    9.60
   4  -5  -4   42.70    8.30
  -4  -5   4   82.69   12.30
  -4  -5   4   54.29    7.60
   4  -5  -4   51.49    6.60
   5   5  -4  156.38   16.80
  -5  -5  -4  171.28   12.70
  -5  -5  -4  148.19   13.30
   5   5  -4  149.88   14.50
   5  -5   4  169.98   12.60
   5  -5   4  169.48   14.20
   5  -5  -4  146.99   14.70
  -5  -5   4  175.28   21.10
  -5  -5   4  165.18   16.50
   5  -5  -4  155.38   16.00
   6  -5   4  125.99   15.80
   6  -5   4  147.59   14.30
  -6  -5  -4  128.29   14.60
  -6  -5  -4  165.08   17.00
   6  -5   4  130.89   15.90
   6   5  -4   99.49   14.30
   6   5  -4  130.79   17.60
  -6  -5   4  107.19   13.30
   6  -5  -4  166.18   17.80
   6  -5  -4  133.39   18.50
   6  -5  -4  110.09   13.70
  -6  -5   4  172.48   21.60
   7  -5   4   22.40    9.90
   7   5  -4   20.60   11.90
   7  -5   4   54.49    9.90
   7  -5   4   19.50   12.20
  -7  -5  -4   39.10   16.00
  -7  -5  -4   52.39   11.00
   7  -5  -4   12.40   14.20
  -7  -5   4   41.30   13.20
   7  -5  -4   51.49   12.70
   0   6  -4 5220.98  147.89
   0  -6   4 4759.02  147.69
   1  -6   4  124.29    9.00
   1   6  -4  130.59    8.30
  -1   6  -4  141.09    8.40
  -1  -6   4  132.69    9.00
  -1  -6   4  133.59   10.60
   2  -6   4 2171.68   69.49
   2   6  -4 2321.37   69.59
  -2  -6   4 2274.97   71.99
  -2   6  -4 2330.07   69.69
   2  -6  -4 2339.97   71.99
  -2  -6   4 2186.48   69.99
   3   6  -4  109.89    8.90
  -3  -6  -4  113.89    8.20
  -3  -6  -4  112.29    9.10
   3  -6   4  119.59    9.90
  -3  -6   4  102.99   12.30
  -3   6  -4   94.69    9.70
   3  -6  -4   95.59   11.00
  -3  -6   4  101.99   10.50
   4  -6   4  226.78   13.30
   4   6  -4  224.38   13.80
   4  -6   4  219.08   14.40
   4  -6   4  236.18   13.90
  -4  -6  -4  229.98   13.80
  -4  -6  -4  233.98   12.70
  -4  -6   4  248.18   15.70
   4  -6  -4  242.28   16.00
  -4  -6   4  231.08   17.70
   4  -6  -4  237.98   14.60
   5  -6   4  182.78   14.20
  -5  -6  -4  185.68   14.10
   5  -6   4  149.39   13.60
   5  -6   4  183.18   15.40
   5   6  -4  165.58   14.90
  -5  -6  -4  151.88   14.30
  -5  -6   4  164.98   17.20
   5  -6  -4  202.58   15.90
   5  -6  -4  198.98   17.20
  -5  -6   4  203.98   20.20
  -6  -6  -4   79.29   10.90
   6  -6   4   93.19   11.00
   6  -6   4   97.49   11.80
  -6  -6  -4  118.69   16.00
   6   6  -4   98.69   11.50
   6  -6   4   79.29   11.90
  -6  -6   4   93.59   13.40
   6  -6  -4   95.69   13.30
  -6  -6   4  109.99   17.00
   6  -6  -4   73.89   12.90
   6  -6  -4   80.29   12.30
   7   6  -4   45.00   11.80
   7  -6   4   67.99   11.30
  -7  -6  -4   57.99   11.40
   7  -6   4   41.40   13.30
   7  -6   4   64.99   12.90
   7  -6  -4   63.39   14.50
  -7  -6   4   74.79   15.10
   7  -6  -4   61.29   15.10
   0  -7   4 1255.27   41.70
   0   7  -4 1358.86   41.50
   1   7  -4   38.00    4.70
  -1  -7  -4   32.70    3.60
   1  -7   4   34.60    5.00
  -1  -7   4   46.50    7.50
  -1   7  -4   49.40    6.80
  -1  -7   4   39.50    5.30
   2   7  -4  889.51   28.70
   2  -7   4  858.01   29.20
  -2   7  -4  843.52   28.70
  -2  -7   4  823.72   29.20
  -2  -7   4  817.42   31.50
   2  -7  -4  811.92   30.90
  -3  -7  -4  774.42   26.60
   3   7  -4  819.12   28.20
   3  -7   4  820.52   28.80
   3  -7  -4  780.92   31.10
  -3  -7   4  776.72   29.40
  -3  -7   4  821.12   32.40
  -3   7  -4  819.82   28.60
   4  -7   4   22.50    6.20
  -4  -7  -4   23.50    5.40
   4   7  -4   18.60    6.30
   4  -7   4   19.80    6.30
  -4  -7  -4   18.70    6.50
   4  -7   4    9.80    6.40
  -4  -7   4   16.00    9.30
   4  -7  -4   14.90    6.00
   4  -7  -4   16.00    8.10
  -4  -7   4   23.40    7.70
  -5  -7  -4   13.90    6.70
   5  -7   4    8.50    7.70
   5   7  -4   -7.00    7.40
   5  -7   4   15.00    7.40
  -5  -7  -4   14.70    7.90
   5  -7   4    5.00    6.90
  -5  -7   4   11.20    9.00
   5  -7  -4   11.10    8.30
   5  -7  -4   17.90    7.60
   5  -7  -4    9.50    7.90
  -5  -7   4   11.80   10.30
   6  -7   4  129.39   18.40
   6   7  -4  105.49   12.10
   6  -7   4  116.49   18.20
  -6  -7  -4  114.09   12.30
   6  -7   4  164.48   18.50
  -6  -7  -4  143.79   18.00
  -6  -7   4  163.48   18.50
   6  -7  -4  136.49   21.40
   6  -7  -4   91.39   14.20
   6  -7  -4  117.19   16.60
   0  -8  -4 1748.82   54.19
   0   8  -4 1838.42   55.39
   0  -8   4 1730.23   55.49
  -1  -8  -4 1445.66   45.50
   1   8  -4 1536.15   47.30
   1  -8   4 1481.95   47.70
  -1  -8   4 1456.45   47.80
  -1   8  -4 1537.45   47.40
   1  -8  -4 1487.15   46.90
  -2  -8  -4  557.94   19.60
   2  -8   4  566.74   22.10
   2   8  -4  595.74   21.40
  -2  -8   4  572.44   24.70
  -2  -8   4  567.64   22.20
   3  -8   4  211.48   13.60
  -3  -8  -4  203.78   11.40
   3  -8  -4  220.08   14.00
   3  -8  -4  232.58   15.80
  -3   8  -4  217.58   12.80
  -3  -8   4  207.98   14.00
   4  -8   4  741.13   29.80
   4   8  -4  757.02   28.30
  -4  -8  -4  744.83   29.40
  -4  -8  -4  743.13   27.70
   4  -8  -4  756.62   30.10
  -4  -8   4  795.52   33.80
   4  -8  -4  813.22   29.90
   4  -8  -4  786.82   32.60
  -4  -8   4  747.03   30.10
   5  -8   4  253.67   17.80
   5  -8   4  234.18   18.50
  -5  -8  -4  257.07   18.50
  -5  -8  -4  248.48   16.80
   5  -8   4  273.07   18.60
   5   8  -4  255.17   17.80
   5  -8  -4  247.68   20.60
  -5  -8   4  255.27   24.20
   5  -8  -4  242.18   19.20
  -5  -8   4  260.97   19.80
   5  -8  -4  251.67   18.90
   6  -8   4   -9.50    9.10
  -6  -8  -4   -3.90   10.70
   6   8  -4   -3.90   10.20
   6  -8   4    9.90    9.90
  -6  -8  -4   18.00    9.30
  -6  -8   4   24.30   13.80
  -6  -8   4   11.00   10.70
   6  -8  -4   20.60   13.70
   6  -8  -4   -3.20   10.00
   0   9  -4 1374.66   43.10
   0  -9   4 1289.47   43.50
   0  -9  -4 1340.37   42.10
   1   9  -4   44.20    5.40
  -1  -9  -4   62.19    7.20
   1  -9   4   48.10    5.90
  -1   9  -4   42.70    5.80
  -1  -9   4   46.10    6.20
   1  -9  -4   57.69    8.00
   2   9  -4   75.89    8.60
   2  -9   4   78.69   10.10
  -2  -9  -4   77.99    7.80
   2  -9  -4   85.49   10.20
  -2  -9   4   64.79    7.60
  -2  -9   4   55.69    8.00
  -2   9  -4   68.39    8.60
   3  -9   4  723.63   27.90
   3   9  -4  692.23   26.30
  -3  -9  -4  690.13   25.30
   3  -9  -4  720.03   27.80
  -3  -9   4  729.73   31.00
  -3  -9   4  708.73   27.70
   3  -9  -4  750.52   30.30
   4   9  -4  490.05   21.50
   4  -9   4  535.65   24.10
  -4  -9  -4  492.75   21.50
  -4  -9  -4  509.25   23.70
   4  -9  -4  542.65   26.40
   4  -9  -4  531.35   24.30
  -4  -9   4  535.55   24.70
  -4  -9   4  537.35   27.70
  -5  -9  -4  481.95   24.60
   5  -9   4  487.75   25.00
  -5  -9  -4  480.25   23.20
   5  -9   4  505.25   25.00
   5  -9   4  512.85   25.20
   5   9  -4  448.06   23.00
  -5  -9   4  496.95   26.10
  -5  -9   4  449.86   27.80
   5  -9  -4  469.05   26.40
   5  -9  -4  496.05   27.40
   5  -9  -4  491.95   25.80
   6  -9   4  -13.60    9.40
   6   9  -4    1.00    9.90
   6  -9   4    2.60   10.40
  -6  -9  -4    4.40    9.80
  -6  -9  -4   17.50   19.50
   6  -9   4   -9.60   11.20
   6  -9  -4   12.30   10.90
  -6  -9   4   -8.00   10.40
   6  -9  -4  -17.20   11.10
   0 -10   4   48.20    6.60
   0 -10  -4   60.09    8.20
  -1 -10  -4  899.81   29.60
   1 -10   4  900.21   31.70
   1  10  -4  863.41   32.30
  -1  10  -4  907.41   30.90
   1 -10  -4  880.81   30.60
  -1 -10   4  872.21   31.60
   2 -10   4  971.30   35.10
  -2 -10  -4  967.60   32.40
  -2 -10   4  959.90   34.80
  -2  10  -4 1040.10   34.30
  -2 -10   4  984.60   38.20
   2 -10  -4  982.80   34.70
   3  10  -4   87.39   11.10
  -3 -10  -4  122.89    9.90
   3 -10   4  106.79   13.30
   3 -10  -4  124.89   14.00
  -3 -10   4  100.09   13.50
   3 -10  -4  111.69   12.70
  -3  10  -4   99.99   11.70
  -3 -10   4  109.29   16.20
   4 -10   4   53.69    9.30
  -4 -10  -4   53.39    9.50
   4  10  -4   52.19    7.80
  -4 -10  -4   58.89    7.70
  -4 -10   4   73.09   14.20
   4 -10  -4   60.09   10.40
   4 -10  -4   49.99    9.00
  -4 -10   4   61.29    9.60
   5 -10   4   28.30   11.00
   5 -10   4   55.59   12.00
   5  10  -4   40.80    9.60
  -5 -10  -4   36.80    8.90
  -5 -10  -4   66.39   12.80
   5 -10   4   53.69   10.10
   5 -10  -4   24.50   12.80
   5 -10  -4   59.89   10.90
   5 -10  -4   40.90   12.70
  -5 -10   4   49.99   10.60
  -5 -10   4   44.40   11.30
  -6 -10  -4   20.10   12.40
   6 -10   4   16.70   12.80
   6 -10   4   18.90   12.60
  -6 -10  -4    9.90   10.00
   6  10  -4   14.90   10.70
   6 -10   4    4.10   12.80
   6 -10  -4    0.50   10.50
   6 -10  -4  -15.60   11.30
  -6 -10   4   14.50   12.30
   0 -11  -4 2500.35   78.39
   0 -11   4 2508.85   79.79
   0  11  -4 2660.93   79.29
   1  11  -4  526.25   21.40
  -1 -11  -4  536.35   20.60
   1 -11   4  535.95   22.70
   1 -11  -4  546.15   22.10
  -1 -11   4  549.05   23.00
  -1  11  -4  583.14   22.00
   2 -11   4   33.50    6.90
   2  11  -4   34.40    6.30
  -2 -11  -4   47.00    5.60
  -2 -11   4   39.30    7.40
  -2  11  -4   28.60    6.20
   2 -11  -4   32.90    6.30
  -2 -11   4   24.70    8.00
   3  11  -4  190.48   14.10
   3 -11   4  199.28   16.20
  -3 -11  -4  192.78   13.10
  -3  11  -4  196.68   13.90
   3 -11  -4  204.68   18.00
   3 -11  -4  212.28   15.60
  -3 -11   4  218.48   15.90
  -3 -11   4  207.38   19.70
   4 -11   4   25.30    8.70
  -4 -11  -4   30.70   10.10
   4  11  -4   11.90    7.60
  -4 -11  -4   31.30    7.40
  -4 -11   4   37.10   12.00
  -4 -11   4   20.30    9.20
   4 -11  -4   47.50   11.40
   4 -11  -4   28.10    8.50
   5 -11   4  172.08   20.50
   5 -11   4  159.38   20.40
  -5 -11  -4  132.69   17.20
   5 -11   4  182.98   21.60
   5  11  -4  153.18   18.30
  -5 -11  -4  171.08   16.50
   5 -11  -4  173.98   21.20
  -5 -11   4  169.58   23.60
   5 -11  -4  148.29   20.30
   6 -11   4   41.20   12.80
   6  11  -4   22.70   11.40
   6 -11   4   39.10   15.50
  -6 -11  -4   33.20   12.10
  -6 -11  -4   48.60   13.60
   6 -11   4   34.80   15.60
  -6 -11   4   37.90   12.00
   6 -11  -4   26.40   16.00
   6 -11  -4   55.29   13.90
   0 -12  -4   21.20    5.40
   0  12  -4   32.20    5.80
   0 -12   4   18.80    6.60
   1 -12   4  550.14   23.90
  -1 -12  -4  560.24   22.00
   1  12  -4  546.85   22.30
   1 -12  -4  560.24   23.00
  -1 -12   4  535.45   23.60
  -1  12  -4  585.44   22.80
   2 -12   4  142.89   14.80
  -2 -12  -4  154.18   11.80
   2  12  -4  118.99   11.50
  -2  12  -4  126.89   12.80
  -2 -12   4  129.69   17.60
  -2 -12   4  137.89   14.50
   2 -12  -4  143.39   13.90
  -3 -12  -4   57.29    7.00
   3 -12   4   56.79    9.80
   3  12  -4   45.00    7.60
  -3 -12   4   68.19   11.40
   3 -12  -4   62.49    8.70
  -3  12  -4   45.80    8.30
  -3 -12   4   60.59    8.70
   3 -12  -4   54.99   10.50
  -4 -12  -4   11.30    9.70
   4  12  -4    1.00    8.20
  -4 -12  -4   18.90    6.90
   4 -12   4   27.50    9.60
  -4 -12   4   11.50    8.30
   4 -12  -4    7.90    8.70
   4 -12  -4   11.00   10.60
  -4 -12   4   11.10   12.20
   5 -12   4   -0.10   12.40
   5 -12   4   33.70   14.50
  -5 -12  -4   32.30   11.70
   5  12  -4   36.00   10.00
   5 -12   4   41.60   14.60
  -5 -12  -4   38.70    9.60
  -5 -12   4   20.70   11.10
   5 -12  -4   43.50   10.70
   5 -12  -4   24.10   11.40
   0  13  -4    0.00    6.50
   0 -13   4    2.60    6.30
   0 -13  -4    9.00    5.90
   1 -13   4  163.38   15.70
   1  13  -4  137.49   13.50
  -1 -13  -4  171.28   13.00
   1 -13  -4  168.58   14.40
  -1 -13   4  174.68   14.70
  -1  13  -4  160.38   13.70
   2  13  -4  393.56   19.40
  -2 -13  -4  400.26   19.00
   2 -13   4  403.36   22.00
   2 -13  -4  396.06   21.00
  -2 -13   4  427.16   25.50
  -2  13  -4  418.66   20.30
  -2 -13   4  394.56   21.40
   3 -13   4   15.70    8.10
  -3 -13  -4   17.20    7.50
   3  13  -4   13.40    7.50
   3 -13  -4   14.80    8.60
  -3 -13   4    5.30   12.80
  -3 -13   4   12.00    8.30
   3 -13  -4   11.70    8.40
  -4 -13  -4   13.00    7.60
   4  13  -4   14.60    8.50
  -4 -13  -4   24.20   11.70
   4 -13   4    9.30    9.60
   4 -13  -4   30.80   11.80
   4 -13  -4   26.10   11.30
  -4 -13   4   20.70    9.80
  -5 -13  -4    0.40   13.10
   5 -13   4  -11.90   12.50
   5 -13   4   -1.90   14.10
   5  13  -4   -3.60   10.60
  -5 -13  -4  -10.20    9.20
  -5 -13   4    0.90   11.40
   5 -13  -4    8.90   13.90
   5 -13  -4    1.40   12.30
   0 -14   4 1819.22   60.59
   0  14  -4 1788.72   58.59
   0 -14  -4 1790.42   58.59
   1  14  -4  136.49   13.30
  -1 -14  -4  122.99   13.30
   1 -14   4   82.49   11.10
   1 -14  -4  121.39   14.70
  -1 -14   4  120.49   15.30
  -1  14  -4  106.09   13.50
   2  14  -4   70.29    9.00
   2 -14   4   71.69    9.90
  -2 -14  -4   81.19    9.40
  -2 -14   4   94.49   16.50
  -2  14  -4  111.79   15.00
  -2 -14   4   77.29   10.60
   2 -14  -4   70.29   10.20
   3  14  -4   -2.10    7.90
   3 -14   4    4.10    9.80
  -3 -14  -4   13.80    7.20
  -3 -14   4   11.60    8.40
  -3 -14   4   14.20    9.10
   3 -14  -4   17.10    9.00
  -4 -14  -4   44.00    9.90
   4  14  -4   38.70   10.10
   4 -14   4   24.90   14.00
  -4 -14  -4   18.70   13.30
   4 -14  -4   75.09   15.50
   4 -14  -4   31.10   11.70
  -4 -14   4   30.70   13.70
   5 -14   4   29.70   15.60
  -5 -14  -4   48.00   11.30
   5 -14   4   55.49   14.70
   5  14  -4   42.10   11.30
   5 -14  -4   42.70   14.20
  -5 -14   4   47.40   11.70
   5 -14  -4   39.60   16.20
   0 -15   4   15.50    8.20
   0  15  -4    6.60    7.10
   0 -15  -4    6.20    6.90
   1 -15   4  286.17   20.90
  -1 -15  -4  298.87   18.10
   1  15  -4  266.77   18.30
   1 -15  -4  282.17   19.20
  -1 -15   4  299.17   20.10
  -1  15  -4  228.28   18.70
   2  15  -4  103.69   10.90
  -2 -15  -4  118.59   15.80
   2 -15   4  101.19   12.90
   2 -15  -4   95.09   11.60
  -2 -15   4  132.79   17.40
  -2  15  -4   99.79   11.70
  -2 -15   4   99.39   11.60
   3  15  -4   10.90    9.60
  -3 -15  -4   38.00    8.10
  -3 -15   4   34.80    8.50
   3 -15  -4   21.60   10.80
  -3 -15   4   21.20   10.60
  -4 -15  -4   38.70   10.90
   4 -15   4   36.50   13.60
  -4 -15  -4   43.10   12.30
   4  15  -4   42.20   11.50
  -4 -15   4   35.00   11.80
   4 -15  -4   51.59   16.00
   4 -15  -4   36.20   12.00
   0 -16  -4  113.19   16.00
   0  16  -4   79.89   10.00
   0 -16   4   82.69   12.80
   1  16  -4   36.20    9.10
   1 -16   4   42.40   10.70
  -1 -16  -4   44.20    9.20
   1 -16  -4   36.90    9.60
  -1  16  -4   26.60    9.90
  -1 -16   4   50.69   10.50
   2  16  -4   21.00    9.40
  -2 -16  -4   19.70    8.80
  -2 -16   4   40.30    7.90
  -2  16  -4   -1.70   10.50
  -2 -16   4   27.60   10.40
   2 -16  -4   17.30   10.00
   3  16  -4   21.50   10.00
   3 -16   4   17.40   11.50
  -3 -16  -4   26.70    9.20
   3 -16  -4   19.10   10.70
  -3 -16   4   16.10   10.90
   4  16  -4   28.90   11.60
  -4 -16  -4   49.50   11.80
   4 -16   4   40.40   13.90
   4 -16  -4   31.30   15.40
   4 -16  -4   36.30   12.80
  -4 -16   4   58.59   12.20
   0  17  -4   26.40   11.00
   0 -17  -4   46.40    9.90
  -1 -17  -4   89.99   11.20
   1 -17   4  104.39   14.20
   1  17  -4   83.69   11.50
  -1  17  -4   78.79   12.60
   1 -17  -4   84.39   11.70
  -1 -17   4   80.29   15.90
   2  17  -4   -3.90   10.00
   2 -17   4   22.00   11.10
  -2 -17  -4    3.00    9.60
  -2 -17   4   21.70   11.30
   2 -17  -4   13.20   11.60
  -2  17  -4   -0.90   12.00
   3 -17   4   -0.10   11.80
  -3 -17  -4    1.20    9.30
   3  17  -4   -5.80   10.60
  -3 -17   4   -7.70   11.10
   3 -17  -4    4.20   11.40
   0  18  -4   -6.50   11.00
   0 -18  -4   -4.90    9.30
   0 -18   4   -0.10   10.70
   1  18  -4   33.00   11.30
  -1 -18  -4   54.09   11.20
   1 -18   4   44.70   13.00
  -1 -18   4   55.39   12.40
  -1  18  -4   17.30   12.20
   2  18  -4   22.30   11.60
   2 -18   4   31.80   13.20
  -2 -18  -4   38.20   10.70
   2 -18  -4   31.70   12.40
  -2 -18   4   18.50   11.60
   0 -19   4    8.90   12.80
   0 -19  -4   26.20   10.50
   0  19  -4   17.10   12.20
   1 -19   4   23.80   13.10
   1  19  -4   29.00   12.30
  -1 -19  -4   20.10   13.70
   1 -19  -4   18.60   12.90
  -1 -19   4   32.80   12.20
   0   0   5   -1.80    3.20
   0   0  -5   -0.50    2.80
   0   0  -5    2.00    1.80
  -1   0  -5 1950.40   61.29
   1   0   5 1948.51   61.29
   1   0  -5 2234.48   62.39
  -1   0   5 2087.89   63.89
   1   0  -5 2150.78   63.89
  -1   0   5 2068.79   62.09
   2   0  -5   -2.80    4.40
  -2   0   5   -1.10    4.60
  -2   0   5   -2.70    3.50
  -2   0  -5    2.60    2.30
  -2   0  -5    2.60    2.30
   2   0  -5   -0.40    3.20
   3   0  -5 1545.15   48.10
  -3   0  -5 1553.74   46.60
  -3   0   5 1526.45   50.59
  -3   0  -5 1423.16   46.60
  -3   0   5 1514.95   48.50
   3   0  -5 1505.25   49.90
  -4   0   5   86.99   12.90
   4   0  -5  101.39   12.20
   4   0  -5  108.29   10.20
  -4   0  -5  104.99    9.60
  -4   0   5   84.49   10.80
   5   0  -5   -0.20    6.00
  -5   0   5    7.40    9.70
  -5   0   5   -2.90    7.20
   5   0  -5    5.20    7.40
  -6   0   5   -4.70   10.30
   6   0  -5    8.60    9.90
   0   1  -5 4880.41  141.99
   0  -1   5 4670.53  143.09
   0   1  -5 4829.32  143.09
   0  -1  -5 5010.80  143.19
   0  -1   5 5017.90  141.69
   0   1   5 4682.73  142.99
  -1  -1  -5 2950.10   93.29
   1  -1   5 3007.90   93.49
   1   1  -5 3250.47   94.39
  -1   1   5 3102.69   95.69
   1   1  -5 3300.87   95.79
   1  -1  -5 3307.57   94.09
  -1   1  -5 3324.67   93.29
  -1  -1   5 3094.79   95.69
   1  -1  -5 3331.37   95.89
  -1  -1   5 3085.29   94.19
  -2   1   5 2985.40   91.59
   2   1  -5 3087.39   91.49
   2   1  -5 3117.49   89.89
  -2   1  -5 2966.60   88.39
  -2  -1   5 2933.51   91.59
   2  -1  -5 3040.70   89.79
  -2  -1   5 2824.82   89.79
   2  -1  -5 2932.61   91.29
   3   1  -5 2774.22   85.19
  -3  -1  -5 2802.52   81.49
  -3   1   5 2719.03   85.59
   3   1  -5 2817.72   83.39
  -3  -1  -5 2558.74   81.49
  -3   1  -5 2785.72   82.09
  -3  -1   5 2756.22   85.69
  -3  -1   5 2631.74   83.49
   3  -1  -5 2663.73   84.99
   3  -1  -5 2767.22   83.29
  -4   1   5  549.85   25.60
   4   1  -5  566.74   24.40
   4   1  -5  543.75   22.10
  -4  -1  -5  542.05   21.10
   4  -1  -5  580.54   24.50
  -4  -1   5  576.24   23.60
  -4  -1   5  566.34   25.50
   4  -1  -5  579.64   22.30
  -5   1   5   87.49   13.50
   5   1  -5   65.79    9.50
   5   1  -5   50.29    7.70
  -5  -1  -5   59.09    7.90
  -5  -1   5   65.29    9.30
  -5  -1   5   82.29   12.10
   5  -1  -5   71.79    8.40
   5  -1  -5   96.59   13.90
   6   1  -5   12.90    9.50
  -6   1   5   19.90   11.60
   6   1  -5   22.80    9.60
   6  -1  -5   24.20   10.40
  -6  -1   5   11.30   10.20
  -6  -1   5   11.10   11.00
   6  -1  -5   18.30    8.70
   0  -2  -5  757.02   23.70
   0   2   5  680.43   23.50
   0   2  -5  743.43   22.70
   0   2  -5  745.33   23.70
   0  -2   5  617.74   23.30
   0  -2   5  702.93   23.60
  -1   2   5  220.48   11.40
  -1  -2  -5  222.38    9.00
   1  -2   5  234.88    8.40
   1   2  -5  235.38    9.70
   1   2  -5  220.08   11.10
   1  -2   5  215.88    9.20
  -1  -2   5  213.28    9.90
  -1   2  -5  233.68    9.00
   1  -2  -5  239.48   11.50
  -1  -2   5  219.68   11.30
   2  -2   5 1980.20   56.59
  -2   2   5 1869.11   60.29
   2   2  -5 1919.91   60.09
   2   2  -5 1944.01   58.49
   2  -2   5 1958.30   56.59
  -2   2  -5 1909.71   57.39
  -2  -2   5 1807.72   60.19
   2  -2  -5 1896.81   60.19
   2  -2  -5 1909.51   58.29
  -2  -2   5 1805.92   58.49
   3   2  -5  948.21   33.90
  -3   2   5  935.31   34.50
  -3  -2  -5  910.81   30.00
   3  -2   5  913.91   29.70
   3  -2   5  992.50   29.80
   3   2  -5  959.60   32.10
  -3  -2   5  924.91   32.70
   3  -2  -5  979.90   32.20
   3  -2  -5  948.01   34.00
  -3   2  -5  988.80   31.10
  -3  -2   5  953.60   34.70
  -4  -2  -5   16.40    4.50
   4  -2   5   13.80    3.80
   4   2  -5   22.10    6.70
   4  -2   5   17.80    4.20
  -4   2   5    9.30    7.60
   4   2  -5   23.40    5.10
   4  -2  -5   20.40    6.50
  -4  -2   5   17.20    6.00
  -4  -2   5   20.60    8.50
   4  -2  -5    9.00    5.00
  -5   2   5   83.19   12.50
   5   2  -5   87.99   14.00
  -5  -2  -5   90.49   11.90
   5  -2   5   74.69    8.90
   5   2  -5   73.39    8.60
  -5  -2   5  113.29   14.90
   5  -2  -5   88.99   12.10
  -5  -2   5  109.59   14.50
   5  -2  -5  112.99   14.50
  -6   2   5  300.97   25.10
   6   2  -5  291.57   21.50
   6   2  -5  233.78   20.10
  -6  -2  -5  269.77   18.80
   6  -2  -5  247.68   19.70
   6  -2  -5  252.17   21.80
  -6  -2   5  270.47   23.30
  -6  -2   5  289.37   22.80
   7   2  -5    3.40   13.20
   7   2  -5    8.20   11.70
  -7  -2   5   -4.00   12.20
   7  -2  -5    5.30   11.80
   0  -3   5 8581.54  252.67
   0   3  -5 8806.32  251.77
   0  -3   5 8436.46  251.57
   1   3  -5 2563.74   76.49
   1   3  -5 2634.84   75.19
   1  -3   5 2404.26   74.09
   1  -3   5 2428.56   74.79
  -1   3   5 2405.96   76.39
   1  -3  -5 2563.54   76.59
  -1  -3   5 2383.96   74.99
  -1   3  -5 2591.74   74.59
  -1  -3   5 2472.55   76.49
   2  -3   5 2695.43   85.59
  -2   3   5 2862.81   89.09
   2   3  -5 3047.70   87.39
   2   3  -5 2899.41   88.89
   2  -3  -5 2973.20   86.99
  -2  -3   5 2776.72   87.19
  -2   3  -5 2993.90   86.39
  -2  -3   5 2795.82   88.89
   2  -3  -5 2931.41   88.99
  -3   3   5   54.69    7.80
   3   3  -5   64.69    8.10
   3   3  -5   61.59    9.20
   3  -3   5   59.79    6.00
   3  -3   5   67.89    6.30
  -3  -3  -5   55.39    7.40
   3  -3   5   68.49    6.80
   3  -3  -5   66.39    7.90
  -3   3  -5   66.69    7.40
  -3  -3   5   67.09    9.10
  -3  -3   5   61.99    8.50
   3  -3  -5   65.79    9.80
   4  -3   5  446.26   17.80
  -4   3   5  436.06   27.10
  -4  -3  -5  462.15   18.20
   4   3  -5  473.75   21.80
   4   3  -5  468.75   19.90
   4  -3   5  491.45   16.80
   4  -3   5  476.95   17.60
  -4  -3   5  468.15   20.90
   4  -3  -5  483.95   22.20
  -4  -3   5  463.95   24.50
   4  -3  -5  460.85   19.70
   5  -3   5  224.48   11.50
   5   3  -5  197.18   17.20
  -5   3   5  218.88   19.90
  -5  -3  -5  193.28   13.60
   5   3  -5  187.98   15.00
   5  -3   5  192.08   12.10
   5  -3   5  192.38   12.00
  -5  -3   5  212.18   19.00
  -5  -3   5  220.18   16.80
   5  -3  -5  200.18   15.10
   5  -3  -5  209.48   17.20
   6   3  -5   16.90    8.90
   6  -3   5    9.90    5.90
   6  -3   5   14.90    6.50
   6   3  -5   14.50   10.50
  -6  -3  -5   20.80    7.70
   6  -3  -5   10.20   10.60
  -6  -3   5   11.50    9.90
   6  -3  -5   -1.40    9.00
  -6  -3   5   14.70   10.60
   7   3  -5   79.49   15.00
   7   3  -5   49.10   13.90
  -7  -3  -5   73.79   13.10
  -7  -3   5   80.59   15.70
   7  -3  -5  139.89   21.90
   7  -3  -5   81.39   13.40
   0  -4   5  560.04   20.50
   0  -4   5  544.15   19.20
   0   4  -5  580.04   19.20
   0  -4  -5  551.34   20.00
   1   4  -5  985.40   32.50
   1   4  -5 1026.40   31.20
   1  -4   5  931.91   30.40
  -1  -4   5  894.51   32.60
   1  -4  -5  952.10   32.40
  -1   4  -5 1011.60   30.80
  -1  -4   5  918.71   31.00
   2   4  -5  706.73   26.40
   2  -4   5  669.83   23.50
   2   4  -5  740.03   24.60
   2  -4  -5  706.93   26.60
  -2  -4   5  699.53   24.90
  -2  -4   5  683.93   26.70
  -2   4  -5  752.12   24.00
  -3  -4  -5  791.52   26.00
   3   4  -5  833.42   28.10
   3  -4   5  821.82   26.80
   3   4  -5  811.02   30.50
   3  -4   5  758.72   26.70
   3  -4  -5  811.52   30.30
  -3  -4   5  776.82   28.50
  -3  -4   5  817.92   30.80
  -3   4  -5  818.52   27.60
   3  -4  -5  815.82   29.50
   4  -4   5   33.90    5.20
   4   4  -5   40.00    6.70
   4  -4   5   40.40    5.30
   4   4  -5   33.70    7.80
  -4  -4  -5   35.80    5.10
   4  -4   5   39.10    5.80
  -4  -4   5   34.20   16.80
   4  -4  -5   28.80    6.40
   4  -4  -5   36.10    7.80
  -4  -4   5   40.90    7.00
   5   4  -5  130.39   14.70
   5  -4   5  145.09   12.30
   5  -4   5  152.98   12.00
   5   4  -5  159.88   13.40
   5  -4   5  164.78   10.70
  -5  -4  -5  133.69   13.10
   5  -4  -5  140.39   13.20
   5  -4  -5  141.79   15.90
  -5  -4   5  178.68   18.40
  -5  -4   5  140.49   16.50
   6  -4   5  -10.80    7.30
   6  -4   5    4.50    6.50
   6  -4   5    1.00    6.10
   6   4  -5    1.90    9.70
   6   4  -5    4.30   10.70
  -6  -4  -5   11.50    7.60
   6  -4  -5    8.50    9.90
  -6  -4   5   12.00    9.70
  -6  -4   5    8.40   11.80
   6  -4  -5    4.10    9.50
   7   4  -5   11.00   11.80
   7   4  -5    9.80   11.70
   7  -4   5    4.80    7.70
  -7  -4  -5   19.10   10.30
   7  -4  -5   10.50   12.00
   7  -4  -5   26.40   12.50
  -7  -4   5   -4.60   12.90
   0   5  -5 2642.04   76.99
   0  -5   5 2459.35   76.79
   0  -5   5 2550.64   78.29
   1  -5   5  872.31   29.20
  -1   5  -5  919.61   29.20
  -1  -5   5  902.01   31.40
  -1  -5   5  875.31   29.70
   1  -5  -5  913.31   31.20
   2   5  -5 3801.42  113.99
   2   5  -5 3904.31  111.99
   2  -5   5 3586.74  111.09
  -2   5  -5 3790.62  111.59
  -2  -5   5 3678.33  114.09
  -2  -5   5 3620.64  112.19
   2  -5  -5 3709.83  113.89
   3   5  -5  238.98   12.40
  -3  -5  -5  211.28   10.70
   3  -5   5  225.58   11.80
  -3  -5  -5  214.88   10.80
   3  -5   5  249.48   11.40
   3   5  -5  213.58   14.10
  -3  -5   5  227.38   13.30
   3  -5  -5  197.48   13.30
  -3  -5   5  233.38   15.60
  -3   5  -5  228.48   12.10
   3  -5  -5  224.78   14.50
   4   5  -5 1855.21   61.79
   4  -5   5 1853.61   57.69
   4  -5   5 1893.91   57.99
  -4  -5  -5 1823.52   57.29
   4   5  -5 1921.31   59.19
   4  -5   5 1848.62   58.09
  -4  -5  -5 1772.92   57.39
  -4  -5   5 1794.02   60.39
  -4  -5   5 1854.91   62.79
   4  -5  -5 1819.12   61.79
   4  -5  -5 1893.51   59.69
   5   5  -5  232.98   16.50
   5  -5   5  256.27   13.90
  -5  -5  -5  220.98   14.00
   5  -5   5  250.07   14.50
  -5  -5  -5  241.58   15.30
   5  -5   5  257.97   14.70
   5   5  -5  249.18   17.50
   5  -5  -5  216.78   19.30
  -5  -5   5  262.77   21.80
  -5  -5   5  211.48   18.00
   5  -5  -5  274.77   17.70
   6   5  -5   86.49   11.60
  -6  -5  -5   74.39   10.40
   6   5  -5   93.69   14.00
   6  -5   5  114.59   14.20
   6  -5   5   91.49   10.10
  -6  -5   5   91.39   14.40
   6  -5  -5   75.89   12.50
   6  -5  -5  138.69   17.70
  -6  -5   5  101.39   15.50
   7   5  -5   28.80   12.20
  -7  -5  -5    7.20   11.20
   7  -5   5   18.60    8.50
   7  -5  -5   51.59   13.30
  -7  -5   5   11.00   13.50
   7  -5  -5   15.80   13.00
   0  -6   5  187.28   10.60
   0   6  -5  203.68   10.10
   1   6  -5 4082.49  112.69
   1  -6   5 3681.73  112.19
  -1  -6   5 3605.84  114.19
  -1   6  -5 3831.82  112.39
  -1  -6   5 3557.74  112.39
   1  -6  -5 3774.12  114.19
   2  -6   5  476.35   18.80
  -2  -6   5  476.25   19.50
  -2   6  -5  504.05   18.70
  -2  -6   5  505.75   22.40
   2  -6  -5  526.85   21.50
  -3  -6  -5  122.79    9.30
   3  -6   5  118.29   10.00
  -3  -6  -5  123.99    7.70
   3  -6  -5  140.29   13.20
  -3  -6   5  136.39   11.40
  -3   6  -5  131.29    9.80
  -3  -6   5  141.99   14.40
  -4  -6  -5  174.48   11.60
   4   6  -5  189.48   13.00
   4  -6   5  195.68   13.10
   4   6  -5  172.48   15.60
   4  -6   5  196.48   12.20
  -4  -6  -5  179.98   12.30
   4  -6   5  181.48   12.50
   4  -6  -5  183.58   15.70
   4  -6  -5  163.98   13.50
  -4  -6   5  217.18   15.60
  -4  -6   5  178.98   17.30
  -5  -6  -5  236.98   14.60
   5  -6   5  230.48   15.00
   5  -6   5  242.78   15.80
   5   6  -5  232.18   18.10
   5   6  -5  220.98   16.70
  -5  -6  -5  248.58   15.50
   5  -6   5  216.58   15.90
   5  -6  -5  261.97   17.10
  -5  -6   5  236.68   18.70
   5  -6  -5  248.98   19.80
  -5  -6   5  253.47   23.00
   6  -6   5   29.00    8.40
   6  -6   5   13.60    8.80
  -6  -6  -5   23.40    7.90
   6  -6   5   17.30    9.40
  -6  -6  -5   32.70    8.40
   6   6  -5   22.00   10.70
   6  -6  -5   29.00   11.50
  -6  -6   5    4.40   17.40
   6  -6  -5   -7.30   12.10
  -7  -6  -5   49.99   15.50
   7  -6   5   19.90   11.80
   7  -6   5   44.50   11.90
   7  -6  -5   72.39   15.10
  -7  -6   5   31.50   14.50
   0   7  -5  176.38    9.50
   0  -7   5  152.48    9.90
   1  -7   5  403.76   16.40
   1   7  -5  415.16   16.20
  -1  -7   5  386.96   16.50
  -1   7  -5  403.46   16.00
  -1  -7   5  405.26   18.90
   2   7  -5   75.59    8.30
   2  -7   5   84.09    8.70
   2  -7  -5   72.99   11.10
  -2  -7   5   57.89    7.70
  -2   7  -5   66.29    8.10
  -2  -7   5   50.89    6.80
   3   7  -5 1155.88   36.90
   3  -7   5 1059.29   36.80
  -3  -7  -5 1059.69   34.70
   3  -7  -5 1099.39   39.90
  -3  -7   5 1066.89   38.00
  -3   7  -5 1117.69   37.10
  -4  -7  -5  485.35   20.60
   4  -7   5  493.55   21.10
   4  -7   5  433.26   22.50
   4  -7   5  507.45   21.60
  -4  -7  -5  500.35   19.40
   4   7  -5  504.25   21.00
   4  -7  -5  474.15   21.50
  -4  -7   5  461.95   25.50
  -4  -7   5  481.45   22.90
   4  -7  -5  511.25   24.50
   5   7  -5   67.09    9.30
  -5  -7  -5   62.89    8.60
   5  -7   5   67.19    8.70
   5  -7   5   52.09    8.60
   5  -7   5   80.49   13.10
  -5  -7  -5   54.79    7.60
  -5  -7   5   65.19   10.00
   5  -7  -5   44.70    9.30
  -5  -7   5   67.19   12.40
   5  -7  -5   68.59   12.80
   6  -7   5   14.50    9.80
  -6  -7  -5   18.50    9.50
  -6  -7  -5   32.40    9.10
   6  -7   5   11.10    9.70
   6  -7   5   -2.30    9.70
   6   7  -5   -3.80   10.20
  -6  -7   5   19.40   13.00
  -6  -7   5   14.30   10.80
   6  -7  -5    3.80   10.40
   6  -7  -5    1.30   11.50
   0  -8   5  543.65   21.10
   0   8  -5  574.74   20.70
   1  -8   5  656.53   24.60
   1   8  -5  704.13   24.50
  -1  -8   5  672.73   27.00
  -1  -8   5  669.43   24.80
  -1   8  -5  706.33   24.40
  -2  -8  -5 1283.37   41.60
   2  -8   5 1344.57   43.60
   2   8  -5 1374.56   43.60
  -2   8  -5 1361.76   43.30
  -2  -8   5 1302.47   44.00
   2  -8  -5 1308.17   46.00
  -2  -8   5 1333.97   46.80
   3   8  -5  565.54   22.50
  -3  -8  -5  557.74   20.40
   3  -8   5  587.54   23.10
  -3   8  -5  567.04   23.10
   3  -8  -5  595.64   25.60
  -3  -8   5  556.84   23.70
  -3  -8   5  575.94   27.70
   4  -8   5 1072.89   37.00
   4   8  -5 1013.90   36.60
  -4  -8  -5  967.00   34.80
   4  -8   5 1067.49   37.20
  -4  -8  -5 1021.60   36.70
  -4  -8   5 1043.70   38.40
   4  -8  -5 1014.40   37.20
   4  -8  -5 1058.89   40.30
  -4  -8   5 1052.39   41.40
   5   8  -5   93.29   10.50
   5  -8   5  109.69   15.90
  -5  -8  -5  120.39   14.70
  -5  -8  -5  117.39   13.60
   5  -8   5   96.99   11.10
   5  -8   5   95.69   15.10
   5  -8  -5  113.39   17.30
   5  -8  -5   92.49   11.00
  -5  -8   5  132.99   17.20
  -5  -8   5   98.49   12.00
   6  -8   5   12.00   11.20
   6  -8   5   19.90   10.30
  -6  -8  -5   29.20   10.30
  -6  -8  -5   33.40    9.30
   6   8  -5    8.80   10.80
   6  -8   5   20.40    9.80
   6  -8  -5   30.40   12.30
   6  -8  -5   21.80   10.50
  -6  -8   5   31.40   11.30
   0  -9  -5   19.20    4.10
   0  -9   5   18.00    5.10
   0   9  -5   20.40    4.80
  -1  -9  -5 1964.00   60.69
   1  -9   5 2015.50   63.09
   1   9  -5 1973.70   64.59
   1  -9  -5 2030.70   62.19
  -1  -9   5 1972.30   63.19
  -1   9  -5 2021.50   62.99
  -1  -9   5 2036.90   65.89
   2  -9   5  452.55   19.40
   2   9  -5  440.46   18.50
  -2  -9  -5  435.76   16.40
  -2  -9   5  427.46   19.70
   2  -9  -5  452.05   21.30
  -3  -9  -5  322.87   14.40
   3  -9   5  338.97   17.90
   3   9  -5  338.27   16.50
   3  -9  -5  324.67   17.90
   3  -9  -5  318.07   20.20
  -3  -9   5  316.67   18.00
  -3  -9   5  346.37   22.70
  -3   9  -5  334.37   17.00
   4  -9   5  368.16   20.00
  -4  -9  -5  361.66   16.50
  -4  -9  -5  359.46   19.00
   4   9  -5  332.77   18.70
   4  -9  -5  346.77   20.10
  -4  -9   5  353.66   25.40
   4  -9  -5  325.57   22.60
   4  -9  -5  367.46   19.20
  -4  -9   5  351.26   21.10
   5  -9   5  404.16   23.50
   5  -9   5  436.46   24.00
   5   9  -5  401.06   22.50
  -5  -9  -5  420.16   20.80
   5  -9   5  406.26   23.60
  -5  -9  -5  394.46   21.80
  -5  -9   5  389.16   25.20
   5  -9  -5  359.26   26.70
  -5  -9   5  425.96   28.70
   5  -9  -5  394.26   25.80
   5  -9  -5  403.86   24.30
   6  -9   5   54.39   12.20
   6   9  -5   59.49   12.00
  -6  -9  -5   68.99   11.60
   6  -9   5   58.19   12.60
  -6  -9  -5   92.79   12.40
   6  -9   5   71.09   12.90
   6  -9  -5   80.09   13.20
   6  -9  -5   79.39   13.80
  -6  -9   5   73.59   12.40
   0 -10   5  805.72   29.20
   0  10  -5  808.92   28.60
   0 -10  -5  788.32   27.40
  -1 -10  -5  842.02   28.80
   1 -10   5  868.31   31.20
   1  10  -5  878.81   30.60
  -1 -10   5  852.41   31.40
  -1  10  -5  895.21   30.60
   1 -10  -5  884.51   30.30
   2 -10   5  245.88   15.50
   2  10  -5  235.18   13.60
  -2 -10  -5  238.38   12.00
  -2  10  -5  232.68   14.00
   2 -10  -5  260.27   14.60
  -2 -10   5  238.28   15.40
  -2 -10   5  253.07   17.80
   3  10  -5  172.78   12.80
   3 -10   5  181.98   15.00
  -3 -10  -5  195.28   11.70
  -3 -10   5  187.18   18.70
  -3 -10   5  191.68   15.40
  -3  10  -5  137.69   13.00
   3 -10  -5  200.28   15.20
   3 -10  -5  154.08   17.40
   4 -10   5   12.90    8.70
  -4 -10  -5    6.80    6.00
  -4 -10  -5   23.70    8.40
   4  10  -5    5.90    7.20
   4 -10  -5   13.30    7.50
  -4 -10   5   26.80   11.20
   4 -10  -5   20.10   10.00
  -4 -10   5   24.20    8.70
  -5 -10  -5  234.68   20.70
   5 -10   5  212.68   21.30
   5  10  -5  242.68   19.20
   5 -10   5  208.48   19.20
  -5 -10  -5  223.38   17.90
   5 -10   5  235.28   20.90
   5 -10  -5  215.28   24.90
  -5 -10   5  234.48   22.10
   5 -10  -5  196.58   25.40
   6 -10   5   56.49   12.10
  -6 -10  -5   52.89   11.10
  -6 -10  -5   55.59   13.60
   6 -10   5   51.99   12.50
   6  10  -5   38.10   11.70
   6 -10   5   33.30   12.80
   6 -10  -5   26.40   14.10
   6 -10  -5   33.10   11.90
  -6 -10   5   37.40   12.40
   0 -11   5  733.73   28.30
   0 -11  -5  753.12   26.50
   0  11  -5  754.72   27.50
   1 -11   5  768.52   29.10
   1  11  -5  777.32   28.30
  -1 -11  -5  749.53   26.60
  -1  11  -5  797.52   28.40
   1 -11  -5  771.02   28.10
  -1 -11   5  764.12   29.50
   2 -11   5   46.50    7.90
  -2 -11  -5   67.99    8.80
   2  11  -5   49.80    7.00
  -2  11  -5   51.29    7.30
   2 -11  -5   60.09    8.10
  -2 -11   5   51.09    8.00
  -2 -11   5   40.60    8.80
   3 -11   5   91.09   10.20
  -3 -11  -5   97.39   10.70
   3  11  -5   87.19   12.30
   3 -11  -5   84.39   10.10
  -3 -11   5  101.69   14.30
  -3 -11   5  105.39   15.10
  -3  11  -5   89.09   12.10
   3 -11  -5  105.59   13.10
  -4 -11  -5  328.07   17.50
   4 -11   5  334.87   21.90
   4  11  -5  326.07   19.50
   4 -11  -5  339.07   21.50
  -4 -11   5  351.96   30.70
  -4 -11   5  336.67   22.00
   4 -11  -5  306.37   22.70
   5 -11   5  140.69   20.90
   5 -11   5  175.78   19.80
  -5 -11  -5  206.68   17.30
  -5 -11  -5  166.28   16.80
   5  11  -5  119.49   13.10
   5 -11   5  167.48   21.80
   5 -11  -5  202.78   22.80
  -5 -11   5  125.99   16.30
   5 -11  -5  155.68   20.90
   6 -11   5   29.70   14.20
   6 -11   5   37.40   13.40
  -6 -11  -5   33.70   11.70
   6  11  -5   36.00   12.60
  -6 -11  -5   26.30   13.10
   6 -11   5   11.60   15.00
   6 -11  -5   35.70   12.90
   6 -11  -5   39.90   14.30
  -6 -11   5   33.90   13.50
   0 -12   5   43.80    7.60
   0  12  -5   30.50    6.80
   0 -12  -5   42.20    6.20
   1  12  -5 1043.10   35.70
  -1 -12  -5  998.10   34.00
   1 -12   5 1041.00   36.80
  -1  12  -5  999.90   35.80
  -1 -12   5  999.30   36.90
   1 -12  -5  991.80   35.50
  -2 -12  -5   90.99    9.90
   2  12  -5   69.69    8.30
   2 -12   5  106.89   14.40
  -2 -12   5   83.89   13.10
   2 -12  -5   88.79   12.90
  -2  12  -5   85.59   12.30
  -2 -12   5   70.09    9.60
   3 -12   5  116.79   16.40
   3  12  -5  118.99   13.80
  -3 -12  -5  116.59   12.30
   3 -12  -5  123.29   15.70
  -3 -12   5  141.99   16.90
  -3  12  -5  111.29   14.00
   3 -12  -5  110.99   16.90
  -3 -12   5  129.29   16.80
  -4 -12  -5   10.60    7.10
   4  12  -5    7.20    9.00
  -4 -12  -5   17.90   10.30
   4 -12   5   -5.40    9.60
  -4 -12   5   -1.70    9.50
   4 -12  -5    8.80    8.80
  -4 -12   5   -0.40   14.30
   4 -12  -5  -14.90   17.80
   5 -12   5   -9.50   11.70
  -5 -12  -5    1.40    7.80
   5 -12   5  -13.20   11.00
   5  12  -5    3.30    9.70
  -5 -12  -5   -6.60   11.70
  -5 -12   5   -8.00   10.90
   5 -12  -5  -10.90    9.50
   5 -12  -5   -3.00   11.90
   0 -13   5  404.16   21.50
   0  13  -5  407.16   19.90
   0 -13  -5  418.36   18.80
   1 -13   5  372.86   20.50
   1  13  -5  383.16   18.90
  -1 -13  -5  370.96   18.20
  -1 -13   5  375.56   21.00
  -1  13  -5  380.66   18.70
   1 -13  -5  376.16   19.50
   2  13  -5  171.68   14.80
   2 -13   5  174.28   17.10
  -2 -13  -5  145.59   12.90
  -2 -13   5  147.19   16.20
  -2 -13   5  160.18   21.80
  -2  13  -5  159.18   14.80
   2 -13  -5  160.18   15.40
  -3 -13  -5   15.60    6.40
   3 -13   5   14.00    9.20
   3  13  -5    2.10    8.10
  -3 -13   5   10.20    9.60
  -3 -13   5   19.60   12.30
  -3  13  -5   15.00    8.50
   3 -13  -5    9.20   10.00
   3 -13  -5   13.60    7.70
  -4 -13  -5  142.09   15.50
   4 -13   5  168.88   20.80
  -4 -13  -5  168.28   16.80
   4  13  -5  150.58   17.80
  -4 -13   5  143.59   18.40
   4 -13  -5  163.68   23.20
   5 -13   5    1.60   12.60
   5  13  -5    1.60   10.60
   5 -13   5   -6.40   13.80
  -5 -13  -5   -7.60   10.10
  -5 -13  -5    5.30   12.00
   5 -13  -5    1.00   10.80
  -5 -13   5    8.60   11.70
   0 -14   5   31.00    9.30
   0  14  -5   33.60    7.60
   0 -14  -5   30.30    6.90
   1  14  -5  711.13   28.30
  -1 -14  -5  677.13   27.00
   1 -14   5  709.03   30.20
   1 -14  -5  676.43   27.90
  -1  14  -5  614.44   27.30
  -1 -14   5  687.73   29.80
   2  14  -5   32.50    8.80
   2 -14   5   46.40    9.30
  -2 -14  -5   43.00    7.60
  -2  14  -5   29.60    8.60
   2 -14  -5   33.70    8.00
  -2 -14   5   38.00    9.60
  -2 -14   5   41.40    9.60
   3  14  -5   55.89   10.50
  -3 -14  -5   64.39    8.70
   3 -14   5   46.10   11.30
   3 -14  -5   50.29   11.10
  -3  14  -5   43.30   10.60
  -3 -14   5   51.69   11.40
   3 -14  -5   68.29   10.80
   4 -14   5   33.50   14.60
   4  14  -5   21.40   10.90
  -4 -14  -5   24.30    8.70
  -4 -14  -5   28.60   13.70
  -4 -14   5   20.60   11.40
   4 -14  -5   29.90   14.30
   4 -14  -5   22.60   10.60
   5 -14   5   94.39   16.30
  -5 -14  -5   69.29   14.70
   5 -14   5   56.09   22.00
   5  14  -5   52.39   12.10
  -5 -14  -5   73.49   13.00
   5 -14  -5   77.59   14.30
  -5 -14   5   96.69   15.50
   5 -14  -5  104.19   19.70
   0  15  -5   -0.30    7.40
   0 -15   5   13.00    8.60
   0 -15  -5    2.70    6.50
   1 -15   5   84.89   11.40
  -1 -15  -5   74.59    9.10
   1  15  -5  112.29   15.50
   1 -15  -5   78.89   10.30
  -1  15  -5   78.89   10.60
  -1 -15   5   80.99   11.40
  -2 -15  -5   33.30    8.50
   2 -15   5   35.20   10.20
   2  15  -5   29.90    8.80
  -2  15  -5   16.60    9.30
   2 -15  -5   28.70    9.20
  -2 -15   5   19.80    9.90
  -2 -15   5   50.39    9.30
   3  15  -5   -9.10    9.30
  -3 -15  -5    9.00    7.00
   3 -15  -5    0.00   11.30
  -3  15  -5  -15.50   13.90
   3 -15  -5   -2.20   10.60
   4  15  -5   15.10   10.20
  -4 -15  -5   18.20    9.90
  -4 -15  -5   27.90   12.60
   4 -15   5   19.20   11.80
  -4 -15   5   29.70   11.10
   4 -15  -5   57.19   13.70
   4 -15  -5   27.20   10.70
   0  16  -5   38.60   10.00
   0 -16   5   69.89   12.50
   0 -16  -5   54.69    9.40
  -1 -16  -5  112.79   15.30
   1 -16   5   71.99   12.10
   1  16  -5   79.29   11.50
  -1 -16   5   78.69   11.40
  -1  16  -5   75.09   11.30
   1 -16  -5   80.69   10.90
   2  16  -5   81.09   11.50
  -2 -16  -5  119.29   15.50
   2 -16   5   84.69   16.00
   2 -16  -5  105.49   12.40
  -2  16  -5   68.09   13.50
   3  16  -5   50.09   12.50
   3 -16   5   55.49   14.70
  -3 -16  -5   44.50    9.90
   3 -16  -5   37.30   10.90
   3 -16  -5   46.30   14.10
  -3 -16   5   33.70   11.70
  -4 -16  -5   43.90   12.70
   4 -16   5    8.30   14.90
   4  16  -5   45.70   11.70
  -4 -16   5   39.60   13.40
   4 -16  -5   22.40   12.60
   4 -16  -5   49.80   15.60
   0 -17  -5   25.50    9.40
   0  17  -5   23.00   10.30
   0 -17   5   16.30   10.80
  -1 -17  -5   50.59   10.30
   1  17  -5   51.09   10.60
   1 -17   5   55.59   11.60
   1 -17  -5   51.39   11.10
  -1 -17   5   54.99   11.90
  -1  17  -5   41.90   12.20
   2 -17   5    6.90   11.60
  -2 -17  -5    3.20    8.70
   2  17  -5   -7.20   10.70
  -2 -17   5   -3.50   10.80
   2 -17  -5   -3.30   13.00
  -3 -17  -5    9.40   10.40
   3  17  -5   10.50   10.80
   3 -17   5   17.90   13.60
  -3 -17   5   -3.20   11.30
   3 -17  -5   22.30   11.00
   3 -17  -5   33.00   13.80
   0 -18  -5    2.50   10.00
   0  18  -5   13.90   11.60
   0 -18   5   32.90   11.80
  -1 -18  -5   72.59   12.30
   1 -18   5   67.69   14.40
   1  18  -5   65.79   12.50
  -1  18  -5   73.09   17.80
  -1 -18   5   61.29   13.40
   2  18  -5   30.10   11.50
  -2 -18  -5   26.50   10.00
   2 -18   5   30.90   12.40
  -2 -18   5   34.40   12.30
   2 -18  -5   18.90   11.70
   0 -19   5    5.40   12.00
   0 -19  -5   -2.80   11.20
   0  19  -5   -0.40   17.10
   1 -19   5   71.09   14.00
   1  19  -5   46.50   14.00
  -1 -19   5   50.39   15.00
   1 -19  -5   61.79   13.90
   0   0  -6 2018.50   61.29
   0   0  -6 2064.59   59.79
   0   0   6 1955.90   61.29
   1   0   6 1710.43   54.19
   1   0  -6 1908.01   54.99
  -1   0  -6 1724.23   54.79
   1   0  -6 1911.81   56.89
  -1   0   6 1797.12   54.69
  -1   0   6 1821.12   56.89
  -2   0  -6 1246.98   36.90
   2   0  -6 1240.08   40.70
  -2   0   6 1212.28   41.10
  -2   0   6 1175.58   38.80
   2   0  -6 1210.18   38.70
  -3   0  -6 1350.86   41.40
   3   0  -6 1344.17   45.40
  -3   0   6 1341.77   46.10
   3   0  -6 1397.56   43.40
  -3   0  -6 1271.17   41.70
  -3   0   6 1321.27   43.70
  -4   0   6 1364.76   46.70
   4   0  -6 1416.06   45.90
   4   0  -6 1353.96   48.20
  -5   0   6  103.09   16.20
  -5   0   6   87.29    9.70
   5   0  -6   76.59    9.00
   5   0  -6  105.99   13.30
   6   0  -6    9.60    9.50
  -6   0   6   -7.40   11.80
   6   0  -6    3.20    9.00
   0  -1  -6 6387.76  191.18
   0   1  -6 6636.24  189.98
   0   1  -6 6596.44  191.18
   0   1   6 6251.07  191.08
   0  -1   6 6846.42  189.38
   0  -1   6 6231.68  191.08
   1  -1   6 3558.94  109.09
  -1  -1  -6 3711.43  109.09
   1   1  -6 3873.41  109.89
   1   1  -6 3638.84  111.29
  -1   1   6 3566.04  111.39
  -1   1  -6 3834.72  108.69
  -1  -1   6 3537.75  109.49
  -1  -1   6 3641.84  111.39
   1  -1  -6 3705.13  111.39
  -1   1  -6 3825.12  109.19
   1  -1  -6 3792.62  109.49
   2   1  -6   99.69    9.20
  -2   1   6  104.29   10.50
   2   1  -6  103.69    7.90
   2  -1  -6  101.29    7.70
  -2  -1   6   95.99   10.50
  -2  -1   6  105.79    8.40
  -2   1  -6  112.39    6.40
   2  -1  -6  107.09    9.00
  -3   1   6  938.21   35.20
   3   1  -6  944.11   34.30
  -3  -1  -6  977.30   30.10
  -3  -1  -6  897.21   30.20
   3   1  -6  965.30   32.40
  -3  -1   6  931.81   32.80
  -3  -1   6  962.10   35.20
   3  -1  -6  967.00   34.60
   3  -1  -6 1008.70   32.50
  -3   1  -6  964.90   30.90
   4   1  -6  814.42   28.30
  -4  -1  -6  745.63   26.50
  -4   1   6  703.63   35.40
   4   1  -6  783.92   30.80
  -4  -1   6  716.53   36.70
   4  -1  -6  767.02   28.00
  -4  -1   6  774.92   29.30
   4  -1  -6  763.32   30.70
  -5   1   6  237.98   20.10
   5   1  -6  169.48   17.20
  -5  -1  -6  207.08   14.60
   5   1  -6  215.98   15.30
  -5  -1   6  225.28   17.80
  -5  -1   6  236.48   19.00
   5  -1  -6  192.98   18.20
   5  -1  -6  217.28   15.30
   6   1  -6   37.70   10.80
  -6   1   6   65.09   14.50
   6   1  -6   64.09   10.50
   6  -1  -6   57.69   12.60
  -6  -1   6   74.79   16.00
   6  -1  -6   42.10    9.90
  -6  -1   6   60.59   11.90
   0   2  -6   37.30    5.10
   0  -2  -6   35.40    4.50
   0  -2   6   44.20    5.50
   0   2   6   40.30    5.30
   0   2  -6   43.50    6.10
   1   2  -6 2151.38   61.79
   1  -2   6 1927.61   61.19
   1   2  -6 2024.80   63.29
  -1  -2  -6 2089.89   61.09
  -1   2   6 1998.60   63.29
  -1  -2   6 1912.81   61.49
  -1   2  -6 2114.59   60.99
  -1  -2   6 2012.30   63.39
   1  -2  -6 2025.50   63.29
   1  -2  -6 2072.19   61.19
  -2   2   6  266.17   14.60
   2   2  -6  264.17   13.60
   2   2  -6  273.87   11.80
   2  -2  -6  259.37   13.40
   2  -2  -6  252.87   11.60
  -2  -2   6  243.08   12.20
  -2  -2   6  239.48   14.50
  -2   2  -6  266.47   10.80
   3   2  -6   73.19    8.10
   3   2  -6   69.29    9.80
  -3   2   6   74.49    9.30
  -3  -2  -6   71.09    6.20
   3  -2  -6   52.69    8.10
  -3  -2   6   72.99   10.30
  -3   2  -6   77.29    7.20
   3  -2  -6   59.49    8.20
  -3  -2   6   60.09    6.90
   4   2  -6    5.10    7.00
   4   2  -6   22.80    5.60
  -4  -2  -6   15.50    4.50
  -4   2   6   35.40    9.70
   4  -2  -6   24.30    5.60
  -4  -2   6   30.60    9.20
  -4  -2   6   33.00    6.60
   4  -2  -6   11.70    7.00
   5   2  -6   95.09   12.70
   5   2  -6  134.19   12.80
  -5   2   6  112.09   14.10
  -5  -2  -6   87.59   12.20
  -5  -2   6   87.69   10.30
   5  -2  -6   88.69   12.10
   5  -2  -6   99.29   13.90
  -5  -2   6  108.29   17.00
   6   2  -6    4.60   10.60
  -6  -2  -6   14.20    7.90
  -6   2   6   20.20   12.90
   6   2  -6   10.70    9.80
   6  -2  -6   -2.50    8.70
  -6  -2   6   15.90   12.00
   6  -2  -6   16.60   10.50
  -6  -2   6   15.50   10.20
   7   2  -6   29.20   13.70
   7  -2  -6   14.10   12.40
   0  -3  -6 2837.42   84.49
   0   3  -6 2822.32   84.49
   0  -3   6 2694.33   84.49
   0   3  -6 2937.01   83.49
   0  -3   6 2661.03   83.09
   1  -3   6  868.81   28.90
   1   3  -6  930.31   29.20
  -1  -3  -6  908.71   28.70
  -1   3   6  849.32   30.70
   1   3  -6  886.91   30.80
   1  -3   6  851.41   27.90
  -1   3  -6  952.20   28.60
   1  -3  -6  912.71   30.80
  -1  -3   6  887.91   31.00
  -1  -3   6  903.31   29.30
  -2   3   6 3854.51  116.99
   2   3  -6 3779.52  116.49
   2  -3   6 3925.31  112.89
   2  -3   6 3585.64  112.69
   2   3  -6 3955.40  114.79
  -2  -3   6 3791.82  116.79
  -2   3  -6 3928.81  113.89
  -2  -3   6 3628.94  114.59
   2  -3  -6 3943.61  114.39
   2  -3  -6 3889.01  116.69
   3   3  -6  153.98   13.00
  -3   3   6  155.48   14.70
   3   3  -6  147.29   12.20
   3  -3   6  133.79    8.10
  -3  -3  -6  147.19    7.90
   3  -3   6  146.59    7.70
  -3  -3   6  146.29   11.10
   3  -3  -6  169.88   12.60
  -3  -3   6  150.48   13.90
  -3   3  -6  156.78    9.00
   4   3  -6  140.19   14.10
   4  -3   6  161.08    8.70
  -4   3   6  162.88   17.30
   4   3  -6  162.08   12.40
  -4  -3  -6  153.38   10.40
   4  -3   6  156.28    9.60
   4  -3  -6  153.38   14.10
  -4  -3   6  158.78   13.20
  -4  -3   6  155.68   17.50
   4  -3  -6  151.48   12.50
  -4   3  -6  162.18   11.70
  -5   3   6  132.99   20.40
   5   3  -6  104.79   13.90
  -5  -3  -6  110.19   12.00
   5   3  -6  110.59   17.40
  -5  -3   6  138.49   16.30
   5  -3  -6  131.89   14.20
  -5  -3   6  120.99   18.10
   5  -3  -6  118.99   14.40
  -6  -3  -6   90.29   10.90
   6   3  -6   86.29   13.40
   6   3  -6   86.69   11.60
  -6  -3   6  106.39   15.00
   6  -3  -6  126.59   19.10
  -6  -3   6   77.99   13.80
   6  -3  -6  101.79   12.60
   7   3  -6   17.00   11.80
  -7  -3  -6  -11.90   10.40
   7   3  -6   -2.30   18.30
   7  -3  -6  -14.60   12.20
  -7  -3   6   -3.20   12.70
   0  -4  -6  549.25   20.20
   0  -4   6  523.15   19.10
   0  -4   6  543.55   20.50
   0   4  -6  557.74   19.00
   1   4  -6 2399.66   73.99
   1  -4   6 2298.57   71.29
   1   4  -6 2477.95   72.29
   1  -4   6 2331.17   72.19
  -1   4  -6 2472.85   71.89
  -1  -4   6 2287.87   72.19
  -1  -4   6 2327.87   73.99
   1  -4  -6 2424.86   73.99
   2  -4   6 1687.23   53.49
   2   4  -6 1767.52   56.99
   2   4  -6 1810.72   54.99
  -2  -4   6 1714.63   55.09
  -2   4  -6 1780.22   54.19
   2  -4  -6 1808.52   57.09
  -2  -4   6 1722.43   57.29
   3  -4   6  245.88   11.30
   3   4  -6  246.58   15.20
   3  -4   6  245.28   11.10
  -3   4   6  261.47   17.30
  -3  -4   6  250.07   16.60
  -3   4  -6  256.27   12.30
  -3  -4   6  243.58   13.80
   3  -4  -6  238.68   14.10
   3  -4  -6  249.78   14.80
   4  -4   6  201.68   11.10
  -4   4   6  227.68   19.10
   4   4  -6  215.68   13.80
   4   4  -6  208.08   16.30
   4  -4   6  217.68   11.70
  -4  -4  -6  200.48   11.60
   4  -4  -6  194.28   15.90
  -4  -4   6  216.98   14.70
  -4   4  -6  214.78   13.10
  -4  -4   6  196.48   20.00
   4  -4  -6  213.68   13.80
   5   4  -6   77.89   11.60
   5   4  -6  103.09   13.10
  -5  -4  -6   94.29   12.10
   5  -4   6   86.79    9.90
   5  -4   6   83.19    7.30
   5  -4  -6   78.69   10.90
   5  -4  -6   68.99    9.30
  -5  -4   6  102.69   14.60
  -5  -4   6   87.39   10.90
  -6  -4  -6   63.99    9.80
   6   4  -6   40.30   11.80
   6  -4   6   40.90    7.40
   6   4  -6   29.70    9.50
   6  -4  -6   40.60   13.00
  -6  -4   6   78.29   14.90
   6  -4  -6   52.89   12.50
   7   4  -6   35.70   11.40
   7   4  -6   18.40   16.90
  -7  -4  -6   56.49   12.40
   7  -4  -6   53.99   16.50
  -7  -4   6   42.00   14.00
   0  -5   6 7321.67  218.18
   0   5  -6 7735.73  216.98
   0  -5  -6 7273.07  217.98
   0  -5   6 7156.68  216.68
   1   5  -6  128.39    8.20
   1  -5   6  110.79    8.20
  -1  -5   6  107.89   10.70
  -1  -5   6  111.89    8.80
  -1   5  -6  123.69    8.10
   1  -5  -6  109.89    9.70
   2  -5   6 1663.53   53.89
   2   5  -6 1784.32   57.29
   2   5  -6 1788.32   54.99
  -2   5  -6 1814.82   54.49
  -2  -5   6 1712.13   55.29
  -2  -5   6 1733.23   57.39
   2  -5  -6 1762.12   57.29
   3   5  -6  240.78   15.90
   3   5  -6  261.67   13.60
  -3  -5  -6  252.77   11.50
   3  -5   6  247.58   12.40
   3  -5   6  274.77   12.30
  -3  -5   6  259.47   14.40
  -3  -5   6  267.77   17.00
   3  -5  -6  261.17   13.10
  -3   5  -6  289.67   18.30
   3  -5  -6  271.27   15.90
  -4  -5  -6  324.57   14.20
   4  -5   6  332.07   14.10
  -4  -5  -6  326.67   13.30
   4   5  -6  304.57   16.60
   4  -5   6  299.37   14.80
   4  -5   6  320.47   14.80
   4   5  -6  320.37   19.40
  -4   5  -6  293.17   16.40
   4  -5  -6  296.17   16.40
  -4  -5   6  319.97   18.30
  -4  -5   6  323.07   21.60
   4  -5  -6  322.97   19.40
   5   5  -6   79.19   11.60
   5  -5   6   76.59    9.30
   5   5  -6   71.99    9.40
   5  -5   6  100.79   11.10
   5  -5   6   78.89   11.10
  -5  -5  -6   68.69    7.90
   5  -5  -6  105.99   14.20
   5  -5  -6   73.39   10.80
  -5  -5   6   89.49   14.20
  -5  -5   6   93.59   11.70
   6  -5   6  189.08   13.60
   6  -5   6  173.48   15.80
   6   5  -6  169.28   25.90
   6   5  -6  188.08   18.80
  -6  -5  -6  171.58   16.40
   6  -5  -6  117.69   15.90
  -6  -5   6  233.58   23.50
  -6  -5   6  145.99   17.60
   7   5  -6  -25.00   14.70
   7   5  -6   10.90   13.10
  -7  -5  -6  -16.30   10.80
   7  -5  -6   -3.00   15.70
   7  -5  -6   12.40   13.20
  -7  -5   6    9.40   12.60
   0   6  -6  368.36   14.50
   0  -6   6  337.37   14.40
   0  -6   6  346.47   16.10
   1   6  -6 2297.37   67.59
   1  -6   6 2145.09   66.99
   1  -6  -6 2203.28   69.19
  -1  -6   6 2109.59   67.49
  -1   6  -6 2213.58   67.19
  -1  -6   6 2183.58   69.69
   2   6  -6  498.15   19.50
   2  -6   6  481.85   18.90
  -2  -6   6  507.25   20.40
  -2  -6   6  528.55   23.20
   2  -6  -6  522.45   22.20
  -2   6  -6  524.45   19.50
   3   6  -6  286.17   16.90
   3   6  -6  291.07   14.40
   3  -6   6  293.07   13.90
  -3   6  -6  281.57   13.70
   3  -6  -6  297.77   16.90
  -3  -6   6  235.78   28.80
   3  -6  -6  282.47   14.40
  -3  -6   6  284.87   15.70
  -4  -6  -6  584.84   22.10
   4  -6   6  594.04   23.10
  -4  -6  -6  564.64   21.80
   4   6  -6  614.54   24.50
   4  -6   6  604.24   22.70
   4   6  -6  610.14   27.30
   4  -6   6  605.14   22.80
  -4  -6   6  626.24   29.00
  -4   6  -6  585.24   24.30
   4  -6  -6  592.94   24.30
   4  -6  -6  601.34   27.30
  -4  -6   6  593.44   25.80
   5   6  -6  278.87   18.20
  -5  -6  -6  302.57   16.30
   5  -6   6  274.57   15.20
   5   6  -6  267.47   21.10
   5  -6   6  289.67   16.50
   5  -6   6  288.17   16.00
  -5  -6   6  301.97   20.00
   5  -6  -6  267.37   18.90
  -5  -6   6  297.07   25.90
   5  -6  -6  278.17   20.90
   6   6  -6   77.69   13.40
   6  -6   6   92.19   14.10
   6   6  -6  104.19   11.70
   6  -6   6   87.99    9.80
  -6  -6  -6   90.09   11.10
  -6  -6   6   84.09   13.90
   6  -6  -6  101.89   14.70
   0  -7   6  243.08   12.30
   0  -7   6  254.87   14.00
   0   7  -6  241.88   11.70
   1  -7   6 3586.84  109.99
   1   7  -6 3779.52  110.39
  -1   7  -6 3825.62  110.39
  -1  -7   6 3496.85  110.29
   1  -7  -6 3679.33  112.29
  -1  -7   6 3604.04  112.59
   2  -7   6  987.10   33.20
  -2  -7   6  983.30   37.20
   2  -7  -6 1030.30   36.40
  -2  -7   6  956.80   33.90
   3  -7   6  607.14   23.90
   3   7  -6  641.44   24.60
  -3  -7   6  624.14   25.50
  -3   7  -6  660.73   24.30
   3  -7  -6  659.33   27.70
  -3  -7   6  674.53   29.30
   4  -7   6  505.85   21.50
  -4  -7  -6  492.35   19.40
   4  -7   6  506.95   21.80
  -4  -7  -6  491.55   20.40
   4   7  -6  518.45   22.40
  -4   7  -6  516.95   22.10
   4  -7  -6  520.55   25.40
  -4  -7   6  512.05   26.50
  -4  -7   6  500.45   23.90
   4  -7  -6  519.85   22.20
   5  -7   6  273.77   17.90
   5  -7   6  293.37   17.30
  -5  -7  -6  309.07   16.80
   5  -7   6  318.87   17.70
  -5  -7  -6  306.97   16.30
   5   7  -6  316.77   19.60
   5  -7  -6  296.07   21.10
  -5  -7   6  304.47   26.20
   5  -7  -6  260.67   21.70
  -5  -7   6  303.97   21.60
   6  -7   6  114.69   17.10
   6  -7   6  118.59   11.70
   6  -7   6  128.19   16.70
   6   7  -6  110.29   13.60
  -6  -7  -6  151.58   16.50
  -6  -7   6  122.29   15.50
   6  -7  -6  107.69   16.00
   6  -7  -6  100.69   13.70
   0   8  -6 1377.36   43.60
   0  -8   6 1312.77   43.90
   1   8  -6  738.73   28.20
   1  -8   6  749.42   27.10
  -1  -8   6  742.33   27.20
  -1  -8   6  785.22   30.00
   2  -8   6  393.86   17.50
   2   8  -6  382.76   16.90
  -2  -8   6  395.16   18.20
  -2  -8   6  392.26   23.90
   2  -8  -6  404.06   20.30
  -2   8  -6  406.46   17.20
  -3  -8  -6  654.23   23.00
   3   8  -6  691.53   25.80
   3  -8   6  660.33   26.00
   3  -8  -6  693.83   29.50
  -3   8  -6  668.73   26.10
  -3  -8   6  694.33   28.00
  -3  -8   6  705.73   30.80
   4   8  -6   44.80    7.00
  -4  -8  -6   46.20    8.30
  -4  -8  -6   51.59    6.60
   4  -8   6   42.00    7.60
   4  -8   6   33.80    7.70
   4  -8  -6   60.99   10.30
  -4  -8   6   52.39    9.30
   4  -8  -6   30.90    8.00
  -4   8  -6   28.80    7.60
  -4  -8   6   72.69   11.50
  -5  -8  -6   10.00    7.60
   5   8  -6    2.40    7.70
  -5  -8  -6   24.30    6.70
   5  -8   6    4.90    8.80
   5  -8   6   24.60    7.70
   5  -8   6   10.20    7.60
  -5  -8   6   12.50   10.60
   5  -8  -6    4.60    9.60
   5  -8  -6   -6.90    8.80
  -5  -8   6   -1.30    9.30
   6  -8   6   30.40    9.80
   6  -8   6   32.10   11.00
  -6  -8  -6   30.60   10.20
   6  -8   6   12.30   11.60
  -6  -8  -6   29.10   10.00
   6   8  -6    7.90   11.50
   6  -8  -6   42.60   12.20
   6  -8  -6   37.70   11.10
  -6  -8   6   38.40   12.50
   0   9  -6   19.90    4.50
   0  -9   6   19.90    5.40
   1  -9   6  797.52   29.00
  -1  -9  -6  798.12   26.20
   1   9  -6  812.92   28.80
  -1  -9   6  813.82   32.20
  -1  -9   6  815.72   29.40
  -1   9  -6  833.82   28.70
  -2  -9  -6   77.19    7.50
   2  -9   6   82.89   10.90
   2   9  -6   79.89    9.60
  -2  -9   6  100.59   12.00
  -2   9  -6   98.39    9.80
   2  -9  -6   82.79   12.30
  -2  -9   6  101.89   14.40
   3  -9   6 2375.86   74.79
  -3  -9  -6 2286.67   71.99
   3   9  -6 2419.66   74.69
  -3   9  -6 2396.56   74.99
  -3  -9   6 2416.66   79.89
   3  -9  -6 2408.76   78.39
  -3  -9   6 2307.47   75.69
  -4  -9  -6  144.79   11.70
   4  -9   6  162.68   15.50
   4   9  -6  149.49   15.20
  -4  -9  -6  149.29   15.00
   4  -9  -6  131.19   17.60
  -4  -9   6  146.39   16.90
  -4   9  -6  140.89   14.10
  -4  -9   6  175.68   21.40
   4  -9  -6  131.29   15.20
  -5  -9  -6  127.59   14.30
   5  -9   6  121.59   17.20
   5   9  -6   98.09   11.80
  -5  -9  -6  113.49   15.80
   5  -9   6   79.89   12.20
   5  -9   6  134.89   18.20
   5  -9  -6  105.59   12.20
   5  -9  -6   91.19   14.90
  -5  -9   6   98.99   14.30
  -5  -9   6   95.89   12.70
   6  -9   6    0.60   10.30
   6  -9   6   -0.20   11.10
  -6  -9  -6    5.00    9.60
  -6  -9  -6   26.20   10.40
   6  -9   6    4.20   12.00
   6   9  -6   14.60   10.90
   6  -9  -6    0.10   12.20
  -6  -9   6   19.30   12.80
   6  -9  -6   -4.80   13.90
   0 -10   6    6.60    5.40
   0  10  -6   12.80    4.60
   0 -10  -6    5.50    4.30
   1  10  -6  123.59   11.10
   1 -10   6  125.99   12.00
  -1 -10  -6  121.79    9.00
   1 -10  -6  126.49   10.70
  -1  10  -6  120.39   10.30
  -1 -10   6  129.49   11.70
  -1 -10   6  131.09   15.20
   2  10  -6  424.46   18.70
  -2 -10  -6  407.66   16.20
   2 -10   6  426.16   20.00
   2 -10  -6  415.46   22.40
  -2  10  -6  425.46   18.80
  -2 -10   6  404.66   23.10
  -2 -10   6  385.06   20.30
  -3 -10  -6  176.98   11.60
   3  10  -6  167.78   13.60
   3 -10   6  222.38   16.10
  -3 -10   6  180.98   16.80
  -3 -10   6  196.58   22.60
   3 -10  -6  190.28   15.40
   3 -10  -6  185.68   17.10
  -3  10  -6  201.08   14.10
  -4 -10  -6  155.48   16.40
   4 -10   6  187.48   16.70
  -4 -10  -6  167.88   12.60
   4  10  -6  176.98   16.40
  -4 -10   6  176.98   23.10
   4 -10  -6  160.68   17.20
  -4  10  -6  168.38   16.00
   4 -10  -6  169.68   18.70
  -4 -10   6  165.38   17.60
   5 -10   6   12.60   10.20
   5 -10   6   23.60    9.50
   5  10  -6    8.80    9.80
   5 -10   6   18.20   10.50
  -5 -10  -6   12.70    7.80
  -5 -10  -6   20.30   11.30
   5 -10  -6   27.70   11.70
  -5 -10   6   11.10   17.50
  -5 -10   6   35.40   10.30
   5 -10  -6   18.90   11.20
   6 -10   6    3.20   12.00
   6  10  -6   -2.80   11.70
   6 -10   6    2.60   11.30
   6 -10   6    1.70   11.60
  -6 -10  -6    7.90    9.30
  -6 -10  -6    7.20   10.70
  -6 -10   6   15.00   11.30
   6 -10  -6   15.50   13.40
   0 -11   6  245.58   15.30
   0  11  -6  255.37   14.50
   0 -11  -6  256.07   13.10
   1 -11   6  731.23   28.40
  -1 -11  -6  694.23   25.00
   1  11  -6  744.43   27.40
  -1 -11   6  730.03   28.20
  -1  11  -6  726.33   27.20
   1 -11  -6  716.63   26.80
  -1 -11   6  748.03   31.80
   2 -11   6  876.91   32.90
  -2 -11  -6  839.52   29.30
   2  11  -6  885.81   32.40
  -2  11  -6  888.21   32.20
  -2 -11   6  869.31   33.30
   2 -11  -6  883.51   32.40
   2 -11  -6  895.01   36.30
   3  11  -6  140.69   14.40
  -3 -11  -6  165.38   12.10
   3 -11   6  166.08   16.50
  -3 -11   6  155.38   16.90
  -3 -11   6  177.08   22.30
   3 -11  -6  156.58   18.40
  -3  11  -6  173.78   15.40
   3 -11  -6  189.78   15.90
  -4 -11  -6   49.50   13.10
  -4 -11  -6   62.29    7.50
   4 -11   6   60.69   10.30
   4  11  -6   54.99    9.60
  -4 -11   6   78.49   14.80
   4 -11  -6   51.59    9.90
   4 -11  -6   61.59   14.80
  -4  11  -6   45.40   10.80
  -4 -11   6   54.59   10.40
  -5 -11  -6   15.10    8.50
   5 -11   6    6.40    9.50
   5 -11   6  -15.10   10.90
  -5 -11  -6    2.40   13.40
   5 -11   6   -9.90   10.40
   5  11  -6    5.40   10.20
   5 -11  -6    3.70    9.50
  -5 -11   6    4.10   10.20
   5 -11  -6   -2.60   11.30
   0  12  -6   35.40    6.90
   0 -12  -6   33.70    6.30
   0 -12   6   32.90    7.20
   1  12  -6  547.65   23.00
   1 -12   6  564.54   24.30
  -1 -12  -6  540.75   20.80
  -1 -12   6  526.95   28.20
  -1 -12   6  504.05   24.20
   1 -12  -6  520.45   22.40
  -1  12  -6  545.75   22.80
  -2 -12  -6  205.38   12.80
   2 -12   6  237.08   17.10
   2  12  -6  215.98   15.10
  -2  12  -6  213.68   14.80
   2 -12  -6  227.28   16.40
  -2 -12   6  251.77   21.40
  -2 -12   6  210.08   17.30
   3 -12   6  156.88   17.60
   3  12  -6  130.49   16.70
  -3 -12  -6  159.48   12.50
   3 -12  -6  170.28   16.70
  -3 -12   6  178.98   22.80
   3 -12  -6  149.39   19.60
  -3  12  -6  142.39   16.00
  -3 -12   6  165.78   17.00
   4 -12   6   64.99   11.40
   4  12  -6   62.19   10.30
  -4 -12  -6   61.49    8.00
  -4 -12  -6   68.99   13.00
   4 -12  -6   69.99   12.30
   4 -12  -6   71.69   11.60
  -4 -12   6   54.19   11.90
   5 -12   6  133.29   16.30
   5 -12   6   98.19   15.20
  -5 -12  -6  108.79   15.00
   5 -12   6  126.29   14.60
  -5 -12  -6  123.29   17.40
   5 -12  -6  115.59   14.30
   5 -12  -6  106.69   16.60
  -5 -12   6  115.89   15.50
   0  13  -6  224.78   15.20
   0 -13  -6  217.68   14.10
   0 -13   6  213.78   16.50
  -1 -13  -6  126.79   12.10
   1 -13   6  135.89   15.90
   1  13  -6  122.79   13.30
   1 -13  -6  140.29   13.50
  -1 -13   6   96.99   11.30
  -1  13  -6  113.69   12.90
  -1 -13   6  137.99   21.50
  -2 -13  -6   53.99    7.10
   2 -13   6   56.99    9.30
   2  13  -6   49.90    7.80
  -2 -13   6   40.50    9.10
  -2 -13   6   73.69   13.60
  -2  13  -6   53.99    8.10
   2 -13  -6   46.20    8.40
   3  13  -6  215.98   17.20
   3 -13   6  244.58   20.30
  -3 -13  -6  232.68   15.10
  -3 -13   6  220.08   20.30
  -3  13  -6  177.88   20.60
  -3 -13   6  253.57   23.80
   3 -13  -6  212.48   18.80
  -4 -13  -6   12.20   11.80
  -4 -13  -6   22.40    8.60
   4  13  -6   26.80   10.60
   4 -13   6   28.40   11.10
  -4 -13   6   32.10   11.70
   4 -13  -6   26.90   13.40
   4 -13  -6   20.60   17.20
   5 -13   6   46.60   14.70
   5 -13   6   50.49   12.50
  -5 -13  -6   56.89   13.10
  -5 -13  -6   54.59   10.90
   5  13  -6   24.40   12.00
   5 -13  -6   51.69   13.20
  -5 -13   6   47.40   11.90
   5 -13  -6   40.10   15.10
   0  14  -6  -12.90    7.30
   0 -14  -6   -3.20    6.40
   0 -14   6    8.60    7.70
  -1 -14  -6  319.07   17.40
   1  14  -6  290.77   18.60
   1 -14   6  337.27   21.00
  -1 -14   6  285.87   26.50
  -1 -14   6  286.37   19.90
   1 -14  -6  304.77   18.20
  -1  14  -6  264.07   18.10
  -2 -14  -6  219.38   14.60
   2  14  -6  207.68   17.30
   2 -14   6  227.28   19.10
  -2  14  -6  236.78   19.60
   2 -14  -6  232.08   18.30
  -2 -14   6  229.48   19.90
  -2 -14   6  217.98   23.20
  -3 -14  -6   98.29   14.10
   3  14  -6   95.69   11.90
   3 -14   6   77.79   12.10
  -3 -14   6   92.39   12.70
  -3 -14   6  137.49   20.00
   3 -14  -6   98.09   11.60
   3 -14  -6   92.19   13.90
  -3  14  -6   68.79   13.20
  -4 -14  -6   80.09   10.10
  -4 -14  -6   65.69   15.10
   4  14  -6   66.19   11.80
   4 -14   6   78.29   15.40
   4 -14  -6   68.79   14.80
   4 -14  -6   66.19   12.20
  -4 -14   6   89.49   14.10
   0 -15  -6   34.90    8.40
   0  15  -6   42.90    8.80
   0 -15   6   33.30    9.00
   1  15  -6   11.60    8.80
  -1 -15  -6   33.70    8.00
   1 -15   6   21.40    9.50
  -1  15  -6   31.10    8.70
  -1 -15   6   26.70    9.50
   1 -15  -6   18.10    8.40
  -1 -15   6   20.80   13.10
  -2 -15  -6  168.18   15.30
   2  15  -6  116.39   12.70
   2 -15   6  172.48   21.30
   2 -15  -6  155.58   17.80
  -2  15  -6  161.78   21.00
  -2 -15   6  150.88   19.60
  -2 -15   6  208.78   20.50
   3 -15   6  102.89   17.70
   3  15  -6  159.48   19.10
  -3 -15  -6  156.98   16.60
   3 -15  -6  114.69   15.00
  -3 -15   6  106.29   14.10
   4 -15   6  -10.40   11.80
   4  15  -6   10.90   10.60
  -4 -15  -6    1.60    9.60
  -4 -15   6   -9.30   11.10
   4 -15  -6  -22.80   12.30
   4 -15  -6   -6.20   10.10
   0  16  -6  171.38   18.60
   0 -16   6  180.68   21.00
   0 -16  -6  186.18   17.30
   1 -16   6  -10.80   17.30
  -1 -16  -6   10.80    7.70
   1  16  -6   -5.40    9.30
  -1  16  -6   -9.60   10.10
   1 -16  -6    1.80    9.00
   2  16  -6   -7.40    9.30
  -2 -16  -6   13.60    7.60
   2 -16   6    0.40   11.00
  -2  16  -6   -1.40   14.90
  -2 -16   6   -1.00   10.30
   2 -16  -6   -2.30    9.00
  -3 -16  -6   52.79   10.50
   3 -16   6   40.50   13.10
   3  16  -6   36.50   11.20
  -3 -16   6   46.20   12.50
   3 -16  -6   25.30   11.90
   3 -16  -6   22.80   13.30
   0 -17  -6   -3.90    8.30
   0  17  -6  -10.40   11.10
   0 -17   6    0.50   10.10
  -1 -17  -6    2.00    8.30
   1 -17   6    6.60   10.50
   1  17  -6   -7.70   10.20
  -1 -17   6   16.40   10.90
   1 -17  -6    5.30    8.90
  -1  17  -6   -9.20   12.10
  -2 -17  -6   33.30   10.10
   2 -17   6   27.10   13.50
   2  17  -6   19.30   11.60
  -2 -17   6   33.30   11.70
   2 -17  -6   15.10   10.10
  -3 -17  -6    6.00   10.70
   3 -17   6   18.20   13.70
   3  17  -6   30.70   12.60
   3 -17  -6   47.80   13.80
  -3 -17   6    3.30   12.80
   3 -17  -6   -8.90   10.60
   0 -18  -6   -1.60    9.80
   0 -18   6    0.40   12.80
   0  18  -6   -5.20   15.30
   1  18  -6   -1.10   14.10
  -1 -18  -6   19.50   10.10
   1 -18   6   28.90   13.60
  -1 -18   6   12.50   11.70
  -2 -18  -6    9.30   10.40
   2 -18   6   -9.60   13.70
   2  18  -6    9.50   13.10
  -2 -18   6   -7.20   13.50
   2 -18  -6   10.90   12.00
   0 -19   6    7.90   11.40
   0 -19  -6    2.80   11.20
   0   0  -7    0.60    3.10
   0   0   7    0.10    3.80
   0   0  -7    0.60    2.20
   1   0  -7 1232.88   37.70
  -1   0  -7 1233.98   37.30
   1   0   7 1121.89   37.10
  -1   0   7 1176.08   39.80
   1   0  -7 1249.97   39.80
  -2   0   7 1093.19   39.40
   2   0  -7 1147.59   36.80
   2   0  -7 1127.89   38.90
  -2   0   7 1120.19   36.90
  -2   0  -7 1196.88   34.70
   3   0  -7   28.00    6.40
   3   0  -7   34.50    6.00
  -3   0   7   44.40    8.80
  -3   0  -7   40.70    4.30
  -3   0   7   38.90    6.40
   4   0  -7  209.98   13.80
  -4   0   7  219.08   17.70
  -4   0   7  237.48   15.60
  -4   0  -7  205.78   11.70
   4   0  -7  214.38   15.50
   5   0  -7  127.39   13.90
  -5   0   7  128.79   19.60
   5   0  -7  150.28   15.90
  -6   0   7   -0.40   13.10
   6   0  -7  -13.20   10.70
   6   0  -7   -3.50   10.30
   7   0  -7   -7.10   13.50
   0  -1  -7   19.00    2.40
   0  -1   7   22.60    4.50
   0  -1  -7   20.50    4.30
   0   1  -7   18.50    4.10
   0   1  -7   20.00    3.10
   0   1   7   19.70    4.30
   1   1  -7 1889.11   56.69
   1  -1   7 1801.92   56.19
   1   1  -7 1832.42   58.39
  -1  -1  -7 1898.61   56.19
  -1   1   7 1818.22   58.59
  -1   1  -7 1955.30   56.29
  -1   1  -7 1933.21   55.49
   1  -1  -7 1850.91   58.49
   1   1   7 1729.73   55.89
  -1  -1   7 1794.22   56.29
   1  -1  -7 1919.91   56.39
  -1  -1   7 1829.42   58.59
   2   1  -7 3387.76   99.09
   2   1  -7 3255.67  101.09
  -2   1  -7 3315.07   97.29
  -2  -1   7 3231.78  101.49
  -2  -1   7 3157.38   98.79
   2  -1  -7 3422.76   98.99
   2  -1  -7 3240.38  101.09
   3   1  -7   20.90    6.00
  -3  -1  -7   26.00    3.30
  -3  -1  -7   26.30    3.60
   3   1  -7   24.70    5.40
  -3   1   7   25.80    8.80
   3  -1  -7   16.50    5.00
   3  -1  -7   11.60    5.50
  -3  -1   7   25.40    5.70
  -3   1  -7   23.20    4.10
  -3  -1   7   17.80    8.20
  -4   1   7    4.90    7.60
  -4  -1  -7   -1.70    4.60
   4   1  -7   -3.20    5.90
   4   1  -7   -0.10    5.30
  -4   1  -7    7.60    4.60
   4  -1  -7    3.80    6.50
  -4  -1   7    1.50    7.60
   4  -1  -7    0.60    5.20
  -4  -1   7   -2.50    5.60
  -5   1   7  288.67   24.60
   5   1  -7  295.77   18.00
   5   1  -7  317.97   20.00
  -5  -1   7  299.87   20.70
   5  -1  -7  275.27   19.90
  -5  -1   7  298.47   23.30
   5  -1  -7  322.37   18.30
   6   1  -7  111.79   15.50
  -6   1   7  114.49   16.20
   6  -1  -7  105.39   15.20
  -6  -1   7  153.78   23.80
   6  -1  -7   90.29   13.60
   7   1  -7  -14.40   12.30
   7  -1  -7  -25.90   12.10
   0   2   7  196.88   10.60
   0  -2  -7  208.48   10.50
   0   2  -7  196.58    8.70
   0  -2   7  186.48   10.60
   0   2  -7  195.38   10.60
   0  -2   7  189.98    9.10
  -1  -2  -7  187.58    8.90
   1   2  -7  197.48   11.40
   1   2  -7  210.48    9.70
   1  -2   7  183.28    9.10
  -1   2   7  181.38   11.60
   1  -2  -7  179.28    8.70
   1  -2  -7  177.58   11.60
  -1   2  -7  185.38    8.50
  -1  -2   7  167.88   11.30
  -1  -2   7  169.28    9.50
  -2   2   7  115.49   12.00
   2   2  -7  134.99    8.80
   2   2  -7  124.49   10.80
   2  -2  -7  132.19   11.00
  -2  -2   7  140.79    9.70
   2  -2  -7  137.89    9.10
  -2   2  -7  147.49    7.80
  -2  -2   7  127.69   12.20
  -3   2   7  774.42   30.90
   3   2  -7  755.02   29.60
   3   2  -7  768.42   27.30
  -3  -2   7  790.12   31.40
  -3   2  -7  790.12   26.00
  -3  -2   7  777.42   27.90
   3  -2  -7  744.43   27.40
   3  -2  -7  761.32   29.60
   4   2  -7  314.97   18.40
  -4  -2  -7  301.07   14.10
   4   2  -7  313.77   16.30
  -4   2   7  305.67   20.40
   4  -2  -7  318.07   16.60
  -4  -2   7  324.47   17.70
   4  -2  -7  319.07   18.70
  -4  -2   7  318.97   20.20
   5   2  -7  199.98   17.80
   5   2  -7  174.28   15.10
  -5   2   7  181.68   23.80
  -5  -2  -7  202.18   13.80
   5  -2  -7  207.08   16.40
  -5  -2   7  199.88   21.30
  -5  -2   7  218.58   18.30
   5  -2  -7  193.58   17.90
   6   2  -7   13.20   16.70
   6   2  -7   -0.20   10.30
  -6  -2  -7   23.20    8.60
  -6   2   7   35.60   13.40
  -6  -2   7   18.70   12.90
   6  -2  -7    5.60   15.50
   6  -2  -7  -15.40   11.90
   7   2  -7   21.50   13.80
   7  -2  -7   40.80   15.50
   0  -3  -7 9708.03  285.87
   0   3  -7 9999.00  284.77
   0  -3   7 9526.65  284.17
   0   3  -7 9918.11  286.07
   0  -3   7 9484.15  285.97
   1   3  -7  444.86   16.30
  -1  -3  -7  454.35   16.00
   1   3  -7  441.26   18.20
  -1   3   7  438.76   18.40
   1  -3   7  430.36   15.00
   1  -3   7  443.06   16.40
  -1  -3   7  406.36   18.10
  -1   3  -7  428.46   15.50
   1  -3  -7  418.06   18.10
  -1  -3   7  400.76   16.10
  -2   3   7  751.62   29.70
   2  -3   7  737.73   25.00
   2   3  -7  804.62   26.90
   2   3  -7  746.33   28.60
  -2  -3   7  761.32   26.90
  -2  -3   7  741.83   29.30
   2  -3  -7  805.32   26.50
   2  -3  -7  800.72   29.00
  -2   3  -7  830.22   25.90
   3   3  -7  364.26   16.00
  -3   3   7  380.46   20.80
   3   3  -7  349.17   18.00
  -3   3  -7  355.56   14.80
   3  -3  -7  324.57   15.60
  -3  -3   7  334.37   16.70
   3  -3  -7  351.66   18.20
  -3  -3   7  353.96   20.20
   4   3  -7   56.19    7.20
   4   3  -7   63.69   10.00
  -4  -3  -7   72.89    8.30
  -4   3   7   62.69   10.60
  -4   3  -7   69.29    7.20
  -4  -3   7   79.99   11.60
   4  -3  -7   48.20    7.10
  -4  -3   7   60.09    8.60
   4  -3  -7   52.99    8.30
  -5   3   7  252.67   24.00
   5   3  -7  250.07   17.50
  -5  -3  -7  260.27   15.50
   5   3  -7  284.57   19.90
  -5  -3   7  256.27   19.80
  -5  -3   7  274.07   23.60
   5  -3  -7  240.48   19.50
   5  -3  -7  284.97   17.70
  -6  -3  -7   55.19    9.50
   6   3  -7   72.19   11.60
  -6  -3   7   80.59   16.10
   6  -3  -7   74.89   13.90
  -6  -3   7  104.89   15.70
   6  -3  -7   41.50   21.10
   7   3  -7   -0.80   14.00
  -7  -3   7   18.60   12.80
   7  -3  -7  -12.00   13.60
   0  -4  -7 2794.42   85.79
   0   4  -7 2934.91   84.79
   0  -4   7 2737.83   85.99
   0  -4   7 2779.92   84.29
   1   4  -7  977.90   30.50
   1  -4   7  890.51   29.30
  -1  -4  -7  943.51   30.30
   1   4  -7  940.61   32.30
   1  -4   7  934.71   30.70
  -1  -4   7  865.31   30.30
   1  -4  -7  907.81   32.30
  -1   4  -7  933.71   29.90
  -1  -4   7  879.81   32.30
  -2   4   7   79.39   11.40
   2   4  -7   75.39    9.70
   2  -4   7   76.79    6.90
   2  -4   7   79.59    7.30
   2   4  -7   99.39    7.80
  -2   4  -7   90.09    7.60
  -2  -4   7   79.99    8.60
  -2  -4   7   80.79   11.00
   2  -4  -7   74.99    7.80
   2  -4  -7   89.09    9.90
   3   4  -7  298.07   14.10
   3  -4   7  272.37   11.80
   3   4  -7  290.37   16.90
  -3   4   7  274.07   18.80
   3  -4   7  287.17   11.50
  -3   4  -7  268.67   13.40
   3  -4  -7  257.67   13.20
   3  -4  -7  261.47   16.50
  -3  -4   7  266.37   18.20
  -3  -4   7  281.97   14.80
   4   4  -7  273.77   15.90
   4  -4   7  247.78   12.50
   4  -4   7  278.77   12.30
   4   4  -7  266.17   18.60
  -4   4   7  276.67   21.70
  -4  -4  -7  259.67   13.00
  -4  -4   7  260.87   16.90
   4  -4  -7  304.07   18.80
   4  -4  -7  287.87   15.90
  -4   4  -7  287.27   15.00
  -4  -4   7  306.97   22.10
  -5  -4  -7  114.29   12.30
   5   4  -7  112.69   16.50
   5   4  -7  102.59   14.60
   5  -4  -7  101.79   16.60
  -5  -4   7  122.39   14.90
  -5  -4   7  143.39   16.50
   5  -4  -7  126.99   14.10
   6   4  -7  154.68   19.10
   6   4  -7  150.68   19.60
  -6  -4  -7  153.78   16.00
   6  -4  -7  145.19   20.00
  -6  -4   7  178.38   21.40
   6  -4  -7  139.59   20.00
   0   5  -7 1931.51   58.19
   0  -5   7 1888.61   59.79
   0  -5   7 1844.72   57.89
   0  -5  -7 1862.31   59.29
   1  -5   7  334.47   14.80
   1   5  -7  344.87   14.20
   1  -5   7  324.67   13.60
  -1   5  -7  340.77   13.70
   1  -5  -7  319.17   15.90
  -1  -5   7  311.17   14.30
  -1  -5   7  317.67   16.50
   2  -5   7  569.04   20.70
   2   5  -7  600.54   22.00
   2   5  -7  608.94   24.60
   2  -5  -7  613.54   24.70
  -2  -5   7  574.14   24.90
  -2   5  -7  594.34   21.40
  -2  -5   7  584.54   22.60
   3   5  -7  378.66   19.70
   3  -5   7  419.16   15.30
   3  -5   7  386.06   15.50
   3   5  -7  403.16   17.50
   3  -5  -7  407.76   17.00
  -3   5  -7  331.57   18.30
   3  -5  -7  379.56   19.70
  -3  -5   7  319.17   31.00
  -3  -5   7  375.66   18.00
   4   5  -7  538.15   25.30
   4  -5   7  557.44   19.10
   4  -5   7  504.85   19.90
  -4  -5  -7  515.75   19.50
   4  -5   7  499.65   19.80
   4   5  -7  512.65   22.30
  -4  -5   7  507.55   27.60
  -4  -5   7  523.95   24.00
   4  -5  -7  496.25   25.30
   4  -5  -7  516.65   22.40
  -4   5  -7  530.15   22.40
   5  -5   7   20.00    5.50
   5   5  -7   18.00    8.00
  -5  -5  -7   25.70    7.00
   5  -5   7   26.30    5.60
   5   5  -7    5.50    8.50
  -5  -5   7   22.30    9.60
  -5  -5   7   18.10   10.50
   5  -5  -7   16.30    8.30
   5  -5  -7   18.10    9.80
   6   5  -7    8.80    9.70
  -6  -5  -7   19.20    7.50
   6   5  -7   12.30   10.60
  -6  -5   7    8.80   11.40
   6  -5  -7    0.80   12.00
   0   6  -7 1007.40   32.70
   0  -6   7  975.90   32.70
   0  -6   7  965.40   34.40
   0  -6  -7 1006.40   34.10
   1   6  -7   72.39    7.10
   1  -6   7   54.79    7.80
   1  -6   7   59.79    7.40
  -1  -6   7   59.49    7.80
  -1   6  -7   50.19    7.30
  -1  -6   7   47.40    8.30
   1  -6  -7   45.90    6.90
   2  -6   7   64.39    7.80
   2   6  -7   54.69    7.30
   2  -6  -7   70.89   10.50
  -2   6  -7   70.49    8.30
  -2  -6   7   67.59    9.50
  -2  -6   7   71.49   11.70
   3   6  -7  172.38   11.70
   3  -6   7  146.19   10.60
   3   6  -7  156.28   13.90
  -3  -6   7  178.98   16.10
   3  -6  -7  181.58   14.40
   3  -6  -7  162.38   11.50
  -3   6  -7  141.49   11.20
  -3  -6   7  160.08   13.10
   4  -6   7  166.78   12.10
   4  -6   7  182.58   11.30
  -4  -6  -7  172.18   11.30
   4  -6   7  166.58   11.90
   4   6  -7  166.38   14.00
   4   6  -7  181.98   16.50
   4  -6  -7  157.48   13.20
  -4  -6   7  179.58   16.00
  -4   6  -7  162.38   13.70
   4  -6  -7  159.88   16.50
  -4  -6   7  189.58   19.10
   5  -6   7  -11.00    5.80
   5   6  -7   -4.10    8.40
  -5  -6  -7    0.80    5.80
   5   6  -7    2.00    8.40
   5  -6   7    9.00    5.60
   5  -6  -7    5.40    8.70
  -5  -6   7    6.90    8.40
  -5  -6   7   21.90   12.00
   5  -6  -7    0.50    8.20
   6  -6   7    0.10    6.00
  -6  -6  -7   -3.40    7.90
   6  -6   7  -12.70    7.90
   6   6  -7  -14.30   10.50
   6   6  -7    0.80   10.50
   6  -6  -7   -5.50   10.90
  -6  -6   7   -2.40   10.10
   0  -7   7  291.07   15.80
   0   7  -7  300.57   13.50
   0  -7   7  288.47   13.80
   1  -7   7    4.40    4.10
   1   7  -7    2.90    4.40
  -1  -7   7    7.30    6.60
  -1   7  -7    7.10    3.80
   1  -7  -7    4.60    5.30
  -1  -7   7    4.30    4.80
   2   7  -7  549.54   21.40
   2  -7   7  527.75   20.90
  -2   7  -7  565.14   21.20
  -2  -7   7  564.14   25.90
   2  -7  -7  560.24   24.50
  -2  -7   7  546.25   22.20
   3   7  -7   43.30    6.70
   3  -7   7   53.49    6.80
  -3  -7   7   65.39   11.10
  -3   7  -7   49.10    6.60
  -3  -7   7   55.69    8.20
   3  -7  -7   52.29    9.10
   4  -7   7   60.69    7.00
  -4  -7  -7   56.39    6.30
  -4  -7  -7   59.09    7.40
   4   7  -7   59.59    7.90
   4  -7   7   58.29    7.40
  -4  -7   7   57.29    9.10
   4  -7  -7   67.19   12.20
  -4   7  -7   52.59    8.00
  -4  -7   7   38.00   10.50
  -5  -7  -7   90.79   11.60
   5  -7   7   76.09   11.60
   5  -7   7   93.79   13.20
   5   7  -7   68.29   11.00
   5  -7   7   62.59   14.00
   5  -7  -7   88.89   13.90
  -5  -7   7   74.39   12.00
   5  -7  -7   49.10   11.60
  -5  -7   7   94.39   14.00
   6  -7   7   43.70    7.80
   6   7  -7   43.00   12.10
  -6  -7  -7   35.20    9.50
  -6  -7   7   47.30   12.70
   6  -7  -7   33.60   10.30
   0  -8   7  284.77   14.20
   0   8  -7  264.77   13.40
   0  -8   7  294.37   16.70
   1   8  -7  516.75   20.20
   1  -8   7  489.85   20.40
   1  -8  -7  530.65   22.90
  -1  -8   7  513.95   20.90
  -1  -8   7  509.75   23.70
  -1   8  -7  519.35   20.20
   2   8  -7  552.24   21.90
   2  -8   7  550.64   21.80
  -2  -8   7  543.45   22.80
  -2   8  -7  540.95   21.60
  -2  -8   7  578.44   27.10
   2  -8  -7  557.54   24.70
   3   8  -7  865.11   30.90
   3  -8   7  814.32   29.80
  -3  -8   7  826.82   35.80
   3  -8  -7  840.32   33.90
  -3   8  -7  818.22   30.60
  -3  -8   7  817.92   31.70
   4  -8   7 1050.79   36.10
   4   8  -7 1002.70   36.60
   4  -8   7 1019.70   35.90
  -4  -8  -7  982.60   35.10
  -4  -8  -7  961.50   33.50
   4  -8  -7  976.60   40.20
   4  -8  -7  998.40   37.00
  -4  -8   7 1076.39   42.50
  -4   8  -7 1031.40   36.90
  -4  -8   7 1004.20   38.60
   5  -8   7  115.09   16.30
  -5  -8  -7  112.29   12.70
   5   8  -7   94.99   11.80
  -5  -8  -7  136.09   13.20
   5  -8   7  109.29   14.80
  -5  -8   7  100.79   13.00
   5  -8  -7   88.39   14.80
   6  -8   7   18.80   10.90
   6  -8   7    1.70    9.20
   6  -8   7   43.40    8.60
   6   8  -7   42.80   12.30
  -6  -8  -7   20.80    9.30
   6  -8  -7   46.30   12.20
  -6  -8   7   17.00   12.00
   6  -8  -7   30.90   14.00
   0  -9   7  448.36   19.10
   0   9  -7  438.16   18.40
   0  -9   7  439.96   21.80
   1   9  -7  241.88   12.80
   1  -9   7  229.38   13.50
   1  -9  -7  224.18   15.30
  -1   9  -7  224.08   12.80
  -1  -9   7  235.58   14.10
   2   9  -7  953.80   32.50
   2  -9   7  921.21   32.40
  -2  -9   7  874.01   36.30
  -2   9  -7  901.81   32.40
  -2  -9   7  858.41   32.90
   2  -9  -7  900.81   35.50
   3  -9   7  342.37   18.10
   3   9  -7  333.17   18.00
  -3  -9   7  357.66   24.60
   3  -9  -7  336.17   20.80
  -3  -9   7  335.57   20.00
   4   9  -7   15.70    7.60
  -4  -9  -7   24.30    7.40
  -4  -9  -7   21.80    5.80
   4  -9   7   15.70    7.20
   4  -9  -7   16.50    8.30
   4  -9  -7   19.40   10.80
  -4  -9   7   17.20    8.70
  -4   9  -7   24.60    8.20
  -4  -9   7   22.10   12.20
   5  -9   7   19.20    9.00
   5  -9   7    8.80   10.30
  -5  -9  -7   17.50    7.50
   5  -9   7   31.90    9.00
  -5  -9  -7   25.30    8.10
   5   9  -7   45.20    9.80
   5  -9  -7   17.00   23.20
   5  -9  -7   30.30   11.10
   6  -9   7   64.59   11.40
   6   9  -7   18.80   13.70
   6  -9   7   56.29   10.90
   6  -9   7   28.60   11.80
  -6  -9  -7   55.89   11.10
   6  -9  -7   56.09   12.60
  -6  -9   7   46.00   13.40
   6  -9  -7   45.60   12.20
   0 -10  -7  522.35   19.50
   0  10  -7  539.15   21.20
   0 -10   7  517.15   22.10
  -1 -10  -7  420.46   15.80
   1  10  -7  395.96   18.40
   1 -10   7  432.26   19.10
  -1 -10   7  407.66   22.60
  -1 -10   7  398.26   19.40
  -1  10  -7  413.76   18.40
   2  10  -7 1038.40   36.00
   2 -10   7 1046.80   36.30
  -2 -10  -7  980.00   32.30
  -2  10  -7 1010.20   35.70
  -2 -10   7  973.90   40.40
   2 -10  -7 1042.20   39.50
  -2 -10   7  985.50   36.90
  -3 -10  -7  262.37   13.40
   3  10  -7  260.47   16.50
   3 -10   7  250.87   17.40
   3 -10  -7  260.87   19.80
  -3  10  -7  299.77   16.20
  -3 -10   7  271.27   19.20
  -3 -10   7  303.77   25.20
  -4 -10  -7  452.75   23.60
   4 -10   7  504.25   24.10
   4  10  -7  476.15   23.70
  -4 -10  -7  484.15   20.10
  -4 -10   7  451.05   25.60
   4 -10  -7  475.75   25.70
  -4 -10   7  499.25   29.90
  -4  10  -7  474.15   25.50
   4 -10  -7  520.35   27.60
  -5 -10  -7   18.90    8.30
  -5 -10  -7   41.20   10.60
   5 -10   7   33.40   10.20
   5  10  -7   23.40    9.30
   5 -10   7   25.40   10.60
   5 -10   7   10.30   10.30
   5 -10  -7   42.20   10.50
   5 -10  -7   12.20   12.50
  -5 -10   7   37.90   12.00
   6 -10   7    6.30   12.60
  -6 -10  -7   23.40   11.40
  -6 -10  -7   39.00   10.90
   6  10  -7   17.50   14.30
   6 -10   7   15.60   11.40
   6 -10   7   46.00   11.90
  -6 -10   7   37.90   12.60
   6 -10  -7   31.90   11.90
   6 -10  -7   46.30   13.00
   0  11  -7  395.16   18.40
   0 -11  -7  378.26   16.30
   0 -11   7  383.76   19.30
  -1 -11  -7   13.10    4.60
   1 -11   7   20.30    5.90
   1  11  -7   15.50    6.50
   1 -11  -7   15.60    5.70
  -1  11  -7   21.70    6.00
  -1 -11   7   15.00    6.10
  -1 -11   7   19.70   10.60
   2  11  -7 1228.68   41.80
   2 -11   7 1255.87   42.70
  -2 -11  -7 1186.28   38.70
   2 -11  -7 1215.48   45.50
  -2 -11   7 1192.58   46.60
   2 -11  -7 1152.38   41.40
  -2  11  -7 1194.18   41.60
  -2 -11   7 1199.78   43.20
   3  11  -7 1364.96   46.90
  -3 -11  -7 1329.37   43.70
   3 -11   7 1358.46   47.60
  -3 -11   7 1433.06   54.89
   3 -11  -7 1456.45   51.19
   3 -11  -7 1298.17   47.10
  -3  11  -7 1306.17   47.20
  -3 -11   7 1367.36   48.90
  -4 -11  -7  165.48   18.00
  -4 -11  -7  148.89   13.50
   4 -11   7  145.59   18.40
   4  11  -7  122.39   17.40
  -4 -11   7  220.18   23.50
   4 -11  -7  162.98   20.10
  -4 -11   7  162.68   20.00
   4 -11  -7  176.08   18.90
  -4  11  -7  116.29   15.30
  -5 -11  -7   55.29    9.40
   5 -11   7   49.20   12.10
   5 -11   7   65.89   12.50
   5 -11   7   27.90   13.00
  -5 -11  -7   74.29   12.40
   5  11  -7   47.80   12.00
  -5 -11   7   64.09   13.10
   5 -11  -7   57.89   11.90
   5 -11  -7   40.40   13.60
   0 -12  -7  171.58   12.60
   0  12  -7  191.18   14.10
   0 -12   7  187.48   15.40
   1  12  -7  162.58   13.50
   1 -12   7  171.18   15.40
  -1 -12  -7  182.98   11.80
   1 -12  -7  203.68   13.90
  -1 -12   7  170.78   15.60
  -1  12  -7  191.98   13.90
  -1 -12   7  202.48   20.10
  -2 -12  -7   78.49   10.10
   2  12  -7   68.29    9.00
   2 -12   7   70.79   10.00
   2 -12  -7   93.79   13.60
  -2 -12   7   71.39   13.20
  -2  12  -7   93.89   13.10
   2 -12  -7   79.79   11.70
  -2 -12   7   82.29   10.90
   3  12  -7  157.28   15.60
  -3 -12  -7  172.68   12.40
   3 -12   7  159.18   18.10
  -3 -12   7  147.89   18.40
   3 -12  -7  186.68   19.40
   3 -12  -7  164.48   17.30
  -3  12  -7  139.69   18.30
  -3 -12   7  166.88   26.10
   4 -12   7  160.48   20.20
  -4 -12  -7  137.79   19.50
   4  12  -7  140.59   18.10
  -4 -12  -7  142.09   14.40
   4 -12  -7  160.68   20.90
  -4  12  -7  113.19   28.00
   4 -12  -7  151.48   19.00
  -5 -12  -7  -13.40   11.60
   5 -12   7   18.20   11.50
  -5 -12  -7    9.70    8.70
   5 -12   7    5.20   13.40
   5  12  -7   40.40   11.70
   5 -12   7   16.70   11.40
   5 -12  -7   29.30   12.30
   5 -12  -7    8.40   12.00
  -5 -12   7   13.20   12.30
   0 -13  -7    4.20    5.90
   0 -13   7    7.00    7.00
   0  13  -7   11.50    6.90
   1 -13   7  371.16   21.50
  -1 -13  -7  375.46   17.10
   1  13  -7  342.57   19.70
  -1 -13   7  371.66   25.10
  -1 -13   7  356.36   21.30
   1 -13  -7  364.16   18.60
  -1  13  -7  372.96   20.10
   2 -13   7   50.29    9.80
   2  13  -7   48.20    9.00
  -2 -13  -7   59.39    6.80
  -2  13  -7   67.69    8.90
  -2 -13   7   62.09   11.50
   2 -13  -7   57.39   11.90
   2 -13  -7   52.79    8.30
  -2 -13   7   46.40    9.90
  -3 -13  -7   47.70    7.20
   3  13  -7   38.20    9.70
   3 -13   7   50.99   11.20
  -3  13  -7   32.20   12.30
   3 -13  -7   58.39   11.80
   3 -13  -7   65.49   10.40
  -3 -13   7   49.40   10.60
  -4 -13  -7   25.00    8.30
  -4 -13  -7   27.70   12.30
   4 -13   7   26.10   10.60
   4  13  -7    6.20   10.60
   4 -13  -7   45.00   12.30
  -4 -13   7   23.10   11.90
   4 -13  -7   35.30   11.00
   5 -13   7   50.29   14.60
   5 -13   7   60.89   13.60
  -5 -13  -7   47.80   10.90
   5 -13   7   42.00   16.20
  -5 -13  -7   42.30   13.80
   5  13  -7   26.10   13.70
   5 -13  -7   65.19   13.60
  -5 -13   7   49.30   15.20
   5 -13  -7   66.59   15.20
   0 -14  -7   14.30    7.00
   0  14  -7   11.10    8.10
   0 -14   7    5.60    7.60
   1  14  -7   -3.80    7.80
   1 -14   7   12.70    7.70
  -1 -14  -7    2.50    5.40
  -1  14  -7   -6.10    7.60
  -1 -14   7   10.40    9.10
  -1 -14   7  -14.20    8.50
   1 -14  -7    8.00    6.70
   2  14  -7  -12.90    8.80
  -2 -14  -7   11.20    6.40
   2 -14   7    2.40    9.30
  -2  14  -7   -9.60    8.80
   2 -14  -7    2.20    8.50
  -2 -14   7    1.70    8.10
   2 -14  -7    6.20   10.60
  -3 -14  -7   23.10    7.50
   3  14  -7   20.50    9.60
   3 -14   7   19.80   10.60
   3 -14  -7   13.90    8.30
  -3 -14   7   33.40    9.70
  -3 -14   7   11.90   12.80
   3 -14  -7    2.20   10.50
   4  14  -7    3.20   10.70
   4 -14   7   12.80   13.90
  -4 -14  -7   10.50    9.10
  -4 -14  -7   -5.60   13.10
   4 -14  -7    7.20   12.70
  -4 -14   7   23.70   12.00
   4 -14  -7    7.50    9.50
   0 -15  -7    0.10    7.30
   0 -15   7   -1.60    8.60
   0  15  -7   -2.40    9.50
  -1 -15  -7   63.59    8.60
   1 -15   7   74.99   11.90
   1  15  -7   77.69   10.80
  -1  15  -7   64.89   10.20
  -1 -15   7   74.59   11.20
  -1 -15   7  123.99   18.40
   1 -15  -7   65.59    9.80
  -2 -15  -7   63.79    8.60
   2  15  -7   59.79   10.80
   2 -15   7   70.19   12.50
  -2  15  -7   38.50   13.60
   2 -15  -7   76.59   13.80
   2 -15  -7   65.39   10.70
   3  15  -7   32.50   11.70
   3 -15   7   18.90   12.30
  -3 -15  -7    6.00    8.20
   3 -15  -7    4.30   12.30
  -3 -15   7   20.00   11.00
  -4 -15  -7    0.30    9.00
   4 -15   7   35.20   13.20
   4  15  -7   16.40   13.00
  -4 -15  -7   57.09   12.20
   4 -15  -7   -5.70   10.90
  -4 -15   7    0.50   13.90
   4 -15  -7   26.90   13.90
   0 -16  -7   -6.70    7.40
   0  16  -7  -25.30   10.60
   1 -16   7  190.28   26.00
  -1 -16  -7  143.79   15.70
   1  16  -7  150.28   20.30
   1 -16  -7  195.58   19.30
  -1 -16   7  178.08   21.70
  -1  16  -7  157.08   22.90
   2 -16   7  106.59   13.90
  -2 -16  -7  100.19   10.90
   2  16  -7   77.59   13.10
   2 -16  -7  114.09   13.30
  -2 -16   7   98.99   13.40
   3  16  -7  120.69   14.00
   3 -16   7  215.38   25.90
  -3 -16  -7  162.88   18.60
  -3 -16   7  138.99   16.10
   3 -16  -7  188.48   23.30
   3 -16  -7  118.19   18.40
   0 -17  -7   -5.90    8.10
   0  17  -7   -8.00   11.90
   0 -17   7   -3.50   10.70
   1  17  -7   33.00   12.60
   1 -17   7   39.60   11.80
  -1 -17  -7   42.90    9.70
   1 -17  -7   36.50   10.60
  -1 -17   7   59.89   12.80
   2 -17   7  117.39   16.30
  -2 -17  -7  139.09   19.00
   2  17  -7   74.09   15.20
   2 -17  -7   87.09   13.30
  -2 -17   7   97.99   14.00
  -3 -17  -7   41.60   11.40
   3  17  -7   24.30   15.40
   3 -17   7   44.60   14.80
   3 -17  -7   16.10   13.10
  -3 -17   7   34.60   13.10
   3 -17  -7   49.99   12.30
   0 -18   7   27.50   14.00
   0 -18  -7   30.10   11.20
  -1 -18  -7    4.70    9.70
   1 -18   7  -14.00   12.30
  -1 -18   7    2.60   11.90
  -2 -18  -7   14.00   10.90
   2 -18   7    3.10   14.80
  -2 -18   7    8.60   12.50
   2 -18  -7  -11.20   11.30
   0   0  -8  197.48   10.70
   0   0  -8  201.28    8.60
   0   0   8  191.38   11.10
  -1   0  -8 1493.55   44.80
  -1   0   8 1411.26   47.30
   1   0   8 1387.36   44.60
   1   0  -8 1455.85   47.20
   1   0  -8 1470.55   44.90
   2   0  -8  162.28   11.90
  -2   0   8  147.49   10.40
   2   0  -8  167.38    9.90
  -2   0   8  161.78   13.20
   3   0  -8   -3.10    5.40
  -3   0  -8    5.30    3.90
   3   0  -8   -0.70    4.40
  -3   0   8    1.10    7.20
  -3   0   8    0.50    5.00
  -4   0   8  160.18   17.50
  -4   0  -8  138.49   11.30
   4   0  -8  156.68   15.40
  -4   0   8  158.68   14.10
   4   0  -8  159.08   13.30
  -5   0   8  396.86   26.20
   5   0  -8  370.56   22.40
   5   0  -8  372.46   20.70
  -6   0   8   51.69   12.10
   6   0  -8   -8.80   12.90
   6   0  -8    3.10    9.90
   0  -1  -8  212.78   11.10
   0   1   8  207.38   11.40
   0  -1   8  193.78   11.40
   0  -1  -8  224.68    8.70
   0   1  -8  226.28    9.50
   0   1  -8  210.98   11.20
  -1  -1  -8 1857.61   55.79
  -1   1   8 1792.42   58.39
   1   1  -8 1927.71   56.19
   1   1  -8 1819.62   58.19
   1  -1   8 1742.33   55.79
   1  -1  -8 1896.61   55.89
   1  -1  -8 1810.42   58.19
  -1  -1   8 1783.62   55.59
  -1   1  -8 1872.71   55.89
  -1  -1   8 1794.22   58.49
   1   1   8 1694.73   55.59
  -1   1  -8 1923.91   54.99
   2   1  -8 1247.78   43.70
   2   1  -8 1316.17   41.60
  -2   1  -8 1323.37   39.70
  -2  -1   8 1252.77   44.20
  -2  -1   8 1277.37   41.50
   2  -1  -8 1268.67   43.90
   2  -1  -8 1329.87   41.40
   3   1  -8   29.20    6.80
  -3  -1  -8   38.70    4.10
  -3   1   8   33.90    7.70
   3   1  -8   29.50    5.40
  -3  -1  -8   38.10    4.30
   3  -1  -8   49.99    8.70
   3  -1  -8   41.60    6.30
  -3  -1   8   34.90    6.20
  -3   1  -8   42.60    4.80
  -3  -1   8   49.60   10.00
  -4  -1  -8  382.36   16.30
  -4  -1  -8  358.16   16.30
   4   1  -8  378.76   21.10
   4   1  -8  386.06   18.80
  -4   1   8  387.86   24.10
  -4  -1   8  411.86   23.90
  -4  -1   8  411.66   20.00
  -4   1  -8  398.96   17.20
   4  -1  -8  376.56   18.60
   4  -1  -8  401.36   21.50
  -5   1   8   38.10   11.50
   5   1  -8    8.20    7.90
   5   1  -8   18.10    7.80
   5  -1  -8   41.70    8.00
  -5  -1   8   27.70   10.80
  -5  -1   8   30.90   10.00
   5  -1  -8   31.70    8.60
   0   2  -8  459.65   18.00
   0  -2   8  440.76   16.50
   0   2  -8  471.45   16.10
   0   2   8  434.46   17.90
   0  -2  -8  461.75   17.70
   0  -2   8  421.16   17.90
  -1  -2  -8 3656.03  108.89
  -1   2   8 3465.05  111.09
   1   2  -8 3742.93  109.29
   1   2  -8 3663.83  111.29
   1  -2   8 3458.55  108.89
  -1   2  -8 3798.72  108.39
   1  -2  -8 3742.23  111.39
  -1  -2   8 3615.84  111.39
  -1  -2   8 3579.94  108.89
   1  -2  -8 3819.22  108.69
  -2   2   8  247.88   15.20
   2   2  -8  239.58   14.40
   2   2  -8  250.37   12.00
  -2  -2   8  237.58   12.40
   2  -2  -8  235.18   11.90
  -2  -2   8  222.28   15.00
  -2   2  -8  245.08   11.00
   2  -2  -8  233.38   14.50
   3   2  -8  715.43   29.00
  -3   2   8  678.63   33.40
   3   2  -8  754.12   26.60
   3  -2  -8  729.93   29.10
  -3  -2   8  665.43   33.40
  -3   2  -8  734.63   24.90
  -3  -2   8  732.23   26.90
   3  -2  -8  742.83   26.20
   4   2  -8   64.69    7.60
  -4   2   8   78.29   12.40
  -4  -2  -8   76.39    9.00
   4   2  -8   45.10    9.80
  -4   2  -8   74.69   10.40
  -4  -2   8   59.29    9.10
   4  -2  -8   60.59    9.80
  -4  -2   8   64.79   11.00
   4  -2  -8   61.09    7.80
   5   2  -8    4.90    8.50
  -5   2   8    1.10   10.30
   5   2  -8    3.00    7.40
  -5  -2  -8    8.40    5.90
   5  -2  -8    8.70    7.60
  -5  -2   8   11.20    8.70
   5  -2  -8    0.90   10.10
  -5  -2   8   11.70   11.00
   6   2  -8   44.20   11.60
   6   2  -8   24.20   12.50
   6  -2  -8   62.99   12.30
  -6  -2   8   63.69   12.60
   0  -3  -8  794.12   27.20
   0   3  -8  801.32   25.70
   0   3  -8  789.12   27.20
   0  -3   8  731.13   24.90
   0  -3   8  733.13   27.20
  -1  -3  -8   -2.40    3.50
  -1   3   8   -1.00    5.00
   1   3  -8    4.90    4.80
   1   3  -8    5.00    3.70
   1  -3   8    4.80    3.70
  -1  -3   8    1.80    4.30
  -1  -3   8    4.60    3.90
   1  -3  -8    0.00    4.30
  -1   3  -8    5.40    3.10
   1  -3  -8   -0.20    3.20
   2  -3   8 1227.28   40.20
   2   3  -8 1321.37   42.20
   2   3  -8 1311.67   44.50
  -2   3   8 1268.67   45.00
   2  -3  -8 1307.57   44.70
  -2  -3   8 1291.87   42.10
   2  -3  -8 1326.57   41.70
  -2  -3   8 1282.77   44.90
  -2   3  -8 1343.47   41.10
  -3   3   8  661.53   40.10
   3   3  -8  619.44   23.70
   3   3  -8  621.14   26.50
  -3   3  -8  635.14   22.50
   3  -3  -8  636.54   23.70
   3  -3  -8  608.44   26.50
  -3  -3   8  619.74   24.70
   4   3  -8  502.95   24.40
  -4   3   8  498.95   28.20
   4   3  -8  507.35   22.00
  -4  -3  -8  482.75   18.90
  -4  -3   8  499.45   27.60
  -4   3  -8  497.25   20.70
   4  -3  -8  514.85   24.70
  -4  -3   8  505.45   23.10
   4  -3  -8  525.65   22.10
   5   3  -8  195.28   16.60
  -5  -3  -8  183.68   14.20
   5   3  -8  208.88   19.00
  -5   3   8  195.98   23.70
  -5  -3   8  236.68   23.60
   5  -3  -8  221.58   17.00
  -5  -3   8  221.88   19.00
   5  -3  -8  211.58   19.30
   6   3  -8   -2.60   10.40
   6   3  -8   -7.90   12.20
  -6  -3  -8    5.70    7.10
  -6  -3   8   32.50   10.70
  -6  -3   8   -3.50   11.10
   6  -3  -8   -1.60   10.60
   0  -4   8  118.69   10.20
   0  -4  -8  116.99    9.60
   0   4  -8  127.89    8.20
   0  -4   8  113.89    8.10
   1   4  -8   25.90    4.40
   1   4  -8   27.10    6.40
   1  -4   8   35.30    5.20
   1  -4   8   29.30    3.80
  -1  -4  -8   30.30    4.80
  -1  -4   8   27.50    4.70
  -1  -4   8   39.30    7.50
   1  -4  -8   30.30    6.70
  -1   4  -8   27.60    4.20
   2  -4   8  620.64   22.50
  -2   4   8  658.63   27.50
   2  -4   8  620.14   21.30
  -2  -4  -8  668.03   21.90
   2   4  -8  641.34   26.20
  -2   4  -8  667.93   22.80
   2  -4  -8  678.83   23.20
  -2  -4   8  654.63   24.20
   2  -4  -8  643.04   26.40
  -2  -4   8  645.54   26.80
  -3   4   8 1224.18   45.00
   3   4  -8 1206.08   40.60
   3   4  -8 1195.18   43.70
   3  -4  -8 1251.67   40.70
  -3  -4   8 1216.38   41.40
   3  -4  -8 1208.28   43.60
  -3   4  -8 1222.08   40.10
  -3  -4   8 1212.68   45.10
   4   4  -8  192.58   14.30
  -4  -4  -8  199.68   11.10
  -4   4   8  222.38   21.50
   4   4  -8  206.18   17.40
  -4  -4   8  208.28   16.00
  -4  -4   8  195.48   23.10
   4  -4  -8  182.18   16.90
   4  -4  -8  203.98   14.20
  -4   4  -8  171.98   13.90
  -5  -4  -8   45.20    6.90
  -5   4   8   52.19   14.40
   5   4  -8   28.60    8.20
   5   4  -8   28.00    9.90
   5  -4  -8   39.20   11.10
   5  -4  -8   33.90    8.70
  -5  -4   8   36.40    9.40
  -5  -4   8   34.10   14.30
   6   4  -8   41.90   13.40
  -6  -4  -8   62.89    9.20
   6   4  -8   65.99   13.10
   6  -4  -8   31.90   12.90
  -6  -4   8   67.69   11.90
   0  -5   8  925.81   32.90
   0   5  -8  973.60   31.30
   0  -5   8  908.31   30.80
   0  -5  -8  938.91   32.40
   1   5  -8 2706.23   84.19
  -1  -5  -8 2720.33   82.29
   1  -5   8 2688.03   82.69
   1  -5   8 2623.24   80.89
   1   5  -8 2779.22   82.29
  -1  -5   8 2604.44   81.99
   1  -5  -8 2719.43   84.29
  -1  -5   8 2619.44   84.39
  -1   5  -8 2753.32   81.79
   2  -5   8  443.16   17.40
  -2  -5  -8  441.36   16.70
   2  -5   8  426.46   16.30
   2   5  -8  405.16   17.80
   2   5  -8  445.66   20.40
   2  -5  -8  429.96   20.70
  -2  -5   8  437.76   21.50
  -2  -5   8  441.96   18.60
  -2   5  -8  460.75   17.70
   3   5  -8  470.05   22.90
   3  -5   8  485.55   17.70
   3  -5   8  464.65   18.10
   3   5  -8  488.95   20.60
   3  -5  -8  511.75   20.50
  -3  -5   8  498.15   24.90
  -3  -5   8  491.05   21.70
   3  -5  -8  486.65   23.10
  -3   5  -8  495.15   19.80
  -4  -5  -8  167.68   10.80
   4   5  -8  178.38   13.70
   4   5  -8  180.48   16.40
   4  -5   8  164.08   10.60
   4  -5  -8  159.48   16.80
  -4  -5   8  191.78   21.80
  -4   5  -8  161.78   14.20
  -4  -5   8  176.18   15.90
   4  -5  -8  140.79   13.70
  -5  -5  -8   51.09    7.00
   5   5  -8   39.20    8.90
   5   5  -8   38.70    9.20
  -5  -5   8   40.80   11.80
   5  -5  -8   53.29    9.90
   5  -5  -8   42.90    9.60
  -5  -5   8   35.00    9.70
   6   5  -8    8.90   12.20
  -6  -5  -8   23.50    9.10
   6   5  -8   10.80   10.50
   6  -5  -8   25.80   12.30
  -6  -5   8   27.10   11.70
   0  -6   8  393.66   16.50
   0  -6  -8  401.06   18.10
   0  -6   8  397.76   18.60
   0   6  -8  415.26   16.30
   1  -6   8  777.22   28.90
   1  -6   8  778.62   27.20
   1   6  -8  787.12   29.50
  -1  -6  -8  810.22   28.40
  -1  -6   8  803.52   28.40
  -1   6  -8  843.82   27.90
  -1  -6   8  801.12   30.80
   1  -6  -8  817.02   30.30
   2  -6   8 1346.57   44.10
   2   6  -8 1345.87   47.10
   2  -6   8 1329.57   42.90
   2   6  -8 1374.36   44.50
  -2  -6   8 1355.06   48.00
   2  -6  -8 1370.16   47.10
  -2  -6   8 1328.87   44.60
   3   6  -8  343.17   19.90
   3  -6   8  323.97   15.10
   3   6  -8  343.27   17.00
   3  -6   8  365.16   15.20
  -3  -6   8  360.26   18.40
   3  -6  -8  341.97   20.00
   3  -6  -8  352.46   16.90
  -3  -6   8  337.27   21.10
  -3   6  -8  360.56   16.60
   4  -6   8  528.95   20.80
   4   6  -8  512.15   23.60
   4   6  -8  518.35   27.00
   4  -6   8  546.65   21.00
   4  -6   8  583.34   20.50
   4  -6  -8  568.84   27.60
  -4  -6   8  553.44   25.20
  -4  -6   8  561.64   29.90
  -4   6  -8  572.04   23.90
   4  -6  -8  543.25   23.70
   5   6  -8   75.49   11.70
  -5  -6  -8   97.29   11.60
   5  -6   8   79.69    7.90
   5   6  -8   87.39   10.80
   5  -6   8   74.89    7.40
  -5  -6   8   70.49   11.50
   5  -6  -8   59.19   11.60
  -5  -6   8   88.89   15.40
   5  -6  -8   63.99   11.70
   6   6  -8   35.50   11.20
   6   6  -8   32.30   12.90
  -6  -6  -8   37.80    9.10
   6  -6  -8   43.10   12.80
  -6  -6   8   28.10   12.60
   0  -7   8 1483.05   50.39
   0  -7  -8 1531.35   49.90
   0  -7   8 1484.25   48.00
   1   7  -8  137.29   10.60
   1  -7   8  171.58   12.90
   1  -7   8  162.68   10.40
  -1  -7   8  160.78   15.50
  -1   7  -8  152.58   11.60
   1  -7  -8  162.08   12.70
  -1  -7   8  160.98   11.40
   2   7  -8  225.88   12.60
   2  -7   8  231.68   12.50
  -2   7  -8  240.68   12.60
  -2  -7   8  234.28   17.60
   2  -7  -8  231.38   16.10
  -2  -7   8  226.48   14.20
   3  -7   8 1803.42   58.09
   3   7  -8 1886.91   60.19
   3  -7  -8 1892.41   63.49
   3  -7  -8 1910.51   60.19
  -3  -7   8 1804.12   60.79
  -3   7  -8 1840.22   59.59
  -3  -7   8 1831.52   64.39
   4  -7   8  255.37   14.50
   4   7  -8  234.88   16.90
   4  -7   8  265.57   14.60
  -4  -7  -8  248.88   13.00
  -4  -7  -8  246.68   12.40
  -4  -7   8  238.88   19.10
  -4   7  -8  236.98   16.60
   4  -7  -8  227.18   16.20
  -4  -7   8  255.57   23.60
   4  -7  -8  236.48   19.00
   5   7  -8   13.10    9.60
   5  -7   8    0.20    7.20
  -5  -7  -8   18.30    6.70
   5  -7   8   14.20    6.80
  -5  -7   8   16.90   12.60
   5  -7  -8    5.90   12.80
   5  -7  -8    1.20   14.60
  -5  -7   8   12.80    9.20
   6  -7   8   17.20    7.20
  -6  -7  -8   21.70    9.00
   6   7  -8    2.50   15.80
   6  -7  -8   13.50   14.40
  -6  -7   8    1.30   12.80
   0   8  -8   13.50    4.90
   0  -8   8   22.60    8.60
   0  -8  -8    6.90    5.50
   0  -8   8   15.80    5.30
   1   8  -8  782.72   28.10
   1  -8   8  786.12   27.90
   1  -8   8  794.92   30.40
  -1  -8   8  740.63   28.60
   1  -8  -8  820.02   31.20
  -1   8  -8  770.42   27.80
  -1  -8   8  782.82   31.90
   2   8  -8  185.08   13.00
   2  -8   8  203.88   12.70
  -2   8  -8  210.28   13.10
   2  -8  -8  195.98   15.80
  -2  -8   8  190.78   14.30
  -2  -8   8  224.38   18.10
   3  -8   8   40.20    6.70
   3   8  -8   33.20    7.00
  -3  -8   8   45.50    8.00
  -3  -8   8   51.19   11.20
   3  -8  -8   40.00    9.20
  -3   8  -8   35.70    6.80
   4   8  -8  191.98   16.40
   4  -8   8  202.28   14.50
  -4  -8  -8  187.28   13.80
  -4  -8  -8  195.08   12.00
   4  -8   8  188.88   17.00
  -4  -8   8  194.28   22.80
   4  -8  -8  194.58   18.60
   4  -8  -8  171.38   15.80
  -4  -8   8  206.88   18.00
  -4   8  -8  167.08   17.00
   5  -8   8  138.89   14.60
   5  -8   8  136.59   14.80
  -5  -8  -8  119.59   13.70
   5   8  -8   89.99   13.20
   5  -8  -8   95.59   17.70
   5  -8  -8  134.09   17.70
  -6  -8  -8    0.60    8.80
   6  -8   8   11.00    8.20
   6  -8  -8   33.00   12.50
  -6  -8   8    4.20   11.90
   0   9  -8  314.37   15.00
   0  -9   8  310.07   18.80
   0  -9   8  284.37   15.80
   1   9  -8  100.29   10.40
   1  -9   8   99.09   11.10
   1  -9   8  115.29   13.70
  -1  -9   8  101.99   15.20
  -1  -9   8  100.79   11.50
   1  -9  -8  111.09   12.80
  -1   9  -8   98.39   11.10
   2   9  -8 1835.72   58.59
   2  -9   8 1799.42   58.09
  -2   9  -8 1871.91   58.59
   2  -9  -8 1802.82   61.69
  -2  -9   8 1781.82   63.39
  -2  -9   8 1775.22   59.39
   3   9  -8  122.49   13.10
   3  -9   8  120.79   12.70
  -3  -9   8  123.99   14.70
  -3   9  -8   85.99    9.50
   3  -9  -8  110.19   16.10
  -3  -9   8  139.59   20.50
  -4  -9  -8  312.07   15.10
   4  -9   8  326.07   19.10
  -4  -9  -8  321.67   18.50
   4  -9   8  306.57   19.10
   4   9  -8  323.87   20.00
   4  -9  -8  311.77   20.50
  -4  -9   8  327.87   22.30
  -4  -9   8  343.77   25.90
   4  -9  -8  303.47   22.70
  -4   9  -8  329.67   21.40
  -5  -9  -8   39.50    7.80
   5  -9   8   27.30   10.20
   5   9  -8   50.19   11.20
  -5  -9  -8   52.59    8.00
   5  -9   8   43.00    9.40
   5  -9   8   55.89    9.10
  -5  -9   8   49.90   12.60
   5  -9  -8   44.80   10.80
  -6  -9  -8   -9.70    9.40
   6  -9   8  -28.40   10.90
   6  -9   8   -6.40    9.50
  -6  -9   8    1.70   12.00
   6  -9  -8    3.40   11.40
   6  -9  -8    5.30   13.80
   0 -10   8  228.58   17.40
   0  10  -8  199.88   13.50
   0 -10   8  211.28   14.30
   1  10  -8  250.47   15.10
  -1 -10  -8  269.27   12.30
   1 -10   8  276.57   15.90
  -1 -10   8  279.77   16.60
  -1 -10   8  303.97   21.20
   1 -10  -8  285.67   18.50
  -1  10  -8  289.07   15.30
   2  10  -8   87.19   11.90
   2 -10   8  103.19   12.80
  -2  10  -8   99.49   12.20
  -2 -10   8   72.29   12.80
  -2 -10   8  100.19   13.80
   2 -10  -8   76.99   11.20
   3  10  -8   17.30    6.80
   3 -10   8   18.00    7.60
  -3 -10   8   13.10    7.90
  -3  10  -8   16.80    6.00
  -3 -10   8   16.90   11.50
   3 -10  -8    9.70    7.50
  -4 -10  -8  350.26   20.70
  -4 -10  -8  329.17   16.40
   4  10  -8  316.97   21.20
   4 -10   8  370.96   20.70
  -4  10  -8  340.97   24.00
   4 -10  -8  314.47   23.90
   4 -10  -8  315.37   29.90
  -4 -10   8  365.06   27.40
  -4 -10   8  375.96   24.30
  -5 -10  -8   55.49   10.90
   5  10  -8   35.20   11.60
   5 -10   8   51.19   11.80
  -5 -10  -8   36.90    8.40
   5 -10   8   45.70   10.50
   5 -10   8   49.40   11.50
  -5 -10   8   43.40   11.70
   5 -10  -8   30.60   10.40
   5 -10  -8   44.90   11.50
   0 -11  -8    6.60    4.50
   0 -11   8    4.70    6.00
   0  11  -8   -6.30    5.10
   0 -11   8   -1.20    7.80
  -1 -11  -8   18.30    4.70
   1 -11   8   17.10    6.80
   1  11  -8   20.20    6.20
  -1  11  -8   17.40    5.70
  -1 -11   8   21.00   10.30
   1 -11  -8   21.00    7.40
  -1 -11   8   17.50    7.20
  -2 -11  -8  654.33   24.20
   2  11  -8  730.03   28.10
   2 -11   8  726.43   28.80
  -2  11  -8  695.93   27.90
  -2 -11   8  707.63   29.50
  -2 -11   8  700.53   33.60
   2 -11  -8  718.43   31.90
   3 -11   8   34.40    8.10
  -3 -11  -8   28.70    5.70
   3  11  -8   17.60    8.60
  -3 -11   8   42.80   12.20
  -3  11  -8   18.50    8.80
   3 -11  -8   20.70    9.20
  -3 -11   8   20.80    9.10
  -4 -11  -8   12.30    9.10
   4 -11   8    9.20    8.40
   4  11  -8   25.30   10.50
  -4 -11  -8   18.50    5.40
   4 -11  -8    8.30    8.00
   4 -11  -8   28.50   11.00
  -4 -11   8   11.70   11.30
  -4  11  -8   12.00   13.90
   5 -11   8    2.00   11.10
  -5 -11  -8   -0.90    7.90
  -5 -11  -8   20.40   10.10
   5 -11   8    3.20   10.40
   5  11  -8    0.40   11.70
   5 -11   8    7.90   11.40
   5 -11  -8    8.00   10.40
   5 -11  -8   12.90   13.30
  -5 -11   8    9.20   11.90
   0 -12   8  527.25   28.70
   0  12  -8  582.34   23.80
   0 -12   8  548.95   25.10
   0 -12  -8  540.45   21.90
   1  12  -8   56.39    8.10
   1 -12   8   64.29    8.80
  -1 -12  -8   58.59    6.40
   1 -12  -8   67.99    8.00
  -1 -12   8   55.19    9.10
  -1  12  -8   44.60    7.80
  -1 -12   8   55.89   10.90
  -2 -12  -8  664.63   25.00
   2 -12   8  707.53   29.80
   2  12  -8  679.33   28.70
  -2 -12   8  741.93   31.20
   2 -12  -8  731.33   32.90
  -2 -12   8  727.13   35.50
   2 -12  -8  683.13   28.00
  -2  12  -8  677.33   28.80
  -3 -12  -8  155.68   12.20
   3  12  -8  122.99   12.80
   3 -12   8  171.88   18.30
  -3 -12   8  195.68   25.30
  -3 -12   8  163.98   19.50
  -3  12  -8  159.58   20.00
   3 -12  -8  122.89   17.70
   3 -12  -8  162.48   17.70
  -4 -12  -8  168.88   15.10
   4 -12   8  179.58   19.60
  -4 -12  -8  122.59   19.60
   4  12  -8  172.98   20.50
   4 -12  -8  159.78   22.00
  -4 -12   8  195.08   22.40
  -5 -12  -8   10.50   11.70
   5 -12   8    0.80   13.40
   5  12  -8   -9.50   13.80
   5 -12   8  -28.80   11.90
   5 -12   8    2.50   11.10
  -5 -12  -8   10.40    8.50
   5 -12  -8   16.40   11.30
   5 -12  -8   50.69   12.80
  -5 -12   8   17.10   12.30
   0 -13   8   49.50   13.60
   0  13  -8   45.20    8.70
   0 -13   8   36.10    9.10
   0 -13  -8   48.10    6.90
   1 -13   8  191.88   17.50
   1  13  -8  213.98   16.10
  -1 -13  -8  190.68   12.70
  -1 -13   8  188.08   23.40
   1 -13  -8  178.58   15.20
  -1 -13   8  177.18   18.00
  -1  13  -8  188.18   15.80
   2 -13   8  129.49   17.80
   2  13  -8  108.09   15.30
  -2 -13  -8  114.19   11.60
   2 -13  -8  133.09   15.60
   2 -13  -8  122.59   19.80
  -2 -13   8  130.49   17.20
  -2 -13   8  106.99   12.40
  -2  13  -8  122.19   16.60
   3  13  -8    1.80   10.20
   3 -13   8   18.30    9.40
  -3 -13  -8   17.50    6.40
  -3 -13   8   16.90   12.40
   3 -13  -8    7.30   10.10
  -3  13  -8   10.20   12.90
   3 -13  -8   13.30    7.70
   4  13  -8    6.40   12.40
  -4 -13  -8   45.70    8.60
   4 -13   8   34.00   11.20
   4 -13  -8   58.79   13.40
   4 -13  -8   42.30   11.00
  -4 -13   8   57.39   12.90
   0 -14   8   -3.00    8.30
   0 -14   8   -3.10   10.90
   0 -14  -8  -11.00    6.80
   0  14  -8    7.60    8.00
   1 -14   8   42.60   10.20
  -1 -14  -8   51.89    7.60
   1  14  -8   25.40    9.60
  -1  14  -8   48.90   10.70
  -1 -14   8   44.70   11.10
   1 -14  -8   43.30    7.90
  -1 -14   8   37.50   11.40
  -2 -14  -8  174.48   14.30
   2  14  -8  178.98   19.10
   2 -14   8  164.08   20.60
  -2 -14   8  202.68   20.80
  -2  14  -8  177.78   22.40
   2 -14  -8  171.38   21.90
   2 -14  -8  190.68   18.50
  -2 -14   8  194.58   20.60
  -3 -14  -8    1.50    6.80
   3  14  -8    1.60   10.60
   3 -14   8    6.30   10.20
  -3 -14   8   18.80   10.80
   3 -14  -8   -2.20    9.90
   3 -14  -8   16.50   10.50
   4 -14   8   -9.00   13.00
   4  14  -8   -6.60   13.60
  -4 -14  -8  -18.60    8.20
   4 -14  -8   -2.50   10.60
   4 -14  -8    5.80   14.60
  -4 -14   8    0.20   11.30
   0 -15   8    0.00   13.00
   0 -15   8   -1.40    9.00
   0 -15  -8   -2.50    7.30
   0  15  -8  -15.50   10.10
   1  15  -8   29.10   11.40
   1 -15   8   49.70   11.30
  -1 -15  -8   56.99    8.40
   1 -15  -8   47.40    9.80
  -1  15  -8   36.40   12.20
  -1 -15   8   41.80   11.80
  -2 -15  -8  245.68   17.10
   2  15  -8  212.38   22.50
   2 -15   8  252.47   27.10
   2 -15  -8  239.18   23.70
   2 -15  -8  257.37   20.10
  -2 -15   8  213.98   22.70
  -3 -15  -8  141.69   16.80
   3 -15   8  123.29   15.20
   3  15  -8   94.19   14.70
   3 -15  -8  120.89   18.80
   3 -15  -8  165.78   21.70
  -3 -15   8  119.89   15.50
  -4 -15  -8   20.70   10.10
   4 -15   8   33.90   14.10
   4 -15  -8   45.20   14.80
   4 -15  -8   21.20   12.00
  -4 -15   8   40.00   13.30
   0 -16  -8   43.20    9.70
   0  16  -8   29.60   12.40
   0 -16   8   53.79   11.90
   1 -16   8    7.90   10.90
  -1 -16  -8    4.30    7.70
   1  16  -8   -5.70   12.00
  -1 -16   8    9.40   10.70
   1 -16  -8   18.10    8.40
   2 -16   8   12.00   11.40
  -2 -16  -8   21.10    9.00
   2  16  -8    2.80   12.30
   2 -16  -8   16.90    9.40
  -2 -16   8   21.40   12.00
   2 -16  -8  -10.30   14.70
   3 -16   8   30.30   12.30
  -3 -16  -8   24.20   10.00
   3 -16  -8   13.60   11.80
   3 -16  -8   27.70   15.40
  -3 -16   8   36.20   12.60
   0 -17   8  194.58   25.30
   0 -17  -8  167.68   19.80
   1 -17   8   -5.40   12.00
  -1 -17  -8   19.90    9.60
   1 -17  -8   12.40    9.80
  -1 -17   8    5.20   12.60
  -2 -17  -8   31.10   10.30
   2 -17   8   44.10   14.00
   2 -17  -8   27.80   11.30
  -2 -17   8   29.90   13.20
   2 -17  -8   47.90   13.90
   0 -18  -8  219.78   22.20
   0 -18   8  212.88   27.60
   1 -18   8   29.20   14.40
  -1 -18  -8   43.70   12.10
   1 -18  -8   19.40   14.30
  -1 -18   8   34.00   14.50
   0   0  -9    0.50    2.70
   0   0   9   -0.70    4.20
   0   0  -9   -3.40    4.20
  -1   0   9  892.71   33.10
   1   0  -9  946.21   32.90
   1   0  -9  956.00   30.30
   1   0   9  888.41   30.20
  -1   0  -9  934.21   30.30
  -2   0   9  797.72   31.70
   2   0  -9  826.42   28.30
   2   0  -9  827.72   31.30
  -3   0   9    0.10    7.10
  -3   0  -9   -6.00    3.80
   3   0  -9    5.90    6.30
   3   0  -9   -5.00    4.70
   4   0  -9  439.16   20.80
   4   0  -9  452.65   24.20
  -4   0  -9  492.85   18.90
  -4   0   9  486.25   26.90
   5   0  -9  151.48   17.10
  -5   0   9  169.18   24.70
   5   0  -9  156.48   16.90
   0   1  -9  784.92   24.90
   0   1   9  705.33   26.70
   0  -1  -9  750.02   26.70
   0  -1   9  728.83   27.10
   0   1  -9  774.02   26.80
   0  -1  -9  783.22   24.10
   1   1  -9  908.51   32.80
   1  -1   9  866.61   30.40
  -1   1   9  891.61   33.20
  -1  -1  -9  914.01   30.40
   1   1  -9  948.51   30.70
   1  -1  -9 1001.40   30.50
  -1  -1   9  929.31   33.50
  -1   1  -9  972.10   29.40
  -1   1  -9  948.51   30.60
   1  -1  -9  965.40   33.30
   1   1   9  880.91   30.30
  -1  -1   9  934.31   29.90
   2   1  -9  739.63   29.60
   2   1  -9  813.82   27.20
  -2   1   9  748.03   30.40
   2  -1  -9  743.63   29.70
  -2  -1   9  771.72   30.60
  -2   1  -9  778.62   25.00
  -2  -1   9  768.32   26.80
   2  -1  -9  790.62   26.90
   3   1  -9 1100.49   36.70
   3   1  -9 1030.70   38.90
  -3  -1   9 1078.69   40.70
   3  -1  -9 1085.59   36.50
   3  -1  -9 1043.70   39.10
  -3   1  -9 1074.19   34.40
  -3  -1   9 1033.60   36.60
   4   1  -9   96.99   11.70
  -4  -1  -9   99.89    9.80
  -4   1   9   83.89   13.30
   4   1  -9   65.39   10.20
   4  -1  -9   79.39   11.60
  -4  -1   9  103.69   14.00
   4  -1  -9   76.39    8.40
  -4  -1   9   66.59   11.20
  -4   1  -9   97.99   11.90
  -5   1   9  106.99   15.10
   5   1  -9   99.69   11.30
   5   1  -9   84.99   12.40
  -5  -1   9   89.19   11.00
  -5  -1   9   80.79   13.50
   5  -1  -9   95.69   10.80
   5  -1  -9  106.69   13.40
   0   2   9  746.03   27.60
   0   2  -9  790.92   27.60
   0   2  -9  791.22   25.80
   0  -2   9  770.72   27.70
   0  -2  -9  754.72   27.40
   0  -2  -9  797.02   24.40
   1   2  -9  395.46   15.30
   1   2  -9  380.96   17.50
  -1   2   9  362.76   17.90
   1  -2   9  359.06   15.30
  -1  -2  -9  373.06   14.80
  -1   2  -9  386.66   14.40
   1  -2  -9  360.46   17.60
  -1  -2   9  361.26   18.20
   1  -2  -9  390.06   14.60
  -1  -2   9  362.86   14.70
   2   2  -9 1898.81   62.29
  -2   2   9 1852.11   62.59
   2   2  -9 1833.52   61.29
  -2  -2   9 1892.71   62.89
  -2   2  -9 1961.40   58.09
  -2  -2   9 1870.91   59.29
   2  -2  -9 1980.80   59.49
   3   2  -9  207.58   13.00
  -3   2   9  230.58   17.80
   3   2  -9  234.98   15.70
  -3   2  -9  218.78   11.80
  -3  -2   9  208.98   17.40
   3  -2  -9  232.38   12.60
  -3  -2   9  204.58   14.10
   3  -2  -9  218.98   15.70
  -4   2   9  119.19   19.50
  -4  -2  -9   94.99    9.20
  -4  -2  -9   95.69    9.40
   4   2  -9  105.19   12.20
   4   2  -9   86.89   11.50
  -4   2  -9  103.29   10.40
  -4  -2   9  104.39   13.50
   4  -2  -9  118.59   11.90
  -4  -2   9   94.59   13.40
   4  -2  -9   93.89   15.00
  -5   2   9   16.00   13.60
   5   2  -9   20.50    8.30
  -5  -2  -9   43.30    7.00
   5   2  -9   23.80    9.00
   5  -2  -9   30.10    9.50
  -5  -2   9   27.50   11.20
   5  -2  -9   32.00    9.30
  -5  -2   9   39.30    9.60
  -6  -2   9   15.50   11.30
   0   3  -9   11.00    3.60
   0  -3  -9   17.20    5.60
   0   3  -9   13.80    4.80
   0  -3   9   14.30    3.70
   0  -3   9   17.40    4.90
   1   3  -9 1255.27   42.10
   1   3  -9 1268.27   40.00
   1  -3   9 1198.68   39.90
  -1  -3  -9 1260.97   39.80
  -1   3   9 1225.78   42.30
  -1   3  -9 1269.37   39.10
  -1  -3   9 1204.28   39.40
   1  -3  -9 1228.98   42.20
  -1  -3   9 1196.28   42.40
   1  -3  -9 1249.77   38.90
  -2   3   9  590.64   26.70
   2  -3   9  614.44   21.10
   2   3  -9  570.64   24.00
   2   3  -9  640.84   25.70
   2  -3  -9  588.44   25.50
  -2  -3   9  615.04   26.40
  -2   3  -9  653.73   21.70
  -2  -3   9  590.44   23.00
   2  -3  -9  636.44   22.50
   3   3  -9  130.59   10.70
  -3   3   9  124.19   17.00
   3   3  -9  119.29   13.00
   3  -3  -9  108.09   13.00
  -3  -3   9  130.29   12.70
  -3   3  -9  132.39    9.60
   3  -3  -9  109.99   11.20
  -3  -3   9  124.19   17.70
  -4  -3  -9   64.69    8.60
  -4   3   9   63.79   12.40
   4   3  -9   62.69   11.10
   4   3  -9   46.60    7.40
  -4  -3   9   43.40    8.30
  -4  -3   9   44.90   11.60
   4  -3  -9   28.10    7.00
   4  -3  -9   61.69   11.70
  -4   3  -9   45.20    6.40
  -5   3   9    9.00   12.80
   5   3  -9   30.60    8.70
   5   3  -9    2.30    7.90
  -5  -3  -9   19.10    6.20
  -5  -3   9   25.40   11.40
   5  -3  -9    8.30   10.20
  -5  -3   9   22.70    9.80
   5  -3  -9   40.50    9.50
   6   3  -9   25.60   12.00
  -6  -3  -9   37.60    9.80
   6  -3  -9   57.39   12.10
  -6  -3   9   47.00   11.70
   0  -4   9  104.99   10.80
   0  -4   9   89.99    8.00
   0  -4  -9  115.89    9.60
   0   4  -9  105.09    8.50
   1  -4   9  437.16   15.60
   1   4  -9  445.96   17.50
   1  -4   9  417.56   17.70
  -1  -4  -9  436.26   17.20
   1   4  -9  437.06   19.40
  -1  -4   9  414.36   20.00
  -1   4  -9  455.25   16.70
  -1  -4   9  414.06   16.90
   1  -4  -9  411.46   19.40
   2  -4   9   46.40    7.60
   2   4  -9   44.60    7.70
   2   4  -9   41.90    6.30
  -2   4   9   52.99    8.90
  -2  -4  -9   49.00    7.00
  -2   4  -9   57.39    7.70
   2  -4  -9   49.50    9.60
   2  -4  -9   46.10    5.60
  -2  -4   9   45.20    6.40
  -2  -4   9   49.00    9.20
  -3   4   9   23.40    9.70
   3   4  -9   21.40    5.70
   3   4  -9   10.50    7.30
   3  -4  -9   13.50    7.00
  -3  -4   9   18.80    9.60
  -3  -4   9   15.40    6.10
   3  -4  -9    9.80    5.60
  -4   4   9  134.89   19.90
   4   4  -9  121.99   16.20
   4   4  -9  160.78   13.20
  -4  -4  -9  132.39    9.50
  -4  -4   9  119.09   15.60
  -4   4  -9  143.19   12.90
  -4  -4   9  130.39   15.10
   4  -4  -9  136.39   14.50
   4  -4  -9  123.09   13.10
  -5  -4  -9   45.50    6.70
   5   4  -9   29.70   11.80
   5   4  -9   41.80    8.90
  -5   4   9   40.30   11.90
  -5  -4   9   29.20    9.70
   5  -4  -9   20.20    9.00
   5  -4  -9   20.10   10.40
  -5  -4   9   47.70   14.30
  -6  -4  -9   11.80    8.50
  -6  -4   9   -3.30   11.40
   6  -4  -9   -1.10   11.10
   0  -5  -9   35.10    7.00
   0  -5   9   22.50    6.40
   0  -5   9   25.60    4.40
   0   5  -9   22.50    4.40
   1  -5   9  491.15   18.10
   1  -5   9  502.75   20.50
   1   5  -9  508.55   21.80
  -1  -5  -9  517.85   19.70
   1  -5  -9  466.65   21.60
  -1  -5   9  492.75   19.60
  -1  -5   9  477.45   22.00
  -1   5  -9  536.05   19.20
   2  -5   9   54.09    6.60
   2   5  -9   39.30    5.70
   2  -5   9   45.60    4.80
   2   5  -9   40.10    8.10
  -2  -5  -9   46.50    5.80
   2  -5  -9   34.80    6.90
  -2   5  -9   44.20    6.00
   2  -5  -9   42.80    6.00
  -2  -5   9   35.10    6.70
  -2  -5   9   31.40    8.90
   3   5  -9 1575.54   56.69
   3  -5   9 1567.14   51.09
   3   5  -9 1641.64   53.79
   3  -5  -9 1684.93   53.69
   3  -5  -9 1672.83   57.09
  -3  -5   9 1638.24   54.19
  -3   5  -9 1658.63   52.69
  -3  -5   9 1693.23   58.49
   4   5  -9  152.08   13.70
   4   5  -9  143.59   17.40
   4  -5  -9  139.39   13.90
  -4  -5   9  175.88   24.60
  -4   5  -9  135.79   13.90
  -4  -5   9  149.88   16.10
   4  -5  -9  135.29   16.20
  -5  -5  -9   42.80    6.70
   5   5  -9   43.60   10.50
  -5  -5   9   62.89   15.00
   5  -5  -9   37.30   11.50
  -5  -5   9   54.59   10.60
  -5   5  -9   40.70   10.00
   6   5  -9   -4.20   10.60
  -6  -5  -9   21.10    8.60
  -6  -5   9    0.10   11.60
   6  -5  -9   -5.90   12.50
   0  -6  -9  976.20   33.90
   0  -6   9  937.81   31.80
   0  -6   9  933.51   34.70
   1  -6   9   93.59   10.60
  -1  -6  -9   83.09    9.50
   1  -6   9   97.49    8.90
   1   6  -9   86.39    9.10
  -1  -6   9   80.49   10.10
  -1  -6   9   83.99   12.60
   1  -6  -9   67.39    8.80
   2   6  -9 1309.17   42.80
  -2  -6  -9 1310.97   41.90
   2  -6   9 1248.98   42.40
   2   6  -9 1249.07   45.30
   2  -6   9 1237.48   40.80
  -2  -6   9 1318.87   43.40
   2  -6  -9 1305.87   45.40
  -2   6  -9 1317.77   42.40
  -2  -6   9 1266.27   46.70
   3  -6   9 1155.78   36.30
  -3  -6  -9 1152.08   36.30
   3  -6   9 1112.69   36.20
   3   6  -9 1154.38   39.20
   3   6  -9 1088.69   42.50
   3  -6   9 1089.99   37.20
   3  -6  -9 1115.79   39.00
  -3   6  -9 1127.19   38.40
   3  -6  -9 1093.49   42.20
  -3  -6   9 1081.99   43.50
  -3  -6   9 1113.79   40.10
   4   6  -9  183.78   14.60
   4   6  -9  150.98   16.30
   4  -6   9  160.38   10.80
  -4   6  -9  145.09   14.70
  -4  -6   9  125.39   15.50
  -4  -6   9  172.38   17.10
   4  -6  -9  122.89   16.70
   4  -6  -9  105.69   14.30
  -5  -6  -9   44.60    6.80
   5   6  -9   47.50    9.80
   5   6  -9   31.30   10.50
  -5  -6   9   51.19   11.50
   5  -6  -9   31.00   13.50
   5  -6  -9   30.20   10.10
  -5   6  -9   52.09   11.00
  -5  -6   9   60.19   14.40
   6   6  -9   30.10   12.10
  -6  -6  -9   53.79    9.70
   6  -6  -9   50.59   13.30
  -6  -6   9   67.39   14.20
   0  -7   9  815.92   28.90
   0  -7   9  830.92   31.50
   0  -7  -9  811.02   30.60
   0   7  -9  816.52   28.60
   1  -7   9  300.57   14.50
  -1  -7  -9  313.97   16.00
   1   7  -9  322.57   15.10
   1  -7   9  313.37   17.20
  -1  -7   9  309.17   19.60
   1  -7  -9  315.07   17.90
  -1  -7   9  307.07   15.80
  -1   7  -9  327.97   14.80
   2  -7   9  352.16   15.40
   2  -7   9  342.67   17.50
   2   7  -9  357.56   17.20
  -2  -7   9  334.77   21.90
  -2  -7   9  302.07   17.50
  -2   7  -9  325.27   15.80
   2  -7  -9  334.57   19.20
   3  -7   9 1142.19   39.40
   3  -7   9 1157.48   38.20
   3   7  -9 1168.18   40.80
  -3   7  -9 1167.08   39.80
   3  -7  -9 1148.79   44.00
   3  -7  -9 1151.28   40.20
  -3  -7   9 1150.38   41.20
   4  -7   9   44.10    6.80
   4   7  -9   20.10    8.50
   4   7  -9   26.70    8.30
   4  -7   9   42.20    6.20
   4  -7  -9   47.30    8.30
  -4  -7   9   42.50    9.70
   4  -7  -9   56.09   11.70
  -4  -7   9   56.29   12.50
  -4   7  -9   39.90    8.90
   5  -7   9  -14.20    6.00
  -5  -7  -9   -4.90    5.50
   5   7  -9   12.70   10.70
   5   7  -9   -3.40   10.40
  -5  -7   9   26.80   11.00
   5  -7  -9    5.60   16.10
  -5   7  -9    2.00   11.90
   5  -7  -9  -10.10   10.40
  -6  -7  -9   71.99   11.20
   6  -7  -9   69.99   16.40
  -6  -7   9   95.49   15.80
   0  -8   9   -2.20    5.00
   0  -8   9   -4.40    7.50
   0   8  -9   -0.40    4.70
   0  -8  -9    4.40    6.90
   1   8  -9  758.02   27.50
   1  -8   9  738.23   29.40
  -1  -8  -9  754.42   28.50
   1  -8   9  736.53   27.00
  -1  -8   9  746.03   31.90
  -1   8  -9  746.13   27.40
   1  -8  -9  727.03   29.80
  -1  -8   9  740.53   28.00
   2  -8   9  119.59   10.70
   2  -8   9  104.39   13.00
   2   8  -9  102.99   11.70
  -2  -8   9   81.49    9.00
   2  -8  -9   94.39   14.10
  -2   8  -9   95.89   11.10
  -2  -8   9   69.09   10.80
   3   8  -9  145.89   13.90
   3  -8   9  186.38   12.90
  -3  -8   9  151.58   16.10
  -3  -8   9  151.78   21.40
  -3   8  -9  148.79   14.40
   3  -8  -9  147.49   14.00
   3  -8  -9  157.98   16.50
   4  -8   9   55.29    7.70
   4   8  -9   47.10    8.70
   4  -8   9   63.99    7.70
  -4  -8  -9   67.39    8.00
  -4   8  -9   39.60    9.20
   4  -8  -9   61.19   10.50
   4  -8  -9   59.69   12.20
  -4  -8   9   82.99   10.50
  -4  -8   9   43.40   10.80
   5  -8   9   95.89   14.10
   5  -8   9   96.09   12.80
   5  -8   9  104.19   14.40
  -5  -8  -9  109.09   12.80
   5   8  -9   91.79   13.60
   5  -8  -9   84.39   13.30
  -5   8  -9   85.19   16.50
  -5  -8   9   94.09   13.20
  -6  -8  -9   34.10   10.60
   6  -8  -9   35.00   14.80
  -6  -8   9   62.59   14.80
   0  -9   9  408.36   18.90
   0   9  -9  427.16   18.80
   0  -9  -9  411.56   20.90
   0  -9   9  318.97   33.10
   1  -9   9  161.18   15.30
   1  -9   9  171.88   12.90
   1   9  -9  171.48   12.90
  -1  -9   9  162.78   17.30
   1  -9  -9  156.98   14.80
  -1  -9   9  171.38   13.80
  -1   9  -9  158.18   13.00
   2  -9   9  426.76   20.10
   2   9  -9  403.66   20.00
   2  -9   9  460.15   21.60
   2  -9  -9  433.56   23.00
  -2  -9   9  434.66   21.70
  -2  -9   9  447.86   26.30
  -2   9  -9  452.65   20.00
   3   9  -9  395.66   20.10
   3  -9   9  398.36   19.00
  -3  -9   9  422.56   28.10
  -3   9  -9  394.26   19.80
  -3  -9   9  379.96   22.40
   3  -9  -9  374.96   22.60
   4  -9   9   79.19    9.80
  -4  -9  -9   94.89   13.40
  -4  -9  -9   99.69   10.30
   4  -9   9   74.09    8.60
   4   9  -9   75.89   10.80
  -4   9  -9   79.59   12.20
   4  -9  -9   58.89   19.30
   4  -9  -9   69.79   11.80
  -4  -9   9   87.49   11.90
   5  -9   9   29.10    9.70
   5  -9   9   28.10    8.80
  -5  -9  -9   16.30    6.80
   5  -9   9   28.50    8.80
   5   9  -9   -8.20   12.30
  -5  -9   9   21.90   10.60
   5  -9  -9   25.00   13.30
   0  10  -9   11.60    6.30
   0 -10   9   13.30    7.40
   0 -10   9   10.60    6.40
   0 -10  -9   11.60    7.00
   1  10  -9  239.88   14.90
   1 -10   9  238.98   19.90
   1 -10   9  227.88   15.50
   1 -10  -9  251.97   18.30
  -1 -10   9  232.88   16.40
  -1  10  -9  231.38   15.00
  -1 -10   9  258.67   21.00
   2  10  -9   29.20    7.00
   2 -10   9   35.30    7.70
  -2 -10   9   35.20    7.80
  -2  10  -9   39.50    7.40
  -2 -10   9   30.70   12.00
   2 -10  -9   40.70    9.30
   3  10  -9  223.98   16.30
   3 -10   9  196.98   16.30
  -3 -10   9  221.28   24.40
  -3 -10   9  213.68   18.70
   3 -10  -9  224.48   18.70
  -3  10  -9  189.58   16.90
   4 -10   9   20.00    8.10
  -4 -10  -9   19.80    9.20
   4  10  -9   11.60    9.90
  -4 -10   9   26.60   10.00
   4 -10  -9   13.10   12.10
  -4 -10   9   45.40    9.60
  -4  10  -9    7.20   12.80
   4 -10  -9   24.30   11.20
   5 -10   9    4.50    9.30
   5 -10   9  -10.00   10.70
   5  10  -9   -0.40   14.30
   5 -10   9   -3.20   10.60
  -5 -10  -9    0.10    6.90
   5 -10  -9    6.80   12.90
  -5 -10   9    0.60   11.20
   0 -11   9   25.90    7.60
   0 -11   9   15.30   10.10
   0  11  -9   12.60    6.10
   1 -11   9   59.99    8.50
   1  11  -9   59.29    7.70
  -1 -11  -9   48.70    5.70
   1 -11   9   41.10   10.10
  -1 -11   9   56.09   12.20
   1 -11  -9   47.50    9.90
  -1  11  -9   49.30    6.90
  -1 -11   9   38.50    9.10
   2 -11   9  482.25   23.10
   2  11  -9  516.75   23.00
   2 -11  -9  496.05   26.30
  -2 -11   9  479.25   24.70
  -2 -11   9  470.45   31.30
  -2  11  -9  485.45   23.10
   3  11  -9   78.69   10.80
   3 -11   9   88.99   10.00
  -3  11  -9   82.79   11.60
   3 -11  -9   69.99   15.20
  -3 -11   9   96.69   13.00
  -3 -11   9   68.39   13.20
  -4 -11  -9    3.00   10.20
   4  11  -9   19.10   10.60
  -4 -11  -9    9.60    6.10
   4 -11   9   12.90    9.00
   4 -11  -9    3.10   18.30
  -4 -11   9    3.00    9.80
   4 -11  -9   17.80    9.50
   5 -11   9    7.60    9.70
   5 -11   9    9.60   11.30
  -5 -11  -9   -3.90    8.00
   5 -11   9  -17.60   11.60
  -5 -11  -9   10.90    9.90
   5 -11  -9    3.90   10.90
  -5 -11   9    8.80   12.50
   5 -11  -9   12.30   10.50
   0  12  -9   16.60    7.90
   0 -12   9   38.90   13.40
   0 -12  -9   37.50    6.10
   0 -12   9   24.20    8.00
   1 -12   9  157.78   16.40
   1  12  -9  139.39   15.60
   1 -12   9  167.48   20.20
  -1 -12  -9  159.98   11.10
  -1 -12   9  146.09   22.60
   1 -12  -9  150.08   17.20
   1 -12  -9  143.99   13.70
  -1  12  -9  178.38   15.30
  -1 -12   9  171.68   17.50
   2  12  -9   82.39    9.40
   2 -12   9  104.39   11.30
  -2 -12  -9   77.29    9.70
  -2  12  -9   75.29   10.10
  -2 -12   9   85.19   11.30
   2 -12  -9   88.49   12.50
  -2 -12   9   88.79   15.20
   3  12  -9   96.49   11.30
   3 -12   9  124.89   17.80
   3 -12  -9   95.09   14.30
  -3  12  -9   83.39   14.20
  -3 -12   9  144.99   18.80
  -4 -12  -9    8.80    6.80
   4  12  -9   -7.10   11.90
   4 -12   9   -2.60   10.10
  -4 -12   9   14.40   11.70
   4 -12  -9   14.70    9.70
   4 -12  -9   28.40   10.80
   5 -12   9   72.89   15.00
   5 -12   9   80.09   13.30
  -5 -12  -9   96.09   10.20
   5 -12  -9   83.09   12.90
  -5 -12   9   95.49   14.40
   5 -12  -9   86.39   14.50
   0  13  -9  332.07   19.50
   0 -13   9  295.87   20.50
   0 -13  -9  301.67   16.40
   0 -13   9  292.97   25.70
   1 -13   9  146.79   18.10
   1 -13   9  122.19   16.10
   1  13  -9  145.49   16.00
  -1 -13  -9  149.69   11.50
   1 -13  -9  133.89   18.30
   1 -13  -9  136.39   14.20
  -1 -13   9  135.49   17.70
  -1  13  -9  153.48   17.50
  -1 -13   9  145.89   18.70
   2  13  -9  263.47   19.40
  -2 -13  -9  240.38   14.00
   2 -13   9  264.87   21.00
   2 -13  -9  256.37   17.70
  -2  13  -9  242.88   22.80
  -2 -13   9  237.98   20.60
   2 -13  -9  222.38   23.60
   3  13  -9  243.58   22.60
   3 -13   9  284.27   22.70
  -3 -13  -9  247.28   15.10
   3 -13  -9  283.07   23.20
   3 -13  -9  254.67   20.40
  -3 -13   9  260.67   23.60
   4 -13   9  103.49   13.40
  -4 -13  -9   84.39    9.30
   4 -13  -9   94.39   13.10
  -4 -13   9   89.99   15.10
   4 -13  -9   90.09   16.10
   0 -14  -9   40.30    7.30
   0 -14   9   44.30   14.40
   0 -14   9   43.90   10.50
   0  14  -9   35.80    9.50
   1  14  -9  325.67   22.70
  -1 -14  -9  324.57   17.20
   1 -14   9  348.87   28.80
   1 -14   9  350.26   23.60
   1 -14  -9  343.47   20.40
  -1 -14   9  376.06   25.00
  -1  14  -9  288.27   24.70
  -1 -14   9  318.07   23.60
   2 -14   9   31.10   11.50
   2  14  -9    8.90   11.70
  -2 -14  -9   36.90    7.50
  -2  14  -9   27.10   15.80
   2 -14  -9   33.70   11.90
   2 -14  -9   25.00    9.40
  -3 -14  -9   40.50    7.80
   3  14  -9   31.80   12.50
   3 -14   9   41.80   11.90
  -3 -14   9   54.49   12.30
   3 -14  -9   59.99   14.00
   3 -14  -9   37.60   11.40
   4 -14   9  114.59   17.90
  -4 -14  -9  131.79   16.70
  -4 -14   9   82.59   16.30
   4 -14  -9  188.78   25.70
   4 -14  -9  112.69   14.60
   0  15  -9  159.48   23.40
   0 -15   9  245.88   24.30
   0 -15   9  177.78   25.90
   0 -15  -9  200.38   16.80
   1 -15   9    2.60   10.60
   1 -15   9   -9.70   12.40
  -1 -15  -9    2.30    6.80
   1  15  -9    3.60   11.80
   1 -15  -9   -0.90    7.20
  -1 -15   9   22.40   12.70
   1 -15  -9    0.70   11.50
  -2 -15  -9   91.89    9.40
   2  15  -9   64.69   13.50
   2 -15  -9  133.19   18.20
  -2 -15   9   99.49   13.90
   2 -15  -9  118.29   15.80
  -3 -15  -9   36.90    8.60
   3 -15   9   41.90   12.90
   3 -15  -9   48.20   11.70
   3 -15  -9   31.20   12.40
  -3 -15   9   38.20   12.80
   0 -16  -9    8.30    8.10
   0 -16   9    9.30   10.60
   1 -16   9   78.49   13.00
   1 -16   9   75.59   15.10
  -1 -16  -9   78.49   10.30
  -1 -16   9  104.79   14.30
   1 -16  -9   88.19   10.90
   1 -16  -9  104.69   18.30
   2 -16   9  -10.00   12.00
  -2 -16  -9   11.80    8.70
   2 -16  -9   13.40   13.20
   2 -16  -9    5.90   11.40
  -2 -16   9   -0.50   12.30
   3 -16   9    5.30   13.80
  -3 -16  -9   13.80    9.20
   3 -16  -9   22.10   11.90
  -3 -16   9   29.90   13.90
   3 -16  -9   20.90   10.80
   0 -17  -9   65.39   11.20
   0 -17   9   50.69   14.50
  -1 -17  -9   10.60    9.60
   1 -17   9   23.50   13.90
   1 -17  -9   12.10   10.40
  -1 -17   9   24.60   14.40
   2 -17   9   -9.20   13.70
  -2 -17  -9   -3.90    9.70
  -2 -17   9   -1.60   13.10
   2 -17  -9   -0.50   10.50
   2 -17  -9  -26.70   12.60
   0   0 -10  807.62   28.60
   0   0 -10  839.52   26.30
   0   0  10  769.12   28.80
   1   0 -10 2079.09   61.09
  -1   0 -10 2057.99   59.39
  -1   0 -10 1971.60   61.09
   1   0  10 1883.81   61.09
  -1   0  10 1915.91   63.89
   1   0 -10 1956.30   63.69
  -2   0  10  772.72   31.40
  -2   0 -10  780.22   24.90
   2   0 -10  773.02   30.50
  -3   0  10  103.29   15.80
   3   0 -10  109.49   11.70
  -3   0 -10  123.59    9.00
   3   0 -10   92.49   13.90
   4   0 -10   29.80    9.50
  -4   0  10   39.70   12.50
  -4   0 -10   29.60    5.50
   4   0 -10   32.40    7.10
   5   0 -10  138.39   14.20
   5   0 -10  103.49   21.00
  -5   0  10  145.79   17.60
  -6   0  10  233.48   34.10
   0   1  10   76.49    9.70
   0  -1 -10   86.99    9.10
   0  -1  10   73.89   10.00
   0   1 -10   93.09    9.10
   0  -1 -10   79.69    6.10
   0   1 -10   82.69    7.30
  -1   1  10  575.04   24.70
   1   1 -10  619.84   21.60
  -1  -1 -10  583.24   21.40
   1   1 -10  595.94   24.00
   1  -1  10  557.84   21.50
  -1   1 -10  617.44   20.20
  -1  -1  10  584.34   24.90
  -1   1 -10  605.94   21.60
   1  -1 -10  605.64   21.00
   1  -1 -10  588.94   24.10
   1   1  10  550.34   21.40
   2   1 -10   99.49   10.90
  -2   1  10  102.79   14.20
   2   1 -10  113.19   12.40
   2  -1 -10  107.99   11.00
  -2   1 -10  114.29    8.10
   2  -1 -10  128.19   12.80
  -2  -1  10  116.09   14.50
  -2  -1  10  118.39   10.00
   3   1 -10  151.68   12.40
   3   1 -10  142.09   14.50
  -3   1  10  131.59   17.40
  -3   1 -10  150.48    9.90
   3  -1 -10  137.79   11.60
  -3  -1  10  146.79   18.50
   3  -1 -10  117.89   14.60
  -3  -1  10  141.99   13.00
  -4  -1 -10   25.20    5.10
  -4   1  10   22.60   11.40
   4   1 -10   13.50    9.50
   4   1 -10   11.50    6.90
  -4  -1  10   17.00    7.60
   4  -1 -10   21.90    7.20
   4  -1 -10   16.20    9.70
  -4  -1  10   12.40   11.20
  -5   1  10  103.89   16.00
   5   1 -10   51.79   16.10
   5   1 -10   56.09   12.30
  -5  -1  10   93.49   15.30
   5  -1 -10   83.89   11.80
   5  -1 -10   51.39   20.70
   6   1 -10   17.10   12.80
   6  -1 -10    6.00   12.10
   0  -2 -10  235.88   13.10
   0   2 -10  247.98   13.10
   0  -2  10  233.38   13.90
   0  -2 -10  240.08    9.80
   0   2  10  217.08   13.60
   0   2 -10  241.48   11.10
   1  -2  10 1067.79   36.20
  -1  -2 -10 1081.89   36.00
  -1   2  10 1023.70   38.70
   1   2 -10 1087.69   38.60
   1   2 -10 1117.19   36.10
  -1  -2  10 1066.59   35.20
   1  -2 -10 1104.79   38.60
  -1   2 -10 1137.59   36.30
   1  -2 -10 1147.89   35.50
  -1  -2  10 1118.09   39.50
  -1   2 -10 1144.09   35.20
   2  -2  10  100.79    7.80
   2   2 -10  121.29    9.90
  -2   2  10  125.39   14.80
   2   2 -10  127.39   12.50
   2  -2 -10  106.69   12.50
  -2  -2  10  116.89   15.00
  -2   2 -10  100.59    8.50
  -2  -2  10  110.29   10.10
   2  -2 -10  106.19    9.70
   3   2 -10  510.95   25.00
   3   2 -10  548.25   22.50
  -3   2  10  532.05   27.20
  -3  -2  10  505.75   27.10
  -3   2 -10  514.65   19.70
  -3  -2  10  511.15   22.40
   3  -2 -10  530.45   22.00
   3  -2 -10  495.05   25.00
   4   2 -10  156.98   17.20
  -4   2  10  199.78   22.10
  -4  -2 -10  182.98   11.40
  -4  -2 -10  176.38   11.60
   4   2 -10  191.48   14.80
  -4   2 -10  199.68   13.00
   4  -2 -10  173.48   17.50
  -4  -2  10  194.28   15.80
   4  -2 -10  192.28   14.20
  -4  -2  10  236.28   23.20
  -5   2  10   96.29   14.40
   5   2 -10   45.20   10.70
  -5  -2  10   68.29   11.30
  -5   2 -10   49.80    8.60
  -5  -2  10   92.89   15.40
   5  -2 -10   60.99   12.70
   6   2 -10   -2.90   11.60
   6  -2 -10   -5.10   13.00
   0  -3  10   14.10    3.70
   0  -3  10   15.20    6.10
   0  -3 -10   12.50    5.60
   0   3 -10   23.30    5.60
   0   3 -10    7.90    3.80
   1  -3  10  354.46   16.00
   1   3 -10  382.76   15.60
  -1  -3 -10  359.56   15.50
   1   3 -10  382.06   18.40
  -1   3  10  353.46   18.90
  -1  -3  10  351.66   15.20
  -1   3 -10  369.06   14.70
   1  -3 -10  350.76   17.80
   1  -3 -10  374.46   14.80
  -1  -3  10  366.36   19.00
   2  -3  10 1278.67   41.50
   2   3 -10 1314.77   46.00
  -2   3  10 1275.77   48.00
   2   3 -10 1378.66   43.60
  -2  -3  10 1371.66   51.59
   2  -3 -10 1254.37   46.00
   2  -3 -10 1326.37   43.30
  -2  -3  10 1320.97   43.40
  -2   3 -10 1340.57   42.10
   3   3 -10  643.24   25.30
  -3   3  10  644.24   31.50
   3   3 -10  613.24   28.30
   3  -3 -10  618.54   28.30
   3  -3 -10  617.04   25.20
  -3  -3  10  642.44   32.10
  -3  -3  10  646.14   25.80
  -3   3 -10  649.93   23.70
   4   3 -10  452.95   21.90
   4   3 -10  426.56   24.30
  -4   3  10  478.25   30.00
  -4  -3  10  491.95   23.40
  -4   3 -10  450.65   20.00
   4  -3 -10  447.06   24.70
  -4  -3  10  473.95   29.20
   4  -3 -10  447.56   21.80
  -5   3  10   53.39   11.50
  -5  -3 -10   34.90    7.00
   5   3 -10   28.50   11.40
   5   3 -10   21.60   12.40
   5  -3 -10   42.80   11.80
  -5  -3  10   36.50   10.80
  -5   3 -10   36.40    8.40
  -5  -3  10   49.50   11.80
   5  -3 -10   44.40   10.50
   6   3 -10   47.70   14.10
   6  -3 -10   67.59   15.80
  -6  -3  10   48.80   13.70
   0  -4 -10  284.97   15.30
   0  -4  10  265.47   12.50
   0   4 -10  311.47   13.80
   0  -4  10  285.57   15.90
   0   4 -10  300.57   15.30
   1  -4  10  615.94   20.30
  -1  -4 -10  620.04   23.10
   1  -4  10  610.24   23.40
   1   4 -10  631.94   25.30
  -1   4 -10  641.94   22.40
  -1  -4  10  604.44   25.80
  -1  -4  10  581.54   22.30
   1  -4 -10  603.84   25.10
   1  -4 -10  611.34   21.60
   2   4 -10  112.39   10.60
  -2  -4 -10  134.99    9.30
   2   4 -10  151.78   13.00
   2  -4  10  135.99    9.80
  -2   4  10   98.49   18.20
  -2  -4  10  139.49   11.40
   2  -4 -10  121.69   12.80
  -2  -4  10  126.69   19.30
   2  -4 -10  114.19   13.00
  -2   4 -10  135.69   10.10
   3   4 -10 1197.78   39.70
  -3   4  10 1199.78   45.20
   3   4 -10 1124.79   43.40
  -3  -4  10 1133.29   45.60
   3  -4 -10 1123.69   39.70
  -3  -4  10 1108.39   40.00
   3  -4 -10 1107.29   42.80
  -3   4 -10 1144.79   38.20
   4   4 -10  483.25   23.50
   4   4 -10  494.35   26.00
  -4   4  10  529.05   31.10
  -4   4 -10  482.65   22.00
  -4  -4  10  509.85   29.80
  -4  -4  10  477.85   24.20
   4  -4 -10  466.75   22.60
   4  -4 -10  502.55   26.00
  -5  -4 -10    8.60    5.70
   5   4 -10   -4.40    9.70
   5   4 -10    3.80   10.30
  -5   4  10   30.60   11.80
   5  -4 -10   -1.30   11.30
   5  -4 -10   -3.90   12.20
  -5   4 -10    2.60    9.10
  -5  -4  10   40.90   11.00
  -5  -4  10    9.30    9.70
   6   4 -10    9.00   12.10
  -6  -4 -10   25.50    9.10
   6  -4 -10   34.60   12.40
  -6  -4  10    6.60   13.70
   0   5 -10  115.49   10.20
   0  -5  10  110.39   12.40
   0  -5 -10  108.69   11.10
   0  -5  10  112.69    9.20
   1  -5  10  480.05   18.40
   1   5 -10  484.95   22.30
  -1  -5 -10  514.85   20.30
   1  -5  10  488.95   20.70
   1   5 -10  490.15   19.90
  -1  -5  10  505.25   20.00
  -1  -5  10  503.65   23.50
  -1   5 -10  524.85   19.60
   1  -5 -10  520.05   22.30
  -2  -5 -10  249.48   12.60
   2   5 -10  248.98   14.70
   2  -5  10  240.98   13.70
   2   5 -10  263.07   16.30
  -2   5 -10  207.38   18.90
  -2  -5  10  270.07   18.90
   2  -5 -10  250.17   16.50
  -2  -5  10  250.27   14.70
   3   5 -10 1747.43   57.69
   3  -5  10 1610.44   54.59
   3   5 -10 1779.82   61.49
  -3  -5  10 1789.72   58.29
  -3  -5  10 1855.91   63.29
   3  -5 -10 1779.22   57.59
  -3   5 -10 1823.12   56.69
   4   5 -10   69.69    9.40
   4   5 -10   74.39   11.00
  -4   5 -10   54.59    7.90
   4  -5 -10   98.59   14.90
  -4  -5  10   65.69   10.30
   4  -5 -10   79.79    9.00
  -4  -5  10   73.29   14.70
  -5  -5 -10    8.80    5.30
   5   5 -10    6.50    9.50
   5   5 -10    8.90   11.20
  -5  -5  10   40.10   10.50
  -5  -5  10   16.90    9.90
   5  -5 -10   -6.20   12.90
   5  -5 -10   23.20   10.60
  -5   5 -10   12.90    9.90
   6   5 -10   44.10   16.00
  -6  -5 -10   22.90   10.40
   6  -5 -10   41.60   16.20
  -6  -5  10   36.20   15.00
   0  -6 -10   37.20    7.40
   0  -6  10   31.70    7.60
   0  -6  10   28.70    5.50
   0   6 -10   35.70    5.30
   1   6 -10  327.27   15.70
  -1  -6 -10  329.27   16.00
   1  -6  10  326.67   14.50
   1  -6  10  321.97   16.90
   1  -6 -10  322.17   18.30
  -1  -6  10  324.17   19.80
  -1  -6  10  318.47   15.80
  -1   6 -10  332.87   15.40
   2   6 -10   47.80    7.00
   2   6 -10   66.99   10.40
  -2  -6 -10   56.69    7.40
   2  -6  10   69.59    8.70
   2  -6  10   56.49    7.40
   2  -6 -10   41.40    8.20
  -2  -6  10   54.49    8.80
  -2  -6  10   45.80    7.30
  -2   6 -10   43.60    6.10
   2  -6 -10   43.70    6.40
   3  -6  10 1678.83   50.69
   3   6 -10 1630.84   54.39
   3   6 -10 1596.84   57.69
   3  -6  10 1558.04   52.09
  -3  -6 -10 1667.33   51.09
   3  -6 -10 1671.93   57.89
  -3  -6  10 1624.24   54.99
   3  -6 -10 1678.73   54.19
  -3   6 -10 1656.83   53.79
  -3  -6  10 1660.23   59.59
   4   6 -10   39.60   10.10
   4   6 -10   53.89    8.30
  -4  -6  10   62.19   10.30
  -4  -6  10   58.69   13.70
   4  -6 -10   33.60    8.70
  -4   6 -10   44.00    8.70
   4  -6 -10   19.50    8.20
  -5  -6 -10    7.20    5.90
   5   6 -10  -11.60   12.10
   5   6 -10   11.20    8.80
  -5   6 -10    2.00   11.20
   5  -6 -10    0.60    9.30
  -6  -6 -10   12.00    8.80
   6   6 -10  -11.50   11.10
  -6  -6  10  -15.50   12.90
   6  -6 -10   -5.90   13.70
   0  -7  10   10.20    7.80
   0   7 -10    7.90    4.30
   0  -7 -10    8.10    6.50
   0  -7  10    7.40    4.90
   1  -7  10  180.38   12.00
   1  -7  10  191.98   13.90
   1   7 -10  165.48   12.50
  -1  -7 -10  185.98   13.10
  -1  -7  10  169.08   12.80
  -1  -7  10  192.08   17.10
  -1   7 -10  195.38   12.40
   1  -7 -10  186.08   15.00
   2  -7  10  166.48   14.00
   2   7 -10  134.29   12.70
   2  -7  10  161.98   11.10
  -2  -7 -10  167.38   12.60
  -2   7 -10  167.18   13.10
  -2  -7  10  158.08   14.20
   2  -7 -10  160.68   15.60
  -2  -7  10  166.68   19.30
   3  -7  10   31.50    5.30
   3   7 -10   23.10    7.10
   3  -7  10   29.00    7.50
  -3  -7 -10   33.90    6.30
   3  -7 -10   18.80    6.70
  -3   7 -10   28.30    7.00
  -3  -7  10   27.60    7.80
   3  -7 -10   30.40    9.70
  -3  -7  10   33.80   12.50
   4  -7  10   52.69    6.50
   4   7 -10   55.49    9.30
   4   7 -10   33.50    9.20
   4  -7  10   54.49    7.30
   4  -7 -10   71.69   10.20
   4  -7 -10   37.30   11.50
  -4   7 -10   38.00    9.00
  -4  -7  10   28.00   14.60
  -4  -7  10   52.29   10.00
  -5  -7 -10   -6.90    5.80
   5   7 -10  -19.00   11.40
   5   7 -10    3.60   12.20
   5  -7 -10   -6.20    9.30
  -5  -7  10   -9.00   11.00
  -5   7 -10   -5.60   14.00
  -6  -7 -10   14.00    9.60
  -6  -7  10   37.60   13.00
   6  -7 -10   48.40   16.20
   0  -8 -10  511.55   23.30
   0   8 -10  522.05   21.50
   0  -8  10  504.55   21.30
   0  -8  10  492.85   24.50
  -1  -8 -10  259.37   15.80
   1  -8  10  229.48   13.80
   1  -8  10  230.38   17.40
   1   8 -10  247.58   15.00
  -1  -8  10  236.88   19.30
  -1   8 -10  260.87   14.90
  -1  -8  10  265.67   15.90
   1  -8 -10  242.08   16.80
   2   8 -10  107.29   11.90
  -2  -8 -10  116.09   11.40
   2  -8  10  112.49   11.50
   2  -8  10  111.09   14.50
  -2  -8  10   98.29   13.80
  -2   8 -10  113.29   12.60
  -2  -8  10   96.59   13.70
   2  -8 -10  119.29   15.60
   3  -8  10  320.87   18.70
  -3  -8 -10  323.97   16.70
   3  -8  10  310.87   15.90
  -3   8 -10  292.27   17.70
   3  -8 -10  288.57   17.50
  -3  -8  10  315.47   19.80
   3  -8 -10  300.87   20.90
  -3  -8  10  284.37   24.30
   4  -8  10  203.78   14.30
   4  -8  10  196.98   14.50
   4  -8  10  207.68   14.10
   4   8 -10  179.38   18.30
   4  -8 -10  169.48   22.80
  -4  -8  10  234.18   20.90
  -4   8 -10  196.98   20.00
   4  -8 -10  183.68   20.40
  -5  -8 -10   29.60    6.90
  -5  -8  10   32.80   11.50
   5  -8 -10   47.10   10.90
   0   9 -10  200.38   13.70
   0  -9  10  188.18   14.20
   0  -9 -10  190.98   16.30
   0  -9  10  220.18   18.30
   1  -9  10  231.58   18.10
  -1  -9 -10  245.48   16.20
   1  -9  10  249.08   15.30
   1   9 -10  221.08   14.30
  -1   9 -10  254.57   15.40
  -1  -9  10  257.47   22.00
   1  -9 -10  255.77   18.30
  -1  -9  10  246.58   16.10
   2   9 -10  489.15   22.50
   2  -9  10  495.15   24.70
   2  -9  10  503.95   21.70
  -2  -9  10  519.25   23.90
   2  -9 -10  537.55   26.20
  -2  -9  10  551.74   28.80
  -2   9 -10  488.65   22.40
   3  -9  10   16.30    6.40
   3  -9  10   11.30    8.70
   3   9 -10   16.30    7.40
  -3   9 -10   13.40    8.70
  -3  -9  10   36.50   13.10
   3  -9 -10   18.30    8.70
  -3  -9  10   23.90    9.40
  -4  -9 -10   25.40    7.50
   4  -9  10   20.30    8.90
   4  -9  10   33.40    7.70
   4   9 -10    3.50   10.10
  -4   9 -10   17.50   12.40
  -4  -9  10   47.30   10.20
  -4  -9  10   30.50    9.70
   4  -9 -10   10.70   12.80
   4  -9 -10    8.40    8.80
  -5  -9 -10   -2.90    6.70
   5  -9  10   11.80    7.30
   5  -9  10    6.70    8.50
   5  -9  10   -8.10    9.00
   5  -9 -10    0.10    9.70
  -5  -9  10   13.50   12.20
   0 -10  10  281.17   17.00
   0 -10 -10  258.57   18.80
   0  10 -10  258.67   15.40
   0 -10  10  248.48   21.00
   1 -10  10  312.37   17.70
   1  10 -10  289.27   17.00
   1 -10  10  309.67   21.50
  -1 -10 -10  291.17   19.10
  -1  10 -10  331.37   17.30
  -1 -10  10  291.47   18.10
   1 -10 -10  313.57   20.40
  -1 -10  10  329.47   24.70
   2 -10  10  110.69   13.00
   2  10 -10  100.29   14.20
   2 -10 -10  108.39   15.40
  -2 -10  10  106.19   15.80
  -2  10 -10   95.39   13.60
  -2 -10  10  123.69   16.10
   3  10 -10   86.59   10.70
   3 -10  10  110.29   13.10
   3 -10  10  126.89   15.50
  -3  10 -10   82.29   10.90
  -3 -10  10   97.79   12.80
  -3 -10  10  146.89   22.60
   3 -10 -10   99.49   16.50
  -4 -10 -10  302.87   18.90
   4 -10  10  298.87   21.00
   4  10 -10  253.97   25.00
   4 -10  10  332.47   19.80
   4 -10 -10  313.37   23.00
  -4  10 -10  260.17   29.20
  -4 -10  10  362.96   22.10
   4 -10 -10  261.57   27.10
  -4 -10  10  289.37   37.90
   5 -10  10   71.09   11.60
   5 -10  10   79.89   10.30
  -5 -10 -10   56.99    8.40
   5 -10  10   86.99   12.30
  -5 -10  10   49.40   13.10
   5 -10 -10   50.39   11.10
   0  11 -10   11.60    7.60
   0 -11 -10   10.50    8.00
   0 -11  10   16.60   11.30
   0 -11  10   23.90    8.10
   1 -11  10  179.88   16.00
   1 -11  10  157.08   20.30
   1  11 -10  150.18   15.30
  -1 -11  10  166.68   16.50
  -1 -11  10  172.18   21.90
  -1  11 -10  162.18   15.60
   1 -11 -10  213.78   18.30
   2 -11  10   85.09   12.90
   2  11 -10   71.59    9.80
   2 -11  10  111.49   14.10
  -2  11 -10  113.49   15.50
  -2 -11  10   94.69   15.00
  -2 -11  10   94.99   11.10
   2 -11 -10   88.89   11.80
   3 -11  10  114.39   15.90
   3  11 -10   81.99   12.00
  -3 -11  10   83.19   12.40
  -3  11 -10   96.69   13.70
   3 -11 -10  100.89   14.30
  -4 -11 -10   26.50    6.60
   4  11 -10   19.70   13.10
   4 -11  10   29.40   10.00
   4 -11 -10   24.90   12.00
  -4 -11  10   40.30   12.40
   5 -11  10   46.90   10.70
  -5 -11 -10   40.90    8.60
   5 -11  10   35.40   12.10
   5 -11  10   45.90   13.20
  -5 -11 -10   39.60   10.70
   5 -11 -10   37.60   16.90
  -5 -11  10   60.69   15.00
   0 -12 -10   31.70   10.10
   0  12 -10   32.50    8.00
   0 -12  10   38.90    9.30
   0 -12  10   58.19   11.50
   1  12 -10   50.99    9.20
   1 -12  10   53.99   10.30
   1 -12  10   45.70   12.40
  -1 -12 -10   61.49    6.40
  -1 -12  10   67.99   14.70
  -1  12 -10   53.69    8.80
  -1 -12  10   57.99   10.40
   1 -12 -10   61.69   10.90
   2 -12  10   31.50    8.60
  -2 -12 -10   33.30    5.60
   2 -12  10   42.40   11.70
   2  12 -10   26.00   10.00
  -2 -12  10   39.60   13.60
  -2 -12  10   50.99   10.60
   2 -12 -10   39.30   16.20
  -2  12 -10   28.10   10.10
   3  12 -10   -2.50   11.50
   3 -12  10   16.90    9.30
   3 -12 -10    0.10   10.20
  -3  12 -10    8.30   16.50
   4 -12  10   51.49   11.80
  -4 -12 -10   57.09    7.80
  -4 -12  10   59.99   12.80
   4 -12 -10   36.10   14.50
   0 -13 -10   47.40    7.20
   0 -13  10   33.00   12.60
   0 -13 -10   52.69   11.30
   0  13 -10   23.90   10.10
   0 -13  10   51.49   10.80
   1  13 -10   17.00    9.20
  -1 -13 -10   10.40    5.60
   1 -13  10    4.00    8.60
   1 -13  10   -2.90   11.80
   1 -13 -10   -8.90    9.60
   1 -13 -10   13.50    7.40
  -1  13 -10    9.70   11.10
  -1 -13  10    6.30   12.70
  -1 -13  10    7.20    9.30
   2 -13  10   52.09   15.20
  -2 -13 -10   30.30    5.70
   2 -13  10   36.80    9.50
   2  13 -10   34.80   11.80
  -2  13 -10   31.20   13.50
   2 -13 -10   44.80   12.40
  -2 -13  10   37.80   10.80
   2 -13 -10   40.00    8.70
   3  13 -10  -29.60   13.70
   3 -13  10    6.10    9.70
  -3 -13 -10    1.00    6.10
  -3 -13  10   -1.70   11.40
   3 -13 -10   -6.60   12.30
   3 -13 -10    3.30    9.20
  -4 -13 -10   54.89    8.50
   4 -13  10   52.59   12.50
   4 -13 -10   51.39   11.90
   4 -13 -10   78.19   15.60
  -4 -13  10   69.09   14.20
   0 -14  10  -12.70    9.10
   0 -14  10    3.90   14.80
   0 -14 -10    9.60    7.40
   0  14 -10    0.20   11.20
   1 -14  10   40.60   14.30
   1 -14  10   40.60   11.20
   1  14 -10   43.90   12.10
  -1 -14 -10   36.10    7.00
  -1 -14  10   37.00   13.30
  -1 -14  10   54.09   12.10
   1 -14 -10   30.30   12.20
  -1  14 -10   35.40   14.10
   1 -14 -10   38.50    8.70
   2  14 -10   61.09   15.50
  -2 -14 -10   83.19   11.90
   2 -14  10   78.49   12.80
   2 -14  10   88.69   16.40
   2 -14 -10   73.39   10.40
  -2 -14  10   69.99   12.70
   2 -14 -10   64.59   13.70
   3 -14  10   43.50   12.20
  -3 -14 -10   54.29    8.00
  -3 -14  10   56.59   13.60
   3 -14 -10   50.69   14.80
   0 -15  10   15.90   13.60
   0 -15 -10   -0.10    7.60
   0 -15  10   -6.20   13.50
  -1 -15 -10  187.88   16.90
   1 -15  10  231.68   25.70
  -1 -15  10  250.97   23.90
   1 -15 -10  221.38   19.30
   1 -15 -10  227.08   24.20
   2 -15  10   22.80   15.00
   2 -15  10   22.60   15.10
  -2 -15 -10    6.10    7.30
  -2 -15  10   14.80   11.70
   2 -15 -10   16.90   12.50
   2 -15 -10   26.00    9.50
  -3 -15 -10   82.99    9.70
   3 -15  10  111.99   14.80
  -3 -15  10  112.09   15.50
   3 -15 -10  152.98   24.40
   3 -15 -10   79.19   13.40
   0 -16 -10   78.39   11.10
   0 -16  10   83.69   14.40
   1 -16  10    4.20   12.60
  -1 -16 -10    5.30    8.50
   1 -16 -10   16.10    8.70
   1 -16 -10   -1.60   13.20
  -1 -16  10   10.60   12.80
  -2 -16 -10   19.20    8.50
   2 -16  10   25.30   12.60
  -2 -16  10   -4.30   12.60
   2 -16 -10   27.70   12.80
   0 -17  10   25.70   13.40
   0 -17 -10   23.60   11.00
  -1 -17 -10   49.70    9.90
   1 -17  10   69.59   14.50
   1 -17 -10   55.89   12.20
   1 -17 -10   63.19   17.00
  -1 -17  10   65.59   14.80
   0   0 -11   -4.90    3.50
   0   0 -11   -7.70    5.70
   0   0  11    1.50    5.70
  -1   0  11  305.27   17.90
   1   0 -11  314.37   17.40
  -1   0 -11  329.57   12.40
  -1   0 -11  309.37   14.50
   1   0 -11  326.87   14.30
   1   0  11  300.07   14.70
   2   0 -11 3184.88   98.79
  -2   0  11 2910.21  102.39
   2   0 -11 3256.87   95.59
   3   0 -11    6.10    8.40
   3   0 -11    4.40    6.50
  -3   0  11    9.40    8.90
  -3   0 -11    6.20    4.50
   4   0 -11   49.80    9.30
  -4   0  11   47.60   11.70
  -4   0 -11   58.59    7.10
   4   0 -11   57.49   11.10
  -5   0  11   15.90   11.20
   5   0 -11  -14.00   10.00
   5   0 -11    6.40   12.20
   6   0 -11   22.50   13.60
   0  -1 -11    0.80    3.40
   0  -1  11   -4.40    5.00
   0   1 -11   -2.90    3.50
   0   1  11    1.80    5.60
   0   1 -11    2.60    5.80
   0  -1 -11   -5.20    5.60
  -1   1  11 1075.29   39.50
   1   1 -11 1075.89   38.90
   1   1 -11 1131.49   36.40
   1  -1  11 1064.29   36.50
  -1  -1 -11 1101.29   36.20
  -1   1 -11 1132.29   34.90
   1  -1 -11 1134.89   35.80
  -1   1 -11 1086.79   36.30
   1  -1 -11 1101.79   38.90
  -1  -1  11 1087.19   39.50
   1   1  11 1045.20   36.30
   2   1 -11  741.23   30.70
  -2   1  11  737.93   32.60
   2   1 -11  786.72   27.90
  -2   1 -11  773.72   25.50
   2  -1 -11  762.02   27.40
  -2  -1  11  759.02   33.00
   2  -1 -11  745.73   30.80
   3   1 -11  390.76   22.10
  -3   1  11  414.06   25.60
   3   1 -11  443.06   19.70
   3  -1 -11  412.76   19.30
  -3  -1  11  393.06   25.40
  -3  -1  11  414.86   20.20
   3  -1 -11  403.86   22.30
  -3   1 -11  424.76   16.90
   4   1 -11   34.30    8.60
   4   1 -11   38.30    9.60
  -4  -1 -11   45.90    6.10
  -4   1  11   39.80   12.30
  -4   1 -11   35.00    6.30
  -4  -1  11   51.69   14.30
   4  -1 -11   49.50   10.90
   4  -1 -11   36.50    8.10
   5   1 -11   -3.90   11.10
  -5   1  11   31.40   12.40
   5   1 -11   14.00   12.80
  -5  -1  11   17.70   11.30
   5  -1 -11   -9.70    9.80
   5  -1 -11    3.20   12.90
  -5   1 -11  -11.90    7.10
   6   1 -11   24.50   14.60
   6  -1 -11    3.20   12.30
   0  -2  11  769.32   29.50
   0  -2 -11  790.72   29.00
   0   2 -11  779.12   26.60
   0   2  11  753.02   29.10
   0   2 -11  788.62   28.90
   0  -2 -11  794.42   25.40
  -1  -2 -11  352.96   15.60
  -1   2  11  342.77   19.00
   1   2 -11  356.16   15.60
   1   2 -11  346.27   18.10
   1  -2  11  351.06   16.40
  -1   2 -11  358.76   14.70
   1  -2 -11  353.96   14.90
  -1  -2  11  348.27   14.60
  -1   2 -11  350.36   15.70
   1  -2 -11  353.86   18.40
  -1  -2  11  371.26   20.00
   2  -2  11 1853.41   59.19
   2   2 -11 1897.41   64.29
   2   2 -11 1992.10   61.49
  -2   2  11 1903.21   65.19
  -2  -2  11 1955.60   60.79
   2  -2 -11 1881.71   64.39
  -2  -2  11 1970.50   65.49
   2  -2 -11 1942.11   60.89
  -2   2 -11 1994.90   59.59
   3   2 -11  144.99   15.80
  -3   2  11  143.79   19.50
   3   2 -11  166.48   13.30
   3  -2 -11  147.39   15.50
  -3  -2  11  176.88   13.80
  -3  -2  11  153.88   19.90
  -3   2 -11  179.38   11.70
   3  -2 -11  140.59   13.20
   4   2 -11   69.79   11.40
  -4   2  11   69.89   13.90
   4   2 -11   52.29    8.90
  -4  -2 -11   68.19    9.90
  -4  -2  11   69.79   14.00
  -4   2 -11   64.69    7.80
   4  -2 -11   57.39    8.80
  -4  -2  11   70.59   10.00
   4  -2 -11   71.59   12.60
   5   2 -11   -7.50   10.30
  -5   2  11   16.00   13.30
   5   2 -11    5.10   11.70
   5  -2 -11    0.30   12.50
  -5  -2  11   17.40    9.30
  -5   2 -11   18.70    8.40
   5  -2 -11   -5.00   10.50
  -5  -2  11    4.20   10.20
   6   2 -11  121.19   17.30
   6  -2 -11  128.19   16.90
   0  -3 -11  111.89    7.40
   0   3 -11  106.19   11.20
   0   3 -11  119.99    9.40
   0  -3  11  105.79   12.20
   0  -3 -11  114.29   11.20
   1   3 -11   57.99    9.10
   1  -3  11   62.99    9.10
   1   3 -11   59.09    7.70
  -1   3  11   56.19    8.80
  -1  -3 -11   55.29    8.70
   1  -3 -11   66.19    8.80
  -1  -3  11   78.39   10.50
  -1   3 -11   56.99    8.20
  -1  -3  11   63.99    8.50
   1  -3 -11   67.29    7.70
   2   3 -11 1040.80   35.50
  -2  -3 -11 1011.70   32.80
   2   3 -11  987.70   38.00
   2  -3  11  969.40   33.40
  -2   3  11 1003.00   39.90
  -2  -3  11 1034.10   34.90
   2  -3 -11 1045.00   35.00
   2  -3 -11  980.50   38.00
  -2   3 -11 1020.50   33.80
  -2  -3  11 1058.59   40.70
  -3   3  11  313.37   24.50
   3   3 -11  282.07   19.30
   3   3 -11  331.67   17.20
  -3  -3  11  313.97   17.70
   3  -3 -11  279.67   17.00
   3  -3 -11  307.27   19.60
  -3  -3  11  305.97   24.10
   4   3 -11   39.60   11.10
   4   3 -11   49.00    8.90
  -4   3  11   55.09   14.80
   4  -3 -11   47.50   12.10
  -4  -3  11   58.99    9.90
  -4   3 -11   53.09    7.90
   4  -3 -11   58.39    9.00
  -4  -3  11   51.19   14.00
   5   3 -11   34.40   13.00
  -5   3  11   89.99   14.90
   5   3 -11   75.19   13.30
  -5  -3  11   75.99   11.90
  -5   3 -11   43.00   10.00
   5  -3 -11   40.40   11.30
   5  -3 -11   42.30   15.70
   6   3 -11  -29.10   13.60
  -6  -3  11  -12.60   13.80
   0   4 -11 1757.42   58.09
   0   4 -11 1823.82   58.59
   0  -4 -11 1835.12   58.59
   0  -4  11 1781.02   55.09
   0  -4  11 1787.32   58.99
   1  -4  11    4.50    5.20
  -1  -4 -11    3.40    5.20
   1   4 -11   -3.20    4.50
   1   4 -11    1.50    7.60
  -1  -4  11   -0.20    4.30
   1  -4 -11   -2.30    3.70
  -1   4 -11    1.40    4.60
   1  -4 -11   -0.80    5.70
  -1  -4  11  -12.80    6.10
   2   4 -11  536.05   24.90
  -2  -4 -11  544.05   20.00
   2  -4  11  510.45   20.30
  -2   4  11  531.85   26.90
   2   4 -11  551.24   22.40
  -2   4 -11  532.35   22.20
  -2  -4  11  579.64   27.10
  -2  -4  11  522.95   22.20
   2  -4 -11  515.75   25.10
   2  -4 -11  523.05   21.10
  -3   4  11   69.09   12.20
   3   4 -11   60.09    7.60
   3   4 -11   72.99   12.60
   3  -4 -11   41.20    7.50
  -3  -4  11   61.39   13.90
   3  -4 -11   58.69   10.50
  -3   4 -11   51.69    6.80
  -3  -4  11   61.69    8.90
  -4   4  11  489.55   31.30
   4   4 -11  448.16   25.30
   4   4 -11  449.66   23.10
  -4   4 -11  467.55   21.50
  -4  -4  11  463.65   24.10
  -4  -4  11  449.16   30.10
   4  -4 -11  431.56   22.30
   4  -4 -11  434.16   25.20
   5   4 -11   12.70    9.20
   5   4 -11    8.70   13.50
  -5  -4 -11   16.00    6.10
   5  -4 -11   -7.10    9.70
  -5  -4  11   15.30   10.80
  -5   4 -11    2.00    9.90
   6   4 -11   58.59   14.50
   6  -4 -11   65.39   15.60
  -6  -4  11   76.69   15.50
   0  -5  11    5.60    4.10
   0  -5 -11    6.60    6.60
   0  -5  11    7.30    5.90
   0   5 -11    2.70    4.70
   1   5 -11  636.44   24.10
   1  -5  11  635.74   25.20
  -1  -5 -11  638.24   24.20
   1   5 -11  623.44   26.40
   1  -5  11  618.04   21.60
  -1   5 -11  609.54   23.30
   1  -5 -11  616.04   26.40
  -1  -5  11  612.84   23.50
  -1  -5  11  614.74   28.00
   2  -5  11  348.37   16.80
   2   5 -11  357.66   17.90
  -2  -5 -11  351.46   15.40
   2   5 -11  337.57   19.80
  -2  -5  11  363.16   23.40
   2  -5 -11  343.67   20.50
   2  -5 -11  346.47   16.30
  -2  -5  11  355.96   17.90
  -2   5 -11  364.16   16.70
   3   5 -11    2.50    5.70
   3   5 -11   -6.40    7.10
   3  -5 -11    0.20    6.30
  -3   5 -11   11.80    6.40
   3  -5 -11   12.30    8.60
  -3  -5  11   23.00    7.70
  -3  -5  11   16.20   11.40
   4   5 -11  180.38   17.10
   4   5 -11  131.19   17.10
  -4  -5  11  172.68   25.80
   4  -5 -11  211.88   17.80
   4  -5 -11  168.58   18.20
  -4  -5  11  180.08   18.50
  -4   5 -11  128.49   14.80
   5   5 -11  111.69   18.40
  -5  -5 -11   71.99    7.90
   5  -5 -11   92.29   14.10
  -5   5 -11   78.79   13.00
  -6  -5 -11   -9.30    9.00
   6   5 -11  -10.30   13.20
   6  -5 -11  -11.00   12.50
  -6  -5  11   13.00   13.60
   0  -6  11  351.36   20.10
   0   6 -11  377.46   17.10
   0  -6 -11  378.36   19.20
   0  -6  11  360.26   16.30
   1  -6  11  128.39   13.30
   1   6 -11  106.89   11.20
  -1  -6 -11  119.99   11.60
   1  -6  11  135.99   10.40
   1  -6 -11  123.19   13.70
  -1  -6  11  126.99   11.20
  -1  -6  11  145.59   15.20
  -1   6 -11  115.39   10.80
  -2  -6 -11  536.85   20.50
   2  -6  11  474.95   21.30
   2   6 -11  510.05   21.80
   2   6 -11  525.95   25.10
  -2  -6  11  498.75   27.40
  -2   6 -11  487.35   20.90
   2  -6 -11  494.55   20.40
  -2  -6  11  492.45   22.30
   2  -6 -11  514.05   24.80
   3  -6  11   40.20    7.00
   3   6 -11   44.80   10.90
   3   6 -11   34.50    7.70
  -3   6 -11   43.90    7.90
   3  -6 -11   29.50    7.50
   3  -6 -11   37.70    7.50
  -3  -6  11   38.30    8.20
  -3  -6  11   43.60   11.80
   4   6 -11    2.70    8.60
   4   6 -11  -18.10   11.60
   4  -6 -11  -14.20    9.20
   4  -6 -11    8.50   14.60
  -4  -6  11   17.00   11.30
  -4  -6  11    2.40    8.80
  -4   6 -11    0.80    7.40
   5   6 -11   36.00    9.30
  -5  -6 -11   50.19    7.60
  -5  -6  11   59.39   12.20
  -5   6 -11   25.00   14.30
   5  -6 -11   32.40   11.00
   0  -7  11  906.81   35.90
   0  -7  11  926.51   32.30
   0   7 -11  946.31   33.00
   0  -7 -11  920.41   34.80
  -1  -7 -11   56.49    7.90
   1  -7  11   61.59    9.50
   1  -7  11   58.79    6.70
   1   7 -11   78.49   10.20
  -1  -7  11   55.19    7.30
   1  -7 -11   53.79    9.30
  -1  -7  11   72.79   11.80
  -1   7 -11   57.69    7.70
   2  -7  11   79.29   10.30
   2  -7  11  101.09   12.70
  -2  -7 -11  104.69   11.20
   2   7 -11  116.69   11.80
   2  -7 -11   98.89   13.60
  -2  -7  11   71.59   10.70
  -2   7 -11   89.99   11.90
  -2  -7  11   86.39    9.50
   3  -7  11  268.97   15.70
   3   7 -11  229.58   17.80
  -3  -7 -11  299.27   14.70
   3   7 -11  278.27   19.90
   3  -7 -11  264.27   19.10
  -3   7 -11  261.57   17.40
  -3  -7  11  314.97   19.90
  -3  -7  11  283.47   24.60
   3  -7 -11  267.77   17.00
   4   7 -11   30.60   11.50
   4   7 -11   39.90   11.70
   4  -7 -11   27.30   10.40
  -4  -7  11   41.50   10.30
  -4  -7  11   39.70   12.10
   4  -7 -11   28.20   10.20
  -4   7 -11   39.70    9.00
   5   7 -11   10.70   10.10
   5  -7 -11    0.60   11.70
  -5   7 -11    1.10   16.40
  -5  -7  11    2.70   11.60
   0   8 -11   12.50    6.20
   0  -8  11   13.30    6.00
   0  -8 -11   16.20    8.10
   0  -8  11   21.50    9.50
  -1  -8 -11  108.59   13.70
   1  -8  11  144.59   14.80
   1   8 -11  129.69   12.80
   1  -8  11  138.59   11.20
   1  -8 -11  116.19   14.90
  -1   8 -11  109.69   12.20
  -1  -8  11  121.69   15.40
  -1  -8  11  104.99   12.90
   2  -8  11  323.77   19.70
   2  -8  11  312.77   16.30
  -2  -8 -11  356.66   17.90
   2   8 -11  315.17   17.90
  -2  -8  11  350.86   19.50
   2  -8 -11  348.97   21.00
  -2   8 -11  320.37   18.30
  -2  -8  11  350.96   25.50
   3   8 -11  214.28   16.50
   3  -8  11  206.68   13.10
   3  -8  11  194.58   16.20
  -3  -8 -11  209.18   14.20
  -3  -8  11  215.68   18.50
  -3  -8  11  201.98   23.20
   3  -8 -11  160.88   15.60
  -3   8 -11  185.48   16.60
   3  -8 -11  208.48   18.50
   4  -8  11   33.20    8.10
   4   8 -11   18.50   11.20
   4  -8 -11   18.60   12.40
  -4  -8  11   31.30   10.40
  -4  -8  11   41.90   12.50
  -4   8 -11   42.50   11.50
   4  -8 -11   24.80   11.30
  -5  -8 -11   49.99    7.30
   5  -8 -11   57.69   14.40
  -5  -8  11   49.70   14.10
   0  -9  11  215.38   20.20
   0  -9 -11  187.98   16.30
   0   9 -11  187.28   14.10
   0  -9  11  196.58   14.40
   1  -9  11  167.88   13.00
   1   9 -11  150.98   13.70
  -1  -9 -11  149.49   15.70
   1  -9  11  148.09   20.50
  -1   9 -11  151.08   13.70
  -1  -9  11  160.58   20.80
   1  -9 -11  169.68   16.50
  -1  -9  11  171.28   15.10
   2   9 -11   30.30    7.80
   2  -9  11   40.50    6.90
   2  -9  11   58.39   10.90
  -2  -9 -11   35.60    8.80
  -2   9 -11   31.00    8.00
  -2  -9  11   43.50   14.50
   2  -9 -11   40.70    8.70
  -2  -9  11   33.80    8.70
   3  -9  11   27.30    9.70
  -3  -9 -11   14.90    7.70
   3   9 -11   22.60    9.40
   3  -9  11   26.00    6.70
   3  -9 -11   18.80   11.10
  -3   9 -11   13.70    8.80
  -3  -9  11   11.50   10.50
   3  -9 -11    7.80    8.60
  -3  -9  11   20.70    9.80
   4  -9  11   -2.50    7.50
   4  -9  11   11.80    6.20
   4  -9  11    9.50    9.20
   4   9 -11   -7.90   12.00
  -4   9 -11   12.10   14.50
   4  -9 -11    3.50   14.00
   4  -9 -11    2.00    8.70
   5  -9 -11   82.69   14.70
  -5  -9  11   55.59   15.30
   0 -10  11   13.20   10.20
   0 -10 -11    4.70    8.10
   0  10 -11   19.90    6.90
   0 -10  11    5.50    6.40
   1  10 -11   36.20    7.90
   1 -10  11   20.70    7.10
   1 -10  11   26.40   10.20
  -1 -10 -11   18.90    8.90
  -1  10 -11   13.50    7.80
  -1 -10  11   31.70   12.00
   1 -10 -11   34.20    8.60
  -1 -10  11   23.70    8.20
   2  10 -11  180.48   15.80
   2 -10  11  179.68   18.70
  -2 -10 -11  151.38   16.30
   2 -10  11  148.19   15.40
   2 -10 -11  149.09   17.50
  -2  10 -11  142.09   16.00
  -2 -10  11  165.18   17.60
  -2 -10  11  185.68   24.70
  -3 -10 -11  124.89   15.40
   3 -10  11  107.59   15.00
   3  10 -11   89.59   12.00
   3 -10  11  114.39   17.00
  -3  10 -11   96.29   13.30
   3 -10 -11   95.99   13.30
  -3 -10  11  134.79   21.40
  -3 -10  11  106.19   12.90
  -4 -10 -11   71.99   10.80
   4 -10  11   86.79   11.50
   4 -10  11   71.49    9.10
   4 -10 -11   59.09   12.70
  -4 -10  11   85.19   12.90
  -5 -10 -11   39.20    7.30
   5 -10  11   24.00   10.40
   5 -10  11   37.10   10.30
   5 -10  11   35.10   11.70
   5 -10  11   34.10    8.70
   5 -10 -11   11.40   14.10
  -5 -10  11   41.50   14.40
   0 -11  11   76.69   10.60
   0 -11 -11   80.89   11.90
   0 -11  11   91.09   13.10
   0  11 -11   61.39    9.70
   1 -11  11   19.40    8.30
   1 -11  11   30.30   11.00
  -1 -11 -11   16.10    9.80
   1  11 -11   19.20    8.30
  -1  11 -11   11.60    8.20
  -1 -11  11   17.40    8.10
   1 -11 -11   28.00    8.70
  -1 -11  11   15.50   14.30
  -2 -11 -11   22.30    9.80
   2 -11  11   35.30    8.70
   2 -11  11   25.20   11.00
   2  11 -11   24.90    9.10
  -2  11 -11   26.20   10.00
   2 -11 -11   14.40   10.10
  -2 -11  11   24.70   13.10
  -2 -11  11   29.40    9.40
   3 -11  11   24.20    8.80
   3  11 -11   38.20   12.30
   3 -11  11   30.10   11.80
  -3 -11  11   24.90   11.20
  -3  11 -11   30.10   14.20
   3 -11 -11   23.30   11.90
   4 -11  11   11.30   11.30
   4 -11  11   38.10   12.20
   4 -11  11   25.50    9.10
   4 -11 -11    1.60   11.70
  -4 -11  11   21.30   13.60
   0 -12  11  183.58   18.50
   0  12 -11  139.99   18.60
   0 -12  11  145.59   22.70
   0 -12 -11  150.88   19.50
  -1 -12 -11  237.98   21.20
   1 -12  11  262.27   24.40
  -1 -12 -11  225.78   12.80
   1  12 -11  201.68   21.00
   1 -12  11  250.17   19.50
   1 -12 -11  218.18   21.40
  -1 -12  11  207.58   19.10
  -1 -12  11  249.78   27.30
  -1  12 -11  177.38   20.70
   2 -12  11  140.69   18.40
   2  12 -11   81.89   12.90
   2 -12  11  102.09   15.10
  -2 -12  11  101.69   13.20
   2 -12 -11  125.49   18.40
  -2  12 -11   80.89   15.10
   3 -12  11  107.99   15.30
   3 -12  11  107.79   12.60
  -3 -12  11   96.99   13.30
   3 -12 -11  119.89   17.20
   4 -12  11   47.50   11.10
   4 -12  11   45.20   15.40
  -4 -12  11   41.40   13.90
   4 -12 -11   43.50   14.70
   0 -13  11  304.97   27.10
   0 -13 -11  281.57   16.20
   0 -13  11  294.57   22.20
   0 -13 -11  292.57   23.00
   0  13 -11  239.18   24.60
  -1 -13 -11   37.60   12.70
  -1 -13 -11   27.70    5.80
   1 -13  11   15.70   13.70
   1  13 -11   14.10   12.50
   1 -13  11   34.10   10.40
   1 -13 -11   19.50   14.70
  -1 -13  11   26.30   10.10
  -1  13 -11   19.30   12.50
  -1 -13  11   52.99   12.50
  -2 -13 -11    7.00    5.40
   2 -13  11    4.90    9.70
   2  13 -11    1.00   17.00
   2 -13  11    5.40   13.90
   2 -13 -11   -5.00   11.50
   3 -13  11   12.90   15.40
   3 -13  11   -7.60    9.90
   3 -13 -11   -8.20   13.20
  -3 -13  11   -5.50   12.10
   4 -13  11   34.00   12.10
   4 -13  11   30.00   15.20
  -4 -13 -11   30.40    7.60
   4 -13 -11   24.00   11.50
   4 -13 -11   19.40   13.00
  -4 -13  11   46.00   13.90
   0 -14  11   -1.20    9.90
   0 -14  11   20.60   12.60
   0 -14 -11   13.70   18.60
   0 -14 -11    4.20    6.80
   1 -14  11  178.28   26.90
  -1 -14 -11  143.09   14.20
   1 -14  11  159.78   21.60
   1 -14 -11  155.88   22.70
   1 -14 -11  148.79   16.80
   2 -14  11   31.80   11.20
   2 -14  11   23.50   15.70
  -2 -14 -11   26.40    6.60
   2 -14 -11    9.20   12.40
   2 -14 -11   22.90    9.10
  -2 -14  11   28.20   11.70
   3 -14  11   -2.80   15.70
   3 -14  11    1.00   11.60
   3 -14 -11   10.60   11.10
  -3 -14  11   18.80   13.70
   3 -14 -11   25.50   14.70
   0 -15  11   73.79   13.30
   0 -15 -11   79.39   10.50
   0 -15 -11   82.59   14.40
  -1 -15 -11   78.79    9.00
   1 -15  11   95.29   14.20
  -1 -15  11   83.69   14.20
   1 -15 -11   80.59   16.90
   1 -15 -11   70.29   10.60
   2 -15  11   31.30   14.20
  -2 -15 -11   27.40    8.10
   2 -15  11   36.70   12.70
  -2 -15  11   24.60   12.30
   2 -15 -11   30.90    9.30
   2 -15 -11   25.40   12.30
   0 -16 -11    2.60   12.60
   0 -16 -11   11.40    9.10
   0 -16  11    1.70   13.80
   1 -16  11   81.99   15.00
  -1 -16 -11   84.09   11.70
   1 -16 -11  100.09   12.00
   1 -16 -11  111.39   18.30
  -1 -16  11   85.79   15.60
   0   0 -12    1.30    6.00
   0   0  12    0.20    6.30
   0   0 -12    6.50    4.30
  -1   0 -12  756.92   24.50
   1   0 -12  738.23   26.00
  -1   0 -12  724.03   26.30
   1   0 -12  711.93   29.00
  -1   0  12  706.63   29.70
   1   0  12  696.13   26.50
  -2   0  12  163.78   17.90
  -2   0 -12  161.88    9.70
   2   0 -12  174.88   12.40
   2   0 -12  157.58   15.50
   3   0 -12  388.16   22.00
   3   0 -12  413.66   19.70
  -3   0 -12  392.26   16.40
  -3   0  12  424.26   25.60
   4   0 -12  151.18   17.30
  -4   0  12  155.68   22.50
   4   0 -12  158.18   17.00
  -5   0 -12  253.77   18.90
   5   0 -12  295.77   23.40
   6   0 -12   15.30   14.20
   0   1  12 1005.50   37.10
   0  -1 -12 1072.19   33.70
   0   1 -12 1086.09   34.20
   0  -1  12 1027.50   37.30
   0   1 -12 1043.80   36.90
   0  -1 -12 1022.20   36.80
  -1  -1 -12  546.95   18.30
   1   1 -12  512.35   27.80
  -1   1  12  532.15   24.90
   1  -1  12  531.55   21.40
   1   1 -12  532.55   23.90
  -1  -1 -12  538.15   21.20
   1   1  12  495.05   21.20
  -1  -1  12  518.55   24.90
  -1   1 -12  550.64   19.60
  -1   1 -12  534.25   21.20
   1  -1 -12  541.05   20.20
   1  -1 -12  538.05   24.20
   2  -1  12   43.30    5.70
  -2   1  12   39.30   10.60
   2   1 -12   36.00    8.10
   2   1 -12   42.10    6.90
  -2   1 -12   43.90    5.50
  -2  -1  12   37.70    9.80
   2  -1 -12   33.50    5.80
   2  -1 -12   43.10    9.70
  -3   1  12  150.88   20.40
   3   1 -12  133.99   13.50
   3   1 -12  125.69   14.70
   3  -1 -12  127.49   15.00
   3  -1 -12  113.89   13.20
  -3   1 -12  131.49   10.50
  -3  -1  12  141.49   19.80
  -4  -1 -12  286.07   14.60
   4   1 -12  268.47   20.30
  -4   1  12  281.17   26.60
   4   1 -12  271.37   19.50
  -4  -1  12  256.47   24.20
   4  -1 -12  262.37   19.50
   4  -1 -12  279.57   20.70
  -4   1 -12  255.07   15.90
   5   1 -12    8.40   10.50
  -5  -1 -12    7.00    7.80
  -5   1 -12    5.70    9.30
   5  -1 -12   25.90   10.70
   6   1 -12   58.59   15.30
   6  -1 -12   47.90   15.60
   0   2  12   79.09   12.80
   0  -2 -12   70.79    8.80
   0  -2  12   75.79   12.10
   0   2 -12   67.79    9.10
   0  -2 -12   62.79    7.70
   0   2 -12   70.89    8.70
   1   2 -12  399.26   17.70
  -1   2  12  398.06   21.50
   1  -2  12  409.86   18.90
   1   2 -12  406.26   20.70
  -1  -2 -12  417.26   18.30
  -1   2 -12  429.36   17.00
   1  -2 -12  422.96   21.20
  -1  -2  12  412.06   21.80
  -1   2 -12  406.46   18.00
   1  -2 -12  438.86   17.30
   2   2 -12  370.06   21.30
   2  -2  12  337.87   15.40
   2   2 -12  378.36   18.10
  -2   2  12  362.76   23.40
  -2   2 -12  377.96   15.80
  -2  -2  12  387.16   24.00
   2  -2 -12  354.16   17.10
   2  -2 -12  352.26   21.10
  -2  -2  12  380.36   17.00
   3   2 -12  450.35   21.80
   3   2 -12  474.85   24.70
  -3   2  12  471.75   28.30
  -3   2 -12  504.65   20.30
   3  -2 -12  487.95   25.00
  -3  -2  12  544.35   29.60
  -3  -2  12  519.15   22.20
   3  -2 -12  481.85   22.20
   4   2 -12  368.86   21.60
   4   2 -12  369.56   23.70
  -4   2  12  397.46   28.20
  -4   2 -12  374.36   19.00
  -4  -2  12  385.46   27.20
  -4  -2  12  431.16   22.50
   4  -2 -12  376.16   23.60
   4  -2 -12  356.46   21.70
   5   2 -12  193.28   20.90
  -5   2 -12  147.69   18.70
   5  -2 -12  167.18   21.60
   6   2 -12   36.20   13.90
   6  -2 -12   27.10   13.80
   0  -3 -12   -1.30    6.00
   0  -3 -12   -1.00    3.70
   0  -3  12    0.80    6.50
   0   3 -12    0.30    6.20
   0   3 -12    4.20    5.20
   1   3 -12  211.88   15.40
  -1   3  12  186.18   17.20
   1   3 -12  203.78   12.30
   1  -3  12  197.88   14.10
  -1  -3 -12  200.68   12.80
   1  -3 -12  193.38   11.50
  -1   3 -12  203.18   11.80
   1  -3 -12  196.28   15.40
  -1  -3  12  202.18   11.80
  -1  -3  12  208.98   17.90
   2   3 -12 1354.36   45.40
   2  -3  12 1299.27   43.40
  -2   3  12 1335.57   50.49
  -2  -3 -12 1315.77   42.70
   2   3 -12 1290.97   48.30
   2  -3 -12 1366.16   44.50
   2  -3 -12 1369.36   48.80
  -2   3 -12 1367.86   43.70
  -2  -3  12 1386.26   50.49
  -2  -3  12 1396.76   44.60
  -3   3  12   11.70   11.20
   3   3 -12   -0.40    6.80
   3   3 -12    7.40    6.70
   3  -3 -12   -7.30    6.60
  -3   3 -12    5.60    5.70
  -3  -3  12   -4.50   10.00
  -3  -3  12    3.90    6.60
   3  -3 -12    4.30    8.70
   4   3 -12   12.40    9.30
  -4   3  12   28.20   13.00
   4   3 -12   13.70    9.50
   4  -3 -12   30.40   10.60
  -4   3 -12   29.40    8.00
  -4  -3  12   32.90    9.30
   4  -3 -12   22.00   10.00
  -4  -3  12   19.40   11.10
   5   3 -12   68.49   15.30
  -5   3 -12   41.20   11.10
   5  -3 -12   59.09   14.90
  -5  -3  12   54.99   12.30
   6   3 -12   33.10   13.70
   6  -3 -12   34.80   15.00
   0  -4  12   75.49    8.50
   0   4 -12   65.19    8.80
   0  -4 -12   73.59    9.20
   0  -4  12   68.39    9.10
   0   4 -12   73.19   10.00
   0  -4 -12   74.19    7.10
  -1  -4 -12  131.59   11.50
   1   4 -12  123.39   11.20
   1  -4  12  147.29   13.40
   1   4 -12  125.09   13.50
   1  -4 -12  132.39   14.00
   1  -4 -12  146.79    9.90
  -1   4 -12   91.39   12.10
  -1  -4  12  139.09   10.10
  -1  -4  12   93.39   22.50
  -2   4  12  285.77   22.10
   2  -4  12  236.18   14.30
   2   4 -12  269.77   18.40
   2   4 -12  271.37   15.90
  -2  -4 -12  253.87   13.20
   2  -4 -12  256.87   18.30
   2  -4 -12  254.17   14.50
  -2  -4  12  291.07   22.70
  -2   4 -12  257.77   14.20
  -2  -4  12  279.57   15.20
  -3   4  12  282.87   25.90
   3   4 -12  297.57   20.10
   3   4 -12  322.77   17.50
  -3  -4  12  301.47   27.40
   3  -4 -12  313.87   20.80
   3  -4 -12  285.57   17.10
  -3  -4  12  299.17   18.30
  -3   4 -12  293.27   16.30
  -4   4  12   11.00   10.50
   4   4 -12   -9.00    9.40
  -4  -4  12    5.00    8.70
   4  -4 -12   -3.70    9.60
  -4   4 -12    8.50    7.70
  -4  -4  12   10.10   12.90
   0  -5 -12  393.46   20.30
   0   5 -12  405.46   18.10
   0  -5  12  436.86   16.80
   0  -5  12  399.86   21.40
   1  -5  12   48.90    8.30
  -1  -5 -12   58.69    7.70
   1   5 -12   52.79    8.10
   1   5 -12   41.40    8.50
   1  -5 -12   48.30    6.20
   1  -5 -12   49.99    9.00
  -1  -5  12   60.39    9.90
  -1  -5  12   57.59    6.90
  -1   5 -12   40.20    6.40
   2   5 -12  263.77   17.40
   2   5 -12  246.58   15.70
   2  -5  12  252.47   15.50
  -2  -5 -12  254.67   13.40
   2  -5 -12  259.47   18.00
  -2  -5  12  234.28   15.40
  -2  -5  12  253.57   21.40
   2  -5 -12  220.08   14.40
  -2   5 -12  220.28   14.40
   3   5 -12   71.39    9.60
   3   5 -12   79.59   11.60
  -3  -5  12  100.19   15.00
  -3   5 -12   77.09    8.90
   3  -5 -12   62.29   10.50
   3  -5 -12   59.49    8.60
  -3  -5  12   75.39    9.90
   4   5 -12  100.49   16.20
   4   5 -12  149.88   19.90
  -4  -5  12  162.88   20.90
   4  -5 -12  100.69   12.40
   4  -5 -12  109.99   17.70
  -4  -5  12  123.59   18.00
  -4   5 -12  122.59   15.60
  -5  -5 -12   -5.20    6.30
   5   5 -12   -4.20    9.70
  -5   5 -12   -0.80   13.10
  -5  -5  12   -2.10   10.20
   5  -5 -12   10.30   12.40
   0  -6  12    4.70    5.10
   0   6 -12    1.80    6.20
   0  -6 -12    1.10    7.10
   0  -6  12    5.80    7.40
   1  -6  12  335.17   19.10
  -1  -6 -12  330.47   17.80
   1   6 -12  349.87   17.60
   1  -6  12  330.07   15.20
  -1   6 -12  350.66   16.80
   1  -6 -12  329.97   19.70
  -1  -6  12  340.97   21.00
  -1  -6  12  349.96   17.00
   2   6 -12  128.09   12.60
  -2  -6 -12  114.19   11.00
   2  -6  12   97.59   13.70
   2   6 -12  127.29   14.70
   2  -6 -12  112.99   11.30
   2  -6 -12   92.79   14.80
  -2   6 -12  110.29   12.90
  -2  -6  12  128.89   20.10
  -2  -6  12  119.69   13.20
   3  -6  12  134.09   12.70
   3   6 -12  137.29   16.70
   3   6 -12  114.79   14.80
   3  -6 -12  124.19   14.80
  -3  -6  12  163.78   24.80
  -3   6 -12  124.99   13.50
  -3  -6  12  148.69   16.70
   3  -6 -12  117.69   16.50
   4   6 -12   57.69   13.50
   4   6 -12   69.39   10.60
  -4   6 -12   74.69   10.80
  -4  -6  12   81.89   12.50
   4  -6 -12   90.09   14.30
   4  -6 -12   81.29   14.10
   5   6 -12   60.29   11.80
   5  -6 -12   90.69   13.70
  -5   6 -12   97.59   18.20
  -5  -6  12   78.49   13.60
   0  -7  12  218.18   13.50
   0   7 -12  202.08   14.10
   0  -7 -12  194.08   15.80
   0  -7  12  204.38   19.30
  -1  -7 -12   60.89    9.00
   1  -7  12   61.79    6.90
   1  -7  12   66.99    9.90
   1   7 -12   74.69   10.80
   1  -7 -12   55.99   10.50
  -1  -7  12   62.49    8.10
  -1  -7  12   38.40   10.40
  -1   7 -12   47.70    7.50
  -2  -7 -12   62.49    8.50
   2  -7  12   57.09    9.20
   2   7 -12   95.79   12.20
   2  -7  12   55.99    6.60
   2  -7 -12   49.30   11.60
   2  -7 -12   51.79    7.60
  -2   7 -12   55.99    7.50
  -2  -7  12   55.09    8.40
  -2  -7  12   56.69   12.90
   3  -7  12   85.99   12.00
   3   7 -12   71.49   12.00
   3   7 -12   61.19   10.40
  -3  -7  12   81.59   14.50
   3  -7 -12   47.60    9.40
  -3   7 -12   63.89    9.40
   3  -7 -12   52.09    9.40
  -3  -7  12   82.59   10.70
   4   7 -12   -7.60   12.10
   4   7 -12    1.60   10.80
  -4   7 -12   11.10    9.70
  -4  -7  12   12.90   10.00
   4  -7 -12   15.30   10.50
   4  -7 -12    3.10   13.30
   5   7 -12  -15.20   10.90
  -5  -7  12  -12.20   12.10
   5  -7 -12   29.50   14.00
   0  -8 -12  121.99   14.80
   0   8 -12  149.59   13.30
   0  -8  12  138.39   13.30
   0  -8  12  146.39   17.50
   1  -8  12  351.96   22.80
  -1  -8 -12  389.96   20.50
   1   8 -12  336.07   18.50
   1  -8  12  362.06   17.60
   1  -8 -12  363.56   20.70
  -1  -8  12  341.07   25.40
  -1   8 -12  344.77   18.90
  -1  -8  12  361.96   19.10
   2  -8  12  107.19   11.90
  -2  -8 -12  109.59   12.80
   2  -8  12  104.09   11.60
   2   8 -12   94.39   13.70
   2  -8 -12  107.09   15.30
  -2  -8  12  106.29   15.00
  -2  -8  12   85.19   12.40
  -2   8 -12   88.89    9.60
   3  -8  12   99.69   14.60
  -3  -8 -12   95.79   12.30
   3   8 -12   66.09   11.00
   3  -8  12   86.49   11.10
   3  -8 -12   88.39   17.70
  -3  -8  12   80.79   11.30
  -3  -8  12   85.79   14.20
   3  -8 -12   53.69   10.20
  -3   8 -12   69.89   10.10
   4  -8  12  168.08   14.80
   4  -8 -12  205.68   27.70
  -4  -8  12  217.58   26.10
  -4   8 -12  205.28   25.10
   4  -8 -12  175.48   19.50
   5  -8 -12   -9.00   11.70
  -5  -8  12   32.60   13.60
   0   9 -12  205.58   16.00
   0  -9 -12  204.78   18.00
   0  -9  12  250.07   15.80
   0  -9  12  243.08   21.20
  -1  -9 -12  148.99   16.30
   1  -9  12  147.39   13.60
   1   9 -12  126.89   14.80
   1  -9  12  164.18   19.30
  -1   9 -12  170.78   14.70
  -1  -9  12  187.78   23.00
  -1  -9  12  162.28   15.40
   1  -9 -12  174.68   16.10
   2   9 -12   13.40    8.90
  -2  -9 -12   16.50    8.30
   2  -9  12   22.00    7.00
   2  -9  12   31.60    9.60
  -2   9 -12   12.60    8.60
   2  -9 -12    9.90    9.20
  -2  -9  12   17.00    8.60
  -2  -9  12   14.10   12.40
   3  -9  12   20.70    7.10
   3  -9  12   18.00    9.80
  -3  -9 -12   31.30    7.90
   3   9 -12   12.90   11.30
   3  -9 -12   35.30    9.50
  -3   9 -12   13.50   10.50
   3  -9 -12  -10.50    8.90
  -3  -9  12   18.60   11.10
  -3  -9  12   11.40   10.30
   4  -9  12   12.60    8.80
  -4  -9  12   11.70   10.40
   4  -9 -12    2.20   11.20
   5  -9 -12   32.40   11.60
  -5  -9  12   22.40   14.90
   0 -10  12  178.38   23.90
   0 -10 -12  163.38   18.00
   0 -10  12  162.98   16.40
   0  10 -12  143.79   15.00
  -1 -10 -12    1.60    8.40
   1  10 -12   16.10    8.10
   1 -10  12    6.30    7.20
   1 -10  12   12.00   10.10
  -1  10 -12   -4.70    7.40
  -1 -10  12    5.70    7.50
  -1 -10  12   10.20   11.60
   1 -10 -12   -4.90    9.20
   2  10 -12   33.80    9.80
   2 -10  12   32.90    7.60
   2 -10  12   22.10   11.40
  -2 -10 -12   23.40    9.70
   2 -10 -12   32.80   11.80
  -2  10 -12   13.60   10.10
  -2 -10  12    7.20   13.30
  -2 -10  12   23.90    9.30
   3 -10  12   23.70    7.30
   3  10 -12   12.70   12.70
  -3 -10 -12   37.70    9.80
   3 -10 -12   23.10   11.10
  -3  10 -12   25.90   14.30
  -3 -10  12   50.39   11.50
   3 -10 -12   38.00   12.40
  -3 -10  12   21.90   10.30
   4 -10  12   37.60    7.80
   4 -10  12   36.20   10.70
   4 -10  12   19.00    8.80
  -4 -10  12   23.90   12.60
   4 -10 -12   21.70   12.80
   0 -11  12  270.87   27.80
   0  11 -12  224.68   20.20
   0 -11 -12  273.67   20.50
   0 -11  12  282.17   18.50
   1 -11  12  254.47   23.10
  -1 -11 -12  254.27   20.70
   1  11 -12  205.58   20.70
   1 -11  12  271.77   18.90
  -1 -11  12  290.37   27.30
  -1  11 -12  242.08   20.90
   1 -11 -12  275.57   21.80
  -1 -11  12  272.87   21.20
   2 -11  12   12.00    8.50
   2  11 -12   11.40   12.90
  -2 -11 -12   20.00    9.90
   2 -11  12   43.90   12.40
  -2  11 -12   27.90   12.50
  -2 -11  12   22.90   10.10
   2 -11 -12   11.40   10.60
   3 -11  12   -0.80    8.30
  -3 -11 -12    4.00   10.70
   3 -11  12    9.30   11.20
  -3 -11  12   18.00    7.90
   3 -11 -12   -0.40   11.90
  -3 -11  12   16.80   19.00
  -4 -11 -12    3.20    9.40
   4 -11  12   14.60    8.70
   4 -11  12   12.00   12.00
   4 -11  12   -7.00   10.20
   4 -11 -12   -0.90    9.10
  -4 -11  12    8.90   13.00
   0 -12  12  104.59   11.90
   0 -12 -12  121.89   19.60
   0  12 -12  100.89   14.00
   0 -12  12  131.79   18.40
   1 -12  12   32.70   14.10
   1  12 -12   34.90   12.60
   1 -12  12   54.89   10.90
  -1 -12 -12   42.40   11.30
  -1 -12  12   38.50   10.30
  -1  12 -12   33.20   13.60
   1 -12 -12   52.59   16.20
  -1 -12  12   55.89   15.20
   2 -12  12  169.08   19.40
   2 -12  12  201.08   19.60
  -2 -12 -12  200.48   20.70
   2 -12 -12  196.38   22.40
  -2 -12  12  198.08   21.80
   3 -12  12   30.20   10.30
  -3 -12 -12   14.00   11.20
   3 -12  12   17.60   14.00
  -3 -12  12    9.60   10.80
   3 -12 -12    7.20   13.00
   4 -12  12   16.10   14.50
  -4 -12 -12   10.10   12.40
   4 -12  12  -19.60   12.30
   4 -12  12    7.30    9.80
   4 -12 -12    9.40   10.60
  -4 -12  12    7.10   13.70
   0 -13 -12   60.39   14.50
   0 -13  12   80.29   16.10
   0 -13  12   71.99   11.50
   1 -13  12  107.39   16.90
   1 -13  12   92.69   12.50
  -1 -13 -12  104.99   11.70
  -1 -13 -12  106.89   14.80
  -1 -13  12  112.19   12.60
   1 -13 -12  118.49   15.20
  -2 -13 -12   97.79   14.80
   2 -13  12   64.59   15.50
   2 -13  12   85.79   13.10
   2 -13 -12   73.39   13.80
  -2 -13  12   84.19   13.10
   3 -13  12   54.99   17.60
   3 -13  12   80.89   12.90
  -3 -13 -12   78.89   14.40
  -3 -13  12   82.49   14.90
   3 -13 -12   76.39   15.60
   0 -14  12   12.00   13.50
   0 -14 -12   26.20   13.50
   0 -14 -12   13.00    8.20
   0 -14  12   41.30   13.30
  -1 -14 -12    8.60   13.80
   1 -14  12   10.30   10.60
   1 -14  12   19.50   13.60
  -1 -14 -12   -1.50    6.20
  -1 -14  12   15.30   11.80
   1 -14 -12    7.00   12.40
   1 -14 -12   16.30    7.70
  -2 -14 -12  111.39   17.00
   2 -14  12  130.69   18.70
   2 -14  12  121.89   14.70
  -2 -14 -12  113.19   12.80
   2 -14 -12  111.49   18.30
  -2 -14  12  114.89   15.30
   2 -14 -12   95.29   11.90
   3 -14  12   -2.80   12.30
   3 -14  12   24.90   14.50
  -3 -14 -12   -2.30   13.00
   3 -14 -12    8.30   14.30
   3 -14 -12    3.10   10.40
  -3 -14  12    1.10   14.20
   0 -15 -12    3.70    8.10
   0 -15  12   -2.90   12.70
   0 -15 -12   -2.10   12.40
   0 -15  12   65.89   16.60
  -1 -15 -12   43.40   13.30
   1 -15  12   19.40   13.40
  -1 -15 -12   22.70    8.10
   1 -15 -12   23.40   10.50
  -1 -15  12   20.50   13.00
   1 -15 -12   25.10   14.80
  -2 -15 -12   12.90   15.30
  -2 -15 -12   21.00    6.60
  -2 -15  12   24.10   14.10
   2 -15 -12   29.00   10.30
   2 -15 -12   -7.20   14.20
   0 -16 -12   74.69   19.40
   0 -16 -12   48.10   10.40
   0 -16  12   54.69   14.80
   0   0 -13   -1.80    5.90
   0   0 -13    4.70    4.60
   0   0  13   -0.50    7.60
   1   0 -13  257.37   17.50
   1   0  13  261.97   15.40
  -1   0 -13  276.47   13.00
   1   0 -13  265.77   14.30
  -1   0 -13  267.87   14.90
   2   0 -13   17.00    6.90
  -2   0 -13   26.90    5.00
   2   0 -13   19.60    8.40
  -2   0  13   24.20    9.70
   3   0 -13  127.39   15.90
  -3   0  13  140.79   23.20
  -3   0 -13  130.79   10.90
   3   0 -13  154.98   14.60
  -4   0  13   65.89   13.10
   4   0 -13   32.50   11.20
  -4   0 -13   44.60    7.80
   4   0 -13   44.20   11.00
  -5   0 -13  -13.10    9.20
   5   0 -13   12.10   11.50
   0  -1  13    7.00    7.80
   0  -1 -13    7.20    6.30
   0   1 -13   -0.70    6.20
   0   1  13    5.80    8.00
   0  -1 -13    6.90    4.20
   0   1 -13    2.20    4.40
   1   1 -13 1200.28   42.80
  -1  -1 -13 1195.08   39.90
  -1  -1 -13 1188.48   37.10
   1   1 -13 1163.18   39.30
   1  -1  13 1137.79   40.10
   1   1  13 1100.39   39.70
   1  -1 -13 1184.78   42.80
  -1   1 -13 1184.48   39.90
  -1   1 -13 1208.38   38.10
   2  -1  13  139.39   10.80
   2   1 -13  157.88   15.80
  -2   1  13  138.79   20.00
  -2  -1 -13  141.79   10.00
   2   1 -13  139.79   13.40
   2  -1 -13  164.38   16.50
   2  -1 -13  156.98   13.00
  -2   1 -13  141.49   10.70
  -2  -1  13  157.08   18.80
   3   1 -13  112.49   15.30
   3   1 -13  126.09   14.00
  -3   1  13  107.09   16.00
  -3   1 -13  130.69   11.50
  -3  -1  13  131.59   16.90
   3  -1 -13  125.49   13.90
   3  -1 -13  106.69   15.80
  -4   1  13   86.89   14.60
   4   1 -13   65.69   12.50
  -4  -1 -13   81.19   11.20
   4   1 -13   86.99   13.10
   4  -1 -13   57.79   12.20
  -4   1 -13   67.79    8.20
  -4  -1  13   85.09   12.70
   4  -1 -13   85.49   12.50
  -5  -1 -13   95.39   11.10
   5   1 -13  113.59   16.30
  -5   1 -13  101.99   11.80
   5  -1 -13  101.79   15.40
   0   2  13  749.13   30.80
   0  -2  13  733.03   31.00
   0   2 -13  769.82   30.20
   0  -2 -13  774.62   26.20
   0  -2 -13  790.52   29.90
  -1   2  13   85.99   13.30
  -1  -2 -13   91.39   11.30
   1   2 -13   95.49   13.30
   1   2 -13   90.79   10.90
   1  -2  13   93.59   13.20
   1  -2 -13   99.99   10.70
  -1   2 -13   89.29   10.20
  -1   2 -13   92.89   11.20
  -1  -2  13   85.69   11.60
   1  -2 -13   92.69   13.70
  -2  -2 -13  368.76   15.70
   2  -2  13  360.96   16.50
   2   2 -13  368.46   18.30
  -2   2  13  387.36   24.90
   2   2 -13  370.16   21.30
  -2   2 -13  371.66   16.50
  -2  -2  13  394.96   24.60
   2  -2 -13  385.16   21.60
   2  -2 -13  398.76   18.40
   3   2 -13   60.49   11.10
  -3   2  13   46.60   14.30
   3   2 -13   50.19    8.80
  -3   2 -13   58.39    7.70
  -3  -2  13   41.60   14.50
   3  -2 -13   40.00    8.50
   3  -2 -13   49.30   11.10
   4   2 -13   -5.30    9.10
   4   2 -13    1.10   11.00
  -4  -2 -13    4.90    5.40
  -4   2  13    1.00   11.10
  -4  -2  13   33.30   10.50
   4  -2 -13    6.00   11.50
  -4   2 -13    3.70    7.30
   4  -2 -13    7.30    8.10
   5   2 -13   83.29   14.20
  -5   2 -13   90.89   13.00
   5  -2 -13   74.09   14.80
   0   3 -13  368.86   16.80
   0   3 -13  375.36   19.70
   0  -3  13  360.66   21.80
   0  -3 -13  383.76   19.80
   0  -3 -13  359.16   15.60
  -1   3  13  935.01   38.10
   1   3 -13  958.50   36.50
   1  -3  13  931.21   34.80
  -1  -3 -13  965.00   33.80
   1   3 -13  955.90   33.50
   1  -3 -13  972.40   32.60
  -1  -3  13  936.31   31.50
  -1  -3  13  991.40   38.80
   1  -3 -13  929.91   36.40
  -2   3  13  215.88   22.40
  -2  -3 -13  251.97   12.70
   2   3 -13  231.28   18.20
   2   3 -13  252.57   16.30
   2  -3  13  235.78   13.90
  -2   3 -13  217.28   14.90
   2  -3 -13  236.08   15.20
  -2  -3  13  263.77   14.60
  -2  -3  13  244.98   21.80
   2  -3 -13  240.18   18.10
   3   3 -13  248.08   17.60
   3   3 -13  274.77   19.60
  -3   3  13  274.97   27.00
   3  -3 -13  260.37   19.40
   3  -3 -13  270.37   17.80
  -3   3 -13  252.97   15.30
  -3  -3  13  275.67   25.40
  -3  -3  13  259.67   18.00
   4   3 -13   38.40   10.80
   4   3 -13   54.59   14.40
  -4   3  13   76.19   12.40
   4  -3 -13   46.70   12.40
  -4   3 -13   98.89   13.80
  -4  -3  13   57.79   11.00
  -4  -3  13   89.89   14.60
   4  -3 -13   66.49   12.70
   5   3 -13   60.89   15.60
  -5   3 -13   50.69   12.50
   5  -3 -13   34.80   13.20
   0  -4 -13 1522.75   52.09
   0   4 -13 1559.44   50.29
   0  -4 -13 1538.25   48.00
   0   4 -13 1566.74   52.69
   0  -4  13 1545.95   53.59
   1   4 -13   22.00    7.10
   1  -4  13   22.30    8.40
   1   4 -13    8.50    6.50
  -1  -4 -13    7.70    6.60
  -1   4 -13   13.50    5.70
  -1  -4  13   31.30    9.40
  -1  -4  13   15.00    4.80
   1  -4 -13   12.90    7.10
   1  -4 -13   14.50    4.90
   2   4 -13  179.68   17.70
   2   4 -13  204.58   14.90
  -2  -4 -13  218.68   12.90
  -2   4  13  203.78   22.60
   2  -4  13  217.18   14.20
  -2  -4  13  251.07   25.30
  -2   4 -13  209.78   14.00
   2  -4 -13  212.78   14.70
  -2  -4  13  230.38   15.00
   2  -4 -13  210.08   17.50
   3   4 -13  149.19   15.30
  -3   4  13  134.69   18.00
   3   4 -13  145.89   16.70
  -3  -4  13  155.08   23.30
  -3   4 -13  133.19   15.00
  -3  -4  13  152.18   15.30
   3  -4 -13  140.99   17.00
   3  -4 -13  115.29   14.70
   4   4 -13  219.78   21.40
   4   4 -13  157.48   16.90
  -4  -4  13  253.57   22.60
   4  -4 -13  187.98   21.00
   4  -4 -13  192.58   24.90
  -4  -4  13  241.28   20.40
   5   4 -13  -20.80   10.00
  -5  -4  13    5.60   11.70
  -5   4 -13   -2.00   14.10
   5  -4 -13   -9.10   12.80
   0  -5  13  263.17   19.40
   0  -5  13  247.98   13.10
   0   5 -13  260.47   15.30
   0  -5 -13  244.48   17.20
   1   5 -13   56.09    9.30
   1   5 -13   73.89    8.00
   1  -5  13   83.69   11.20
  -1  -5 -13   72.09   11.50
  -1   5 -13   83.39   11.40
   1  -5 -13   68.99    9.80
   1  -5 -13   93.99   12.50
  -1  -5  13  102.99   10.70
  -1  -5  13   81.59   11.50
   2   5 -13  188.18   16.90
   2  -5  13  182.18   14.90
  -2  -5 -13  202.28   13.00
   2   5 -13  224.28   15.50
   2  -5 -13  212.58   14.40
  -2  -5  13  228.38   25.10
  -2  -5  13  214.08   14.90
   2  -5 -13  182.38   17.50
  -2   5 -13  218.68   14.80
   3   5 -13  211.08   18.70
   3   5 -13  195.18   18.30
   3  -5 -13  198.28   18.00
   3  -5 -13  206.98   18.90
  -3  -5  13  291.37   29.40
  -3  -5  13  243.38   17.60
  -3   5 -13  236.78   16.90
   4   5 -13   33.30   11.20
   4   5 -13   21.20   14.10
   4  -5 -13   10.80    9.30
  -4  -5  13   26.00    9.80
  -4   5 -13   11.30    9.80
   4  -5 -13    6.90   12.90
  -5  -5 -13   25.80    7.00
   5   5 -13    0.60   11.20
  -5  -5  13   17.00   12.50
   5  -5 -13   16.20   13.50
  -5   5 -13   20.30   17.70
   0  -6  13  104.69   13.90
   0  -6 -13  104.99   14.60
   0   6 -13   86.09    8.90
   0  -6  13  100.39   10.70
  -1  -6 -13   47.20    7.90
   1  -6  13   31.00    8.80
   1   6 -13   31.60    7.20
  -1   6 -13   25.90    7.30
   1  -6 -13   25.50    8.80
  -1  -6  13   44.70   10.60
   1  -6 -13   25.10    6.50
  -1  -6  13   32.20    7.30
  -2  -6 -13   16.20    5.80
   2  -6  13   27.70    8.10
   2   6 -13    7.80    7.00
   2   6 -13   -2.20    7.50
   2  -6 -13   10.90    6.90
  -2  -6  13   23.10   13.30
   2  -6 -13   21.10    7.90
  -2   6 -13   11.90    6.50
  -2  -6  13   19.80    7.40
   3  -6  13  145.19   12.70
   3   6 -13  168.88   18.30
   3   6 -13  156.58   17.90
   3  -6 -13  145.89   16.90
   3  -6 -13  131.99   18.50
  -3   6 -13  123.29   15.20
  -3  -6  13  183.18   17.40
  -3  -6  13  221.28   27.00
   4   6 -13  116.59   15.80
   4  -6 -13  102.69   16.80
  -4  -6  13  111.89   13.20
   4  -6 -13  100.99   16.00
  -4   6 -13  105.09   12.90
   5   6 -13    3.50   13.80
   5  -6 -13   10.40   13.50
  -5  -6  13   38.80   13.50
   0   7 -13   91.59   12.60
   0  -7 -13   90.59   11.10
   0  -7  13   77.49   11.20
   0  -7  13   90.19   11.50
  -1  -7 -13   28.60    8.00
   1  -7  13   24.40   10.10
   1   7 -13   34.70    7.50
   1  -7  13   28.80    5.80
  -1  -7  13   31.70    7.20
  -1  -7  13   45.30   11.70
  -1   7 -13   23.80    6.40
   1  -7 -13   28.40    9.40
   2  -7  13    3.70    8.40
   2   7 -13    0.80    7.60
  -2  -7 -13   15.50    7.30
   2  -7 -13    9.50    7.60
  -2   7 -13    5.90    7.50
  -2  -7  13   14.00   12.00
  -2  -7  13    7.40    7.80
   2  -7 -13    8.70    6.60
   3   7 -13   95.39   13.10
   3  -7  13  121.49   13.90
   3   7 -13  129.49   21.30
   3  -7 -13   84.69   11.00
   3  -7 -13   75.59   18.20
  -3  -7  13  108.29   11.90
  -3   7 -13   96.79   12.40
  -3  -7  13  154.28   22.90
   4   7 -13  104.89   17.00
  -4   7 -13   97.59   14.20
   4  -7 -13   95.39   20.50
   4  -7 -13  118.79   17.90
  -4  -7  13  109.39   14.80
   5   7 -13   -4.20   10.30
   5  -7 -13   10.30   12.80
  -5  -7  13    2.10   14.00
   0  -8 -13   69.99   11.20
   0  -8  13   44.80    7.60
   0  -8  13   41.90   12.00
   0   8 -13   45.60    8.30
   1  -8  13  232.28   14.80
   1   8 -13  213.48   16.90
  -1  -8 -13  225.88   17.50
   1  -8  13  261.77   20.10
   1  -8 -13  248.18   18.60
  -1   8 -13  223.38   16.80
  -1  -8  13  261.97   17.40
  -1  -8  13  226.98   22.70
   2  -8  13    6.30    8.40
  -2  -8 -13   -9.80    6.70
   2  -8  13    2.10    5.20
   2   8 -13   -9.80    7.90
  -2  -8  13   14.10   12.40
   2  -8 -13   -8.10    7.00
  -2  -8  13   -2.60    7.40
   2  -8 -13   -8.20   10.10
  -2   8 -13    6.70    7.20
  -3  -8 -13    8.40    7.50
   3   8 -13  -15.60   12.00
   3  -8  13   -2.60    8.90
  -3  -8  13    1.30    8.60
  -3   8 -13    4.00    9.70
  -3  -8  13   34.40   10.70
   3  -8 -13   -4.90    9.20
   3  -8 -13    7.70    9.00
   4  -8 -13   38.60   13.20
  -4  -8  13   37.10   14.00
  -4   8 -13   31.00   16.20
   5  -8 -13    2.30   14.50
  -5  -8  13   11.70   14.30
   0  -9 -13  210.58   18.20
   0   9 -13  206.78   17.30
   0  -9  13  205.38   22.50
   0  -9  13  222.78   16.90
   1  -9  13  173.18   20.50
   1   9 -13  158.28   17.20
  -1  -9 -13  154.48   16.00
   1  -9  13  149.69   15.60
   1  -9 -13  158.18   18.10
  -1  -9  13  167.08   24.20
  -1   9 -13  148.59   16.30
  -1  -9  13  163.28   16.20
  -2  -9 -13   44.50    9.70
   2  -9  13   38.30   19.60
   2  -9  13   49.70    8.00
   2   9 -13   33.80   11.60
   2  -9 -13   48.30   11.10
  -2   9 -13   33.50   11.20
  -2  -9  13   58.89   17.70
  -2  -9  13   45.80    9.90
  -3  -9 -13   28.40    9.10
   3  -9  13   49.00   10.70
   3  -9 -13   27.40   10.50
  -3  -9  13   42.20   11.90
  -3   9 -13   31.80   13.50
  -3  -9  13   41.70   10.70
   3  -9 -13    9.80   10.90
   4  -9  13   -7.20    9.10
  -4  -9  13  -11.60   11.10
   4  -9 -13   -6.60   14.20
   0  10 -13  171.18   19.10
   0 -10  13  236.78   18.00
   0 -10  13  198.38   24.10
   0 -10 -13  217.88   19.70
   1 -10  13   78.79   14.20
  -1 -10 -13   80.79   12.80
   1 -10  13   63.39    9.80
   1  10 -13   42.80   10.70
  -1 -10  13   65.59    9.90
  -1 -10  13   63.29   14.80
  -1  10 -13   58.59   11.80
   1 -10 -13   62.79   12.70
   2 -10  13   25.50    7.60
   2  10 -13   28.20   13.30
  -2 -10 -13   21.50   10.20
   2 -10  13   24.30   12.50
  -2 -10  13   29.20   10.10
   2 -10 -13   29.30   13.10
  -2  10 -13    9.70   12.10
  -2 -10  13   33.60   13.30
   3 -10  13  170.78   15.10
  -3 -10 -13  166.88   18.00
   3 -10  13  153.38   23.70
   3 -10 -13  170.68   20.70
  -3 -10  13  210.98   26.60
   3 -10 -13  176.28   24.70
   4 -10  13   44.60   11.30
   4 -10 -13   50.29   12.30
  -4 -10  13   32.80   14.60
   0 -11  13   60.99   14.10
   0 -11 -13   49.20   11.70
   0 -11  13   48.80   10.40
   0  11 -13   41.20   13.60
  -1 -11 -13   54.29   13.20
   1  11 -13   35.90   13.60
   1 -11  13   56.49   10.00
  -1  11 -13   57.49   13.80
  -1 -11  13   50.89    9.90
  -1 -11  13   46.80   15.00
   1 -11 -13   74.19   14.70
  -2 -11 -13   29.70   10.90
   2 -11  13   30.50    7.60
   2 -11  13   35.60   12.20
  -2  11 -13   34.30   17.70
  -2 -11  13   22.00   10.50
   2 -11 -13    2.80   10.70
  -2 -11  13   65.89   13.40
   3 -11  13   19.50    9.00
   3 -11  13    8.00   12.30
  -3 -11 -13   -0.10   10.90
   3 -11 -13   -6.20   16.40
   3 -11 -13   12.60   12.60
  -3 -11  13   19.90   11.30
   4 -11  13   38.70    9.10
   4 -11  13   43.70   12.10
  -4 -11 -13   27.40   10.80
  -4 -11  13   12.30   14.20
   4 -11 -13   31.80   13.10
   0 -12  13    4.60    9.40
   0 -12 -13  -17.20    9.10
   0 -12  13   -7.30   16.30
   1 -12  13   64.79   15.10
   1 -12  13   74.19   11.20
  -1 -12 -13   68.19   12.40
   1 -12 -13   57.79   12.40
  -1 -12  13   71.19   12.10
  -1 -12  13   80.39   14.30
   3 -12  13   74.79   14.80
   3 -12  13   84.19   11.40
  -3 -12 -13   82.39   13.60
   3 -12 -13   88.89   17.80
  -3 -12  13   75.09   14.70
   0 -13 -13   12.10   12.00
   0 -13  13   31.30   14.60
   0 -13  13    6.40   10.30
  -1 -13 -13   27.50   12.10
   1 -13  13   31.90   11.00
   1 -13  13   35.40   17.30
  -1 -13 -13   32.00    6.30
   1 -13 -13   36.90   12.00
  -1 -13  13   34.90   13.90
   2 -13  13   36.80   15.60
   2 -13  13   43.00   11.80
  -2 -13 -13   16.40   13.20
   2 -13 -13   51.39   15.40
  -2 -13  13   33.00   12.50
  -3 -13 -13    5.30   13.60
   3 -13  13    7.80   10.30
   3 -13  13    7.80   14.60
   3 -13 -13   20.20   13.50
  -3 -13  13   -3.90   13.80
   1 -14  13   26.50   13.00
  -1 -14 -13    7.70    6.70
  -1 -14 -13   29.10   15.40
  -1 -14  13   16.60   12.40
   1 -14 -13   12.30   12.80
   1 -14 -13   24.30    9.70
  -2 -14 -13   58.29   16.30
   2 -14  13   73.69   13.40
   2 -14  13   73.49   15.60
  -2 -14  13   57.19   14.20
   2 -14 -13   37.90   15.20
   0 -15  13   29.30   13.70
   0 -15 -13   43.90    9.50
   0 -15 -13   11.50   15.40
   1 -15  13  105.49   14.60
  -1 -15 -13  107.19   16.80
  -1 -15 -13  105.89   15.30
  -1 -15  13  108.09   16.30
   1 -15 -13   92.19   12.40
   1 -15 -13   79.59   17.40
   0   0 -14    8.40    5.20
   0   0 -14    3.30    7.40
   0   0  14    7.30    8.50
  -1   0 -14  796.42   29.40
  -1   0 -14  794.62   27.00
   1   0 -14  799.12   28.80
   1   0  14  734.13   30.00
   1   0 -14  813.52   32.70
  -1   0  14  761.92   34.00
  -2   0 -14   63.09    6.40
   2   0 -14   61.69   10.40
  -2   0  14   66.39   12.70
   2   0 -14   92.79   12.20
  -3   0  14   30.50   13.60
  -3   0 -14   18.40    5.80
   3   0 -14   11.30   10.00
   3   0 -14    6.80    8.20
   4   0 -14  136.99   19.40
   4   0 -14  124.09   16.50
  -4   0 -14  136.49   14.50
   5   0 -14  263.37   26.60
  -5   0 -14  273.27   22.20
   0   1 -14  117.49   13.80
   0  -1  14  134.79   15.90
   0  -1 -14  121.99   10.70
   0   1  14  129.89   15.80
   0  -1 -14  122.79   13.70
  -1   1  14 1055.39   42.50
  -1  -1 -14 1078.69   38.10
   1  -1  14 1066.29   39.10
  -1  -1 -14 1113.19   35.50
   1   1 -14 1100.29   41.40
   1   1 -14 1104.29   37.80
  -1   1 -14 1115.19   38.20
   1  -1 -14 1153.88   37.40
  -1  -1  14 1091.69   42.80
   1   1  14 1023.30   38.70
  -1   1 -14 1153.58   36.50
   1  -1 -14 1120.29   41.40
   2   1 -14  318.77   16.60
   2   1 -14  280.07   19.90
   2  -1  14  273.07   15.10
  -2   1  14  323.67   25.80
  -2  -1 -14  308.37   14.20
  -2   1 -14  281.37   14.70
  -2  -1  14  313.37   24.80
   2  -1 -14  275.37   17.40
   2  -1 -14  297.57   20.20
  -3   1  14   39.20   14.70
   3   1 -14   27.60   10.60
  -3  -1 -14   28.30    5.60
  -3  -1  14   48.10   15.40
   3  -1 -14   20.70    9.10
   3  -1 -14   16.70   10.00
   4   1 -14  242.58   27.30
   4   1 -14  228.48   21.80
   4  -1 -14  256.47   22.00
  -4   1 -14  253.57   16.90
   4  -1 -14  217.78   28.20
  -5  -1 -14   -2.30   10.50
   5   1 -14   10.40   12.50
   5  -1 -14   -7.70   12.60
  -5   1 -14    1.40   11.60
   0  -2 -14  205.28   11.90
   0  -2  14  193.18   17.80
   0   2  14  199.38   17.60
   0   2 -14  196.28   12.90
   0   2 -14  195.18   15.70
   0  -2 -14  201.78   16.20
   1   2 -14  203.88   17.50
  -1  -2 -14  199.68   14.40
   1  -2  14  194.88   15.90
   1   2 -14  179.08   14.70
  -1   2  14  196.18   20.30
   1  -2 -14  243.48   13.10
  -1   2 -14  207.78   14.20
   1  -2 -14  188.98   17.70
  -1  -2  14  250.37   20.60
   2  -2  14   71.69   11.30
  -2   2  14   78.39   13.90
   2   2 -14   75.39   11.70
   2   2 -14   83.79   12.20
  -2  -2 -14   76.09    9.60
  -2  -2  14   88.49   16.30
   2  -2 -14   62.49    8.10
   2  -2 -14   86.59   12.40
   3   2 -14   91.59   13.40
  -3   2  14  117.79   16.50
   3   2 -14  108.09   15.60
   3  -2 -14   94.39   13.00
  -3  -2  14  138.39   18.20
   3  -2 -14   93.49   10.30
  -3   2 -14  105.19   13.00
   4   2 -14   16.10   11.60
   4   2 -14   11.70   16.10
  -4   2  14   48.60   12.00
   4  -2 -14   15.30   15.00
   4  -2 -14   13.10   10.10
  -4   2 -14   27.30    8.40
   5   2 -14   80.69   16.40
  -5  -2 -14   59.69   11.30
   5  -2 -14   49.10   16.00
  -5   2 -14   59.99   13.80
   0  -3 -14   15.00    7.90
   0   3 -14   20.60    7.90
   0  -3  14    6.30    8.90
   0  -3 -14   23.40    5.30
   0   3 -14   10.70    5.60
   1   3 -14  183.28   17.20
   1  -3  14  178.58   16.50
   1   3 -14  164.78   14.20
  -1   3  14  169.48   19.50
  -1  -3 -14  175.98   14.30
   1  -3 -14  168.18   17.60
   1  -3 -14  181.08   12.80
  -1   3 -14  187.18   12.90
  -1  -3  14  198.68   19.10
   2   3 -14   31.50    7.10
  -2  -3 -14   29.20    6.50
   2   3 -14   22.30    8.60
   2  -3  14   37.90    7.20
  -2   3  14   54.09   13.90
  -2  -3  14   50.49    7.40
  -2  -3  14   36.90   12.10
   2  -3 -14   35.10    9.40
   2  -3 -14   42.40    7.90
  -2   3 -14   42.90    6.40
   3   3 -14   42.10   10.60
   3   3 -14   39.30   10.90
  -3   3  14   37.70   15.70
   3  -3 -14   47.10    9.70
  -3  -3  14   58.89    9.60
  -3  -3  14   78.09   16.70
  -3   3 -14   40.40    8.30
   3  -3 -14   31.80   10.20
   4   3 -14   12.60   11.80
  -4   3 -14   29.70    9.20
  -4  -3  14   39.40   10.50
   4  -3 -14   24.60   10.40
   4  -3 -14   28.20   15.00
   5   3 -14   44.30   14.60
  -5   3 -14   53.49   14.90
   5  -3 -14   27.60   14.30
   0  -4 -14   92.29   13.60
   0  -4 -14   70.39    6.80
   0   4 -14   95.49   13.60
   0   4 -14   80.79    8.90
   1   4 -14   91.69   11.80
   1   4 -14   77.19   11.00
   1  -4  14   86.49   11.20
  -1  -4 -14   78.39   11.90
  -1  -4  14  104.69   14.00
  -1  -4  14   85.49   10.20
   1  -4 -14   87.29   12.60
   1  -4 -14   74.49    9.00
  -1   4 -14   81.69    8.50
  -2  -4 -14   16.90    6.60
   2   4 -14   23.60    9.20
   2  -4  14   15.30    6.90
   2   4 -14    7.30    7.50
  -2   4  14   17.90   12.60
   2  -4 -14   18.40   10.30
  -2  -4  14   12.80   13.00
  -2   4 -14   11.60    6.90
  -2  -4  14   16.70    6.30
   2  -4 -14    6.40    6.90
   3   4 -14   31.90   10.30
  -3   4  14   36.60   14.90
   3   4 -14   39.20   13.40
  -3  -4  14   47.70    9.40
   3  -4 -14   62.09   12.20
  -3   4 -14   47.30    8.70
  -3  -4  14   31.30   12.10
   3  -4 -14   22.80    9.70
   4   4 -14  109.09   14.70
   4  -4 -14  104.69   17.80
  -4  -4  14  112.49   14.40
  -4   4 -14  110.09   12.10
   4  -4 -14   95.39   13.90
   5   4 -14   19.30   12.10
  -5  -4  14   12.60   12.80
  -5   4 -14   22.70   17.20
   5  -4 -14   23.00   14.50
   0  -5 -14  266.27   13.40
   0   5 -14  297.87   16.70
   0  -5  14  307.57   20.90
   0  -5 -14  291.17   18.70
   1   5 -14   16.00    8.30
  -1  -5 -14   22.10    7.40
   1  -5  14   20.50    8.60
   1   5 -14    5.90    6.50
  -1  -5  14   32.10    6.20
   1  -5 -14   19.90    6.30
   1  -5 -14   12.20    9.00
  -1  -5  14   17.50   11.10
  -1   5 -14   10.90    6.10
   2   5 -14   78.69   10.20
   2   5 -14   95.09   15.40
  -2  -5 -14   85.99   11.80
   2  -5  14  114.19   14.50
  -2  -5  14   92.49   13.50
  -2  -5  14   99.09   16.20
   2  -5 -14   84.69    9.40
   2  -5 -14   98.69   16.20
  -2   5 -14   84.09    9.70
   3   5 -14   -4.70   17.30
   3   5 -14    3.30   10.60
  -3   5 -14   -9.30    8.30
   3  -5 -14  -12.10    8.10
  -3  -5  14   11.80   10.70
  -3  -5  14    2.70    8.60
   4   5 -14   70.69   14.10
   4  -5 -14   99.49   17.50
  -4  -5  14   93.99   13.10
  -4   5 -14   86.69   12.40
   5   5 -14  130.79   18.90
  -5   5 -14   93.39   31.60
  -5  -5  14  125.89   17.20
   5  -5 -14  188.38   23.60
   0  -6 -14   13.60    8.40
   0  -6  14   21.00   11.00
   0   6 -14    4.80    6.70
   0  -6  14   16.60    5.70
   1  -6  14  186.98   18.20
  -1  -6 -14  169.18   15.20
   1   6 -14  203.08   15.50
  -1   6 -14  169.08   14.60
   1  -6 -14  175.58   13.00
  -1  -6  14  206.08   14.20
   1  -6 -14  186.28   17.80
  -1  -6  14  165.18   20.60
   2  -6  14  107.99   14.60
   2   6 -14   97.59   16.10
   2   6 -14   88.09   10.60
  -2  -6 -14   75.99   12.00
  -2  -6  14  115.69   18.40
  -2  -6  14  111.49   14.80
   2  -6 -14   67.99   12.40
  -2   6 -14   73.09   10.20
   2  -6 -14   98.49   14.00
   3   6 -14   11.30   12.70
   3  -6  14   25.40    7.30
   3   6 -14   21.40   11.10
   3  -6 -14   15.40    9.70
  -3  -6  14   17.10   10.30
  -3   6 -14    1.50    9.50
   3  -6 -14    3.10    8.30
  -3  -6  14   41.60   11.90
   4   6 -14    8.30   11.10
  -4  -6  14   13.10   11.30
   4  -6 -14   29.50   14.70
  -4   6 -14   34.30   12.70
   5   6 -14   29.60   12.50
  -5  -6  14   45.20   15.60
   5  -6 -14   57.69   14.80
   0   7 -14  155.98   15.90
   0  -7 -14  180.48   17.70
   0  -7  14  190.48   13.60
   0  -7  14  192.68   20.80
  -1  -7 -14   24.60    8.30
   1  -7  14   43.70   12.50
   1   7 -14   15.00    7.50
   1  -7 -14   13.60    6.30
   1  -7 -14   20.70    8.20
  -1  -7  14   25.10   12.30
  -1  -7  14   23.90    7.20
  -1   7 -14    1.80    8.10
   2  -7  14  104.39   16.50
  -2  -7 -14  105.29   13.70
   2   7 -14   68.09   11.30
   2  -7 -14   93.69    9.60
  -2  -7  14   97.49   10.60
  -2   7 -14   92.79   10.60
  -2  -7  14   99.39   16.00
   2  -7 -14  109.19   14.70
   3   7 -14   29.50   10.90
   3  -7  14   43.70    9.70
   3   7 -14   31.30   16.30
  -3   7 -14   49.60   10.70
  -3  -7  14   39.00   10.90
   3  -7 -14   44.70   11.00
   3  -7 -14   35.20   10.50
   4   7 -14   26.20   11.10
   4  -7 -14   43.70   15.60
  -4   7 -14   44.10   17.20
   0  -8 -14   13.40   10.00
   0   8 -14   -6.90    8.00
   0  -8  14    6.30   10.20
   0  -8  14   10.10    6.50
  -1  -8 -14  120.79   14.90
   1  -8  14  131.69   12.60
   1   8 -14  113.89   13.00
   1  -8  14  114.99   14.30
  -1  -8  14  142.39   21.50
   1  -8 -14   89.59   11.90
  -1   8 -14  104.09   11.60
  -1  -8  14  139.49   15.70
  -2  -8 -14  102.19   14.80
   2  -8  14   95.99   11.50
   2   8 -14   73.79   13.90
  -2   8 -14   91.29   12.40
  -2  -8  14  129.29   17.70
   2  -8 -14  113.79   18.10
  -2  -8  14  113.79   18.10
   2  -8 -14  105.99   15.30
   3  -8  14  122.29   17.40
   3  -8 -14  132.99   19.50
  -3   8 -14  100.79   15.10
   3  -8 -14  106.69   13.90
  -3  -8  14  108.39   13.50
   4  -8 -14   13.00   10.80
  -4  -8  14   20.50   11.80
   0  -9 -14   10.30   10.10
   0  -9  14    1.90    7.80
   0  -9  14   -6.80   12.10
   0   9 -14   -0.40    9.90
   1  -9  14   69.89    8.80
   1  -9  14   88.79   12.90
   1   9 -14   70.69   12.10
  -1  -9 -14   78.39   11.60
  -1  -9  14   83.39   17.30
  -1  -9  14   78.69   10.40
  -1   9 -14   43.10   11.50
   1  -9 -14   76.49   12.10
   2  -9  14  -11.00   10.70
  -2  -9 -14    2.90    8.50
   2   9 -14   -7.80   13.80
   2  -9 -14  -15.00    7.80
  -2   9 -14    3.90   11.20
   2  -9 -14    3.90   10.20
  -2  -9  14    4.80    9.70
  -2  -9  14   10.30   10.50
   3  -9  14   29.00    9.20
  -3  -9 -14   35.60    9.30
  -3  -9  14   38.50   11.60
   3  -9 -14   16.80   11.20
   3  -9 -14   26.20   15.00
  -3   9 -14   38.10   18.00
  -4  -9  14    3.30   12.60
   4  -9 -14   14.00   12.70
   0 -10  14  113.39   15.50
   0  10 -14   68.09   13.30
   0 -10 -14   81.29   13.30
   0 -10  14   83.39   10.80
   1 -10  14   28.00    8.70
   1  10 -14   14.80   13.40
   1 -10  14   28.30   12.30
  -1 -10 -14   30.30   11.20
   1 -10 -14   21.40   10.20
  -1 -10  14   25.40   10.00
  -1 -10  14   25.40   14.80
  -1  10 -14   33.50   13.80
   2 -10  14   45.80    8.70
  -2 -10 -14   42.80   10.80
   2 -10  14   63.69   12.80
  -2 -10  14   45.60   11.80
  -2  10 -14   51.49   16.80
   2 -10 -14   43.90   10.80
  -3 -10 -14   23.10   10.40
   3 -10  14   22.80   11.40
   3 -10 -14   13.30   17.00
  -3 -10  14   16.40   14.80
   3 -10 -14   30.50   12.00
   4 -10  14    2.60   10.40
  -4 -10  14    0.50   13.30
   4 -10 -14   28.60   10.60
   0 -11  14  120.89   17.10
   0 -11 -14  115.19   14.80
   0 -11  14  154.78   19.10
   1 -11  14   39.60   14.90
   1 -11  14   29.30    9.60
  -1 -11 -14   42.70   11.80
   1 -11 -14   12.40    9.30
  -1 -11  14   46.10   15.80
  -1 -11  14   40.10   10.90
  -2 -11 -14  121.49   14.80
   2 -11  14  149.99   18.30
   2 -11  14  129.49   18.30
  -2 -11  14  159.18   22.50
   2 -11 -14  135.59   17.10
   3 -11  14    8.30    9.10
   3 -11  14   -3.90   13.70
  -3 -11 -14   20.80   11.80
  -3 -11  14    6.10   12.40
   3 -11 -14   10.70   13.00
   0 -12  14   15.60   14.20
   0 -12  14   -6.00   10.40
   0 -12 -14   10.00   13.30
   1 -12  14  -11.00   15.20
   1 -12  14   -3.00    9.40
  -1 -12 -14    9.60   11.40
  -1 -12  14   -3.80   10.30
   1 -12 -14   -2.50   11.50
   2 -12  14   70.49   11.30
   2 -12  14   53.69   16.00
  -2 -12 -14   69.99   12.90
   2 -12 -14   51.99   14.40
  -2 -12  14   44.50   13.70
  -3 -12 -14   57.29   14.30
   3 -12  14   67.99   10.90
   3 -12  14   61.49   15.80
   3 -12 -14   51.49   16.10
  -3 -12  14   62.89   15.00
   0 -13  14    4.60   10.90
   0 -13 -14   18.80   11.80
   0 -13  14   44.70   14.10
   1 -13  14   90.39   14.70
  -1 -13 -14   64.59   13.90
   1 -13  14   58.99   12.60
  -1 -13 -14   56.69    7.80
  -1 -13  14   74.99   15.60
   1 -13 -14   68.79   17.10
   2 -13  14   17.60   10.40
   2 -13  14   23.10   16.20
  -2 -13 -14   27.90   13.60
  -2 -13  14   42.50   13.10
   2 -13 -14    8.40   13.70
   0 -14  14   12.90   11.40
   0 -14 -14   17.70   16.70
   0 -14 -14   13.60    8.40
  -1 -14 -14   20.40   15.50
   1 -14  14    9.20   13.40
   1 -14 -14   14.20   14.30
  -1 -14  14   23.00   13.40
   0   0 -15    2.20    7.80
   0   0  15   -3.60   11.00
   0   0 -15   -8.00    5.10
  -1   0  15   55.39   12.50
   1   0 -15   42.70    7.90
  -1   0 -15   58.39    6.90
   1   0  15   52.49   10.00
  -1   0 -15   50.69    8.50
   1   0 -15   67.89    9.70
   2   0 -15  116.09   15.10
   2   0 -15  116.29   15.70
  -2   0 -15   92.79   10.80
  -2   0  15   85.99   14.40
  -3   0 -15  145.49   13.70
   3   0 -15   94.79   13.10
  -3   0  15  114.19   17.70
  -4   0 -15    2.10    7.70
   4   0 -15   -7.90   10.70
  -5   0 -15   35.50   12.20
   5   0 -15   40.20   13.90
   0  -1 -15  312.17   19.40
   0  -1 -15  298.47   22.70
   0   1 -15  313.97   19.40
   0   1  15  305.77   25.70
   0   1 -15  311.47   16.40
   1   1 -15  389.56   21.90
  -1   1  15  377.06   25.50
  -1  -1 -15  330.07   18.30
   1  -1  15  352.46   20.80
   1   1 -15  385.46   19.20
  -1  -1 -15  370.66   16.10
  -1  -1  15  378.46   25.20
   1  -1 -15  386.86   18.40
   1   1  15  344.37   20.40
   1  -1 -15  367.96   21.50
  -1   1 -15  333.17   18.30
  -2  -1 -15  252.57   13.60
   2   1 -15  280.97   20.00
   2  -1  15  275.87   15.70
   2   1 -15  251.87   18.30
  -2  -1 -15  280.17   14.30
  -2   1  15  266.47   24.60
  -2  -1  15  263.67   23.80
   2  -1 -15  293.17   19.90
   2  -1 -15  254.87   17.60
   3   1 -15   90.39   12.70
  -3   1  15  129.89   18.00
  -3  -1 -15  112.69   11.50
   3  -1 -15   96.89   12.40
  -3   1 -15  138.49   13.50
  -3  -1  15  116.39   17.70
  -4  -1 -15  227.18   16.90
   4   1 -15  245.78   23.40
  -4   1 -15  264.57   19.20
   4  -1 -15  296.47   24.00
  -5  -1 -15    5.70   11.80
   5   1 -15    8.10   12.70
   5  -1 -15    9.50   14.00
  -5   1 -15   -2.60   13.10
   0   2 -15   62.59    7.60
   0  -2 -15   76.19   10.90
   0   2  15   57.49   19.00
   0  -2 -15   50.69    6.80
   0   2 -15   61.89   10.40
   1  -2  15  270.77   18.90
   1   2 -15  264.47   19.00
  -1  -2 -15  274.37   13.00
  -1  -2 -15  237.48   16.20
   1   2 -15  267.37   16.00
  -1   2  15  258.77   24.80
  -1  -2  15  283.37   23.20
   1  -2 -15  264.07   19.30
  -1   2 -15  223.68   15.80
  -1   2 -15  259.77   15.40
   1  -2 -15  255.37   15.50
  -2   2  15  184.68   24.30
   2  -2  15  209.88   14.50
   2   2 -15  186.98   18.10
   2   2 -15  191.38   16.40
  -2  -2 -15  184.68   12.90
   2  -2 -15  221.88   18.30
  -2  -2  15  180.18   22.40
   2  -2 -15  173.88   15.80
  -2   2 -15  189.78   13.90
   3   2 -15   17.90   11.40
   3   2 -15   26.80   10.80
  -3   2  15   13.90   12.90
   3  -2 -15    6.70   10.40
  -3   2 -15    9.80    7.70
  -3  -2  15    2.30   13.40
   3  -2 -15   22.50   12.20
   4   2 -15   60.69   14.20
   4  -2 -15   65.99   13.20
  -4   2 -15   88.09   11.50
  -5  -2 -15   27.10   11.50
   5   2 -15   18.30   12.90
   5  -2 -15   34.80   13.80
  -5   2 -15   19.70   16.20
   0   3 -15   91.19   13.00
   0  -3  15  105.99   17.10
   0  -3 -15   96.09   10.80
   0   3 -15   99.39   14.30
   0  -3 -15  100.79   14.50
   1   3 -15    2.10    6.60
   1  -3  15   -3.80    7.90
  -1   3  15  -23.80   11.40
  -1  -3 -15   -1.90    7.20
   1   3 -15    7.70    8.60
   1  -3 -15    7.10    8.00
   1  -3 -15   -3.00    5.90
  -1   3 -15    4.50    6.80
  -1  -3  15    5.10   10.20
   2   3 -15   14.60    8.40
  -2   3  15    7.00   13.10
   2  -3  15   14.50    6.20
   2   3 -15    5.70    9.80
  -2  -3 -15   -0.30    5.90
  -2  -3  15    2.20   11.10
  -2   3 -15    5.70    6.90
   2  -3 -15    9.10    7.60
   2  -3 -15   13.50    8.10
   3   3 -15   22.80    9.50
  -3   3  15   54.39   12.90
   3   3 -15   15.70   12.90
  -3  -3  15   34.90   12.70
   3  -3 -15   31.50   10.50
  -3   3 -15   26.70    7.90
   3  -3 -15    2.10   10.10
   4   3 -15   13.00   11.90
  -4   3 -15   -1.70    9.80
   4  -3 -15    4.90    9.90
  -5  -3 -15   33.00   10.60
   5   3 -15   62.49   15.10
  -5   3 -15   45.40   18.50
   5  -3 -15   60.59   15.20
   0  -4 -15 1044.80   39.80
   0  -4 -15 1068.79   35.10
   0  -4  15 1061.19   41.70
   0   4 -15 1049.99   37.60
   1   4 -15   13.00    8.90
   1   4 -15    4.90    7.50
   1  -4  15   17.00    9.30
  -1  -4 -15   17.50    7.50
   1  -4 -15    7.70    6.00
   1  -4 -15    1.80    9.20
  -1   4 -15    9.60    7.00
  -1  -4  15   13.40   11.60
   2  -4  15   65.29    9.80
  -2   4  15   73.39   15.60
  -2  -4 -15   66.29    7.80
   2   4 -15   43.50   10.60
   2   4 -15   49.20    9.70
   2  -4 -15   62.69   12.40
  -2   4 -15   65.49    8.80
  -2  -4  15   38.80   13.50
   2  -4 -15   64.79    8.80
  -2  -4  15   62.99    8.20
  -3   4  15   35.10   13.60
   3   4 -15   20.60   13.00
   3   4 -15   17.20   10.00
  -3   4 -15   23.50    8.80
  -3  -4  15   24.30    9.80
   3  -4 -15   25.40   11.30
  -3  -4  15   49.40   11.60
   3  -4 -15   13.60   11.10
   4   4 -15   19.50   13.80
  -4   4 -15   16.90   11.30
   4  -4 -15    2.80   13.00
  -4  -4  15   20.60   11.00
   0  -5  15  111.19   14.50
   0  -5 -15   93.99   12.10
   0  -5 -15   98.69   10.40
   0   5 -15   85.29    9.90
   1   5 -15   24.00    8.60
   1  -5  15   49.40   11.60
   1   5 -15   24.10    8.70
  -1  -5 -15   38.40    8.90
  -1  -5  15   38.70    6.90
  -1   5 -15   31.40    7.90
   1  -5 -15   42.90    6.90
  -1  -5  15   62.09   14.90
   1  -5 -15   44.40   10.90
   2   5 -15  153.08   18.10
   2   5 -15  114.29   13.10
   2  -5  15  139.19   16.80
  -2  -5 -15  128.09   13.60
   2  -5 -15  147.99   18.70
  -2  -5  15  202.38   27.50
  -2   5 -15  107.79   11.70
   2  -5 -15  116.79   16.40
  -2  -5  15  153.18   15.40
   3   5 -15   34.60   15.80
   3   5 -15   19.80   10.40
  -3  -5  15   17.10   11.90
  -3  -5  15   28.50   10.30
  -3   5 -15   24.50   10.20
   3  -5 -15   15.90   11.30
   3  -5 -15   25.40   10.90
   4   5 -15   51.59   16.50
   4  -5 -15   82.59   15.60
  -4  -5  15   87.49   13.60
  -4   5 -15   58.19   15.30
   0   6 -15   -5.00    8.80
   0  -6 -15    4.30    5.60
   0  -6 -15    8.40    9.50
   0  -6  15   13.30   11.00
   1   6 -15   77.29   10.30
  -1  -6 -15   84.29   10.90
   1  -6  15   86.79   13.50
  -1   6 -15   64.09    9.90
   1  -6 -15   61.19    8.00
  -1  -6  15  110.99   12.70
   1  -6 -15   74.59   12.40
  -1  -6  15  107.69   16.80
   2  -6  15  263.77   20.10
   2   6 -15  259.37   23.60
  -2  -6 -15  286.17   16.80
   2   6 -15  255.17   21.50
   2  -6 -15  254.07   19.00
  -2  -6  15  286.97   19.10
  -2  -6  15  246.88   28.40
   2  -6 -15  252.57   22.20
  -2   6 -15  222.28   19.60
   3   6 -15    4.10   11.80
  -3   6 -15   12.80   10.40
   3  -6 -15    8.50   12.10
  -3  -6  15   30.20   11.20
   3  -6 -15   21.40   11.50
   4   6 -15  -14.50    9.60
  -4  -6  15   13.50   13.90
   4  -6 -15   18.30   11.10
  -4   6 -15   -4.70   16.20
   0  -7  15   15.80    6.20
   0  -7  15   13.70   11.70
   0   7 -15    5.40    8.60
   0  -7 -15    4.60    9.00
   1  -7  15  225.78   22.00
   1   7 -15  209.28   20.40
  -1  -7 -15  213.68   17.80
   1  -7 -15  229.08   20.10
  -1  -7  15  234.08   16.90
  -1   7 -15  218.88   18.90
   1  -7 -15  201.98   15.70
  -1  -7  15  249.08   24.70
  -2  -7 -15   -1.20    7.20
   2   7 -15   10.90   13.00
   2  -7  15    2.00    9.10
  -2   7 -15   -1.40    9.50
  -2  -7  15   -6.30    8.60
  -2  -7  15    1.90   13.00
   3  -7  15   99.29   15.40
   3  -7 -15   78.99   14.90
  -3  -7  15  111.89   13.10
  -3   7 -15   74.89   14.30
   3  -7 -15   67.49   12.60
   4   7 -15   20.60   15.90
  -4  -7  15   23.40   12.40
   4  -7 -15   20.30   15.90
   0  -8 -15   47.40   10.60
   0  -8  15   71.09   13.20
   0   8 -15   37.50   11.40
   0  -8  15   67.49    8.50
   1  -8  15   72.09   13.10
  -1  -8 -15   42.20   10.40
   1   8 -15   32.40   13.30
  -1   8 -15   43.60   11.20
  -1  -8  15   40.90    9.00
   1  -8 -15   48.70    8.50
  -1  -8  15   51.19   14.40
   1  -8 -15   46.50   10.40
  -2  -8 -15  112.89   17.10
   2  -8  15  125.79   21.70
  -2   8 -15  137.09   14.20
   2  -8 -15  144.29   19.90
   2  -8 -15  125.69   17.50
  -2  -8  15  173.78   19.20
   3  -8  15   16.80    9.60
  -3  -8  15    6.10   10.70
  -3   8 -15   13.70   15.70
   3  -8 -15  -18.90   14.90
   3  -8 -15   -6.50   12.20
   4  -8 -15   35.60   11.10
  -4  -8  15    8.00   13.30
   0   9 -15   -1.30   13.40
   0  -9  15  -14.50   12.40
   0  -9  15   13.80    7.90
   0  -9 -15   -5.20   10.20
   1  -9  15   13.70    6.30
   1  -9  15   14.40   13.00
  -1  -9 -15   22.10   10.10
   1   9 -15   14.20   13.80
  -1   9 -15   11.70   14.20
   1  -9 -15    5.00    9.80
  -1  -9  15   21.90    9.40
  -1  -9  15   29.20   12.40
  -2  -9 -15   53.99   11.40
   2  -9  15   59.29   12.90
   2  -9 -15   61.89   11.20
  -2  -9  15   69.19   12.10
   2  -9 -15   47.80   11.50
  -2   9 -15   69.09   15.60
   3  -9  15   21.30   11.10
  -3  -9 -15    8.20    9.40
  -3  -9  15   32.10   13.80
   3  -9 -15    3.90   10.20
   3  -9 -15   21.70   19.60
   0 -10 -15    5.40    9.50
   0 -10  15    2.20   13.70
   0 -10  15    6.30    8.60
   1 -10  15   69.79    9.70
  -1 -10 -15   51.59   12.40
   1 -10  15   46.60   16.20
  -1 -10  15   54.69   11.10
   1 -10 -15   60.19   15.10
  -1 -10  15   75.29   16.10
   2 -10  15    1.70   12.40
  -2 -10 -15    9.80   11.20
   2 -10 -15   -6.70   11.30
   2 -10 -15   12.20   10.30
  -2 -10  15   -2.10   10.40
  -3 -10 -15   44.40   10.80
   3 -10  15   25.20   12.70
   3 -10 -15   18.60   11.50
  -3 -10  15   72.19   13.40
   0 -11  15   40.00   11.20
   0 -11 -15   39.60   13.20
   0 -11  15    5.80   14.50
   1 -11  15    3.50   16.30
  -1 -11 -15   -1.50   10.20
   1 -11  15   21.50    9.30
  -1 -11  15   10.80   13.90
   1 -11 -15   -5.10   13.20
  -1 -11  15   -0.70   10.40
  -2 -11 -15   23.10   12.00
   2 -11  15   28.90   15.00
   2 -11  15   28.60    9.20
   2 -11 -15   19.00   14.60
   2 -11 -15   -1.10   11.80
   3 -11  15   47.50   13.60
  -3 -11 -15   35.60   11.50
   3 -11 -15   49.50   17.60
  -3 -11  15   40.80   14.20
   1 -12  15   22.40   14.90
   1 -12  15   25.50   10.30
  -1 -12 -15  -10.80   11.40
   1 -12 -15   25.00   12.70
  -1 -12  15   11.60   12.10
   2 -12  15   33.10   14.60
  -2 -12 -15   13.30   13.00
   2 -12  15    6.10    9.90
   2 -12 -15   24.70   13.50
  -2 -12  15   23.10   11.30
   0 -13 -15  -12.40   13.50
   0 -13  15   18.10   11.20
  -1 -13 -15  107.69   16.80
   1 -13  15  135.69   14.90
   1 -13 -15   86.89   16.60
  -1 -13  15  182.78   24.70
   0   0  16  160.08   18.80
   0   0 -16  166.98   13.70
   0   0 -16  164.68   16.00
  -1   0 -16  366.26   19.80
  -1   0 -16  356.06   19.60
   1   0  16  361.06   22.20
  -1   0  16  354.86   26.70
   1   0 -16  360.66   22.70
   1   0 -16  388.06   20.20
  -2   0 -16   16.90   11.00
   2   0 -16   -6.40    9.20
   2   0 -16    2.00    9.50
  -2   0  16    3.70   13.80
   3   0 -16   -0.70    9.90
  -3   0 -16   -6.20    7.10
   3   0 -16   -7.50   14.10
  -3   0  16   15.90   11.50
  -4   0 -16    8.70    9.40
   4   0 -16   12.00   11.40
   0   1 -16   -4.10    6.50
   0   1  16    0.00   11.00
   0  -1 -16   -1.30    6.60
   0  -1 -16    7.20    7.70
   0  -1  16    7.10   10.60
   0   1 -16    0.70    7.70
  -1  -1 -16   66.39    9.40
  -1  -1 -16   53.49    7.20
  -1   1  16   64.19   13.30
   1  -1  16   61.69   10.90
   1   1 -16   82.19    9.20
   1   1 -16   59.59   10.60
   1  -1 -16   58.49   10.90
  -1   1 -16   43.40    7.50
  -1   1 -16   72.79   10.20
  -1  -1  16   76.69   14.00
   1  -1 -16   55.59    8.90
   2   1 -16  111.39   12.10
  -2   1  16  179.18   26.10
  -2  -1 -16  169.98   12.60
   2   1 -16  140.39   18.50
  -2  -1 -16  131.49   12.60
   2  -1 -16  147.79   18.80
   2  -1 -16  135.19   16.70
  -2  -1  16  151.38   24.00
  -2   1 -16  150.88   14.40
   3   1 -16   44.50   11.80
   3   1 -16   48.00   14.90
   3  -1 -16   52.39   12.60
  -3   1 -16   45.60    8.80
  -3  -1  16   91.99   14.50
   3  -1 -16   49.99   14.80
   4   1 -16   45.80   12.80
   4  -1 -16   38.50   12.00
  -4   1 -16   10.00   10.00
   0  -2 -16  137.49   15.50
   0   2 -16  150.08   15.00
   0  -2  16  137.39   19.30
   0   2  16  115.49   18.90
   0   2 -16  107.89   15.50
   0  -2 -16  145.89   12.70
   1   2 -16  234.58   17.00
  -1   2  16  242.98   25.60
   1   2 -16  239.38   19.70
   1  -2  16  257.57   20.10
  -1  -2 -16  252.37   17.80
  -1  -2 -16  244.08   14.10
   1  -2 -16  263.07   20.20
   1  -2 -16  244.38   16.90
  -1  -2  16  254.97   24.10
  -1   2 -16  216.48   16.70
   2   2 -16   17.80   10.50
  -2  -2 -16    1.40    6.80
  -2   2  16   22.80   13.70
   2   2 -16    5.70   10.00
   2  -2  16   24.70    7.80
   2  -2 -16   20.70   10.80
  -2  -2  16   12.20   12.60
   2  -2 -16    7.20    9.30
  -2   2 -16    5.20    7.50
   3   2 -16   28.40   15.00
   3   2 -16   13.70   11.20
  -3  -2  16   58.19   11.60
  -3   2 -16    4.70    8.00
   3  -2 -16   32.10   13.40
   3  -2 -16   20.00   10.80
   4   2 -16   30.20   13.80
  -4   2 -16   18.30   10.70
   4  -2 -16   21.10   12.20
   0   3 -16  741.23   28.40
   0  -3  16  701.43   33.70
   0   3 -16  692.53   30.80
   0  -3 -16  687.53   30.50
  -1   3  16   64.99   14.60
   1   3 -16   50.49   11.20
  -1  -3 -16   63.39   10.30
   1   3 -16   48.40    9.20
   1  -3  16   45.60   10.10
  -1  -3 -16   54.99    6.80
   1  -3 -16   67.39   11.70
  -1  -3  16   63.89   14.40
  -1   3 -16   60.29    8.80
   1  -3 -16   38.10    8.50
   2  -3  16  159.38   15.70
  -2   3  16  189.18   26.30
  -2  -3 -16  135.59   13.10
   2   3 -16  153.58   19.90
   2   3 -16  165.88   19.70
  -2   3 -16  138.09   15.20
   2  -3 -16  159.38   16.90
   2  -3 -16  164.98   20.10
  -2  -3  16  194.18   25.90
   3   3 -16   62.29   13.90
   3   3 -16   84.59   28.50
   3  -3 -16   87.09   14.10
  -3   3 -16   77.69   10.30
   3  -3 -16   62.59   14.70
   4   3 -16   99.19   14.70
  -4   3 -16   90.59   14.50
   4  -3 -16  120.09   18.30
   0   4 -16  480.25   23.30
   0  -4 -16  500.65   21.20
   0  -4 -16  481.45   25.30
   0  -4  16  491.55   29.00
   1  -4  16  178.88   19.40
   1   4 -16  153.88   17.90
  -1  -4 -16  213.98   17.30
   1   4 -16  176.38   18.40
   1  -4 -16  227.58   20.00
  -1  -4  16  222.28   24.80
  -1   4 -16  191.28   16.90
   1  -4 -16  187.38   16.20
   2   4 -16   55.29   12.60
  -2  -4 -16   50.19    8.50
   2  -4  16   47.30    9.80
   2   4 -16   26.20   12.40
   2  -4 -16   43.80   11.50
  -2   4 -16   33.30    8.60
   2  -4 -16   50.39    9.50
  -2  -4  16   74.59   16.50
   3   4 -16   72.79   14.30
   3  -4 -16   88.39   13.20
  -3   4 -16   64.89   11.10
   3  -4 -16   92.39   15.60
   4   4 -16  -10.00   12.50
   4  -4 -16   14.30   13.10
  -4   4 -16   19.40   14.00
   0  -5 -16   40.10    7.00
   0  -5  16   44.70   14.20
   0  -5 -16   37.60   10.60
   0   5 -16   27.80    9.00
   1   5 -16  155.88   18.30
  -1  -5 -16  120.19   16.50
   1  -5  16  150.88   16.30
   1   5 -16  144.69   18.70
   1  -5 -16  151.68   15.60
   1  -5 -16  140.19   18.80
  -1  -5  16  157.38   25.90
  -1   5 -16  121.99   16.40
   2   5 -16    2.70   13.70
  -2  -5 -16   17.10    8.30
   2  -5  16   18.30    9.80
  -2  -5  16   22.80   13.10
  -2   5 -16    8.60    9.90
   2  -5 -16   17.60    9.70
  -2  -5  16   19.40    7.90
   3   5 -16   63.89   14.40
   3  -5 -16   46.80   16.00
  -3   5 -16   61.39   12.60
   3  -5 -16   47.00   12.40
  -3  -5  16   63.89   11.80
   4   5 -16  -10.10   13.20
   4  -5 -16    3.90   12.00
  -4   5 -16   13.00   17.70
  -4  -5  16   13.50   12.40
   0  -6  16  290.87   26.50
   0  -6 -16  283.17   15.00
   0  -6 -16  260.37   21.40
   0   6 -16  260.87   20.60
   1   6 -16   61.29   12.00
   1  -6  16   80.59   14.20
  -1  -6 -16   50.19   11.00
  -1  -6  16   66.69   16.70
  -1   6 -16   61.49   10.20
   1  -6 -16   67.19    8.90
  -1  -6  16   69.49    8.20
   1  -6 -16   53.69   12.10
   2  -6  16    9.70   10.50
  -2  -6 -16    5.10    8.40
   2   6 -16   -4.10   14.00
   2   6 -16    3.60   11.10
  -2  -6  16    9.30    7.90
   2  -6 -16    1.50   10.00
  -2  -6  16   29.00   15.50
  -2   6 -16    7.50   10.00
   2  -6 -16    5.20   10.40
   3   6 -16   -6.80   15.00
   3  -6 -16  -10.40   12.80
  -3  -6  16  -10.00   10.50
  -3   6 -16   -0.20   14.40
   3  -6 -16    1.60   16.00
   4   6 -16   12.50   10.10
   4  -6 -16  -17.40   11.80
   0  -7  16   13.00   12.80
   0  -7 -16    8.10    7.90
   0  -7 -16    9.90   10.70
   0   7 -16    6.10   11.00
  -1  -7 -16   77.19   12.10
   1  -7  16   88.69   13.50
   1   7 -16   66.39   14.60
  -1  -7  16   92.39    9.30
  -1  -7  16   82.69   15.80
   1  -7 -16   44.50   10.90
   1  -7 -16   62.19    9.50
  -1   7 -16   76.69   13.10
  -2  -7 -16    1.50    9.00
   2  -7  16   12.70   13.60
  -2   7 -16    9.30   12.00
  -2  -7  16    5.70    9.20
   2  -7 -16    8.40   10.00
  -2  -7  16   40.70   13.00
   2  -7 -16    6.60   10.10
   3  -7 -16   15.10   17.70
   3  -7 -16    2.40   11.50
  -3   7 -16  -11.90   16.90
   0  -8  16   -1.80   13.60
   0   8 -16   -8.60   14.80
   0  -8 -16   -1.20   10.00
   0  -8  16   -3.10    6.50
   1   8 -16    8.10   27.30
   1  -8  16   22.30   14.00
  -1  -8 -16   15.00   10.20
  -1  -8  16   18.70    9.00
  -1  -8  16   29.80   15.30
   1  -8 -16    9.60    8.30
  -1   8 -16   29.90   14.40
   1  -8 -16   20.60   13.40
  -2  -8 -16   64.09   12.50
   2  -8  16   73.89   13.10
   2  -8 -16   42.60   11.30
   2  -8 -16   54.39   11.80
  -2  -8  16   69.09   12.10
  -2   8 -16   32.80   16.30
   3  -8  16   40.80   11.70
   3  -8 -16   46.50   13.00
  -3  -8  16   74.99   14.10
   0  -9  16   66.49    9.10
   0  -9  16   75.69   15.10
   0  -9 -16   40.20   12.70
  -1  -9 -16    4.00    9.40
   1  -9  16    0.20   13.90
   1  -9 -16   -4.20    8.90
  -1  -9  16   -4.60   13.80
   1  -9 -16   -0.40   11.70
  -1  -9  16  -10.20    9.10
   2  -9  16  103.89   15.00
  -2  -9 -16   95.19   13.20
   2  -9 -16   85.99   14.10
   2  -9 -16  117.19   17.50
  -2  -9  16  100.39   13.50
  -3  -9 -16   76.39   10.80
   3  -9  16  107.79   17.60
   3  -9 -16   57.09   14.90
  -3  -9  16  114.79   18.00
   0 -10  16   74.19   16.30
   0 -10 -16   78.39   13.70
   0 -10  16  123.39   17.80
  -1 -10 -16   29.60   12.90
   1 -10  16   32.70    8.10
   1 -10  16   11.30   14.40
  -1 -10  16   38.40   13.80
  -1 -10  16   27.90   10.90
   1 -10 -16   10.10   10.10
   2 -10  16    2.80   13.20
  -2 -10 -16   15.90   11.60
  -2 -10  16   14.80   11.30
   2 -10 -16   -2.70   14.70
   2 -10 -16   -6.30   14.10
   0 -11  16   42.30   10.90
   0 -11 -16   28.20   14.60
   1 -11  16   65.69   17.80
   1 -11  16   52.19    9.90
  -1 -11 -16   70.69   14.40
   1 -11 -16   44.40   12.50
  -1 -11  16   55.59   12.70
  -2 -11 -16   89.79   14.10
   2 -11  16   87.49   16.30
   2 -11 -16   66.49   19.10
  -2 -11  16   56.99   15.60
   2 -11 -16   64.79   16.20
   1 -12  16   57.19   14.60
   1 -12  16   12.90   11.00
  -1 -12  16   22.50   13.20
   1 -12 -16    2.10   14.50
   0   0 -17   -2.20    7.80
   0   0 -17   -7.10    8.90
   0   0  17   -5.50   11.00
   1   0 -17   12.90    9.40
   1   0  17   32.10   10.40
  -1   0 -17    8.40    7.20
  -1   0  17   23.00   13.70
   1   0 -17   17.40    8.90
  -1   0 -17   12.40    9.50
  -2   0  17   12.80   14.00
  -2   0 -17    4.60    7.30
   2   0 -17   22.70   11.00
  -3   0 -17   49.50    8.90
   3   0 -17   17.30   12.80
   4   0 -17   55.29   14.30
  -4   0 -17    7.00   10.40
   0  -1  17  190.18   22.80
   0   1 -17  179.68   18.40
   0  -1 -17  183.98   18.60
   0   1 -17  224.58   16.40
   0  -1 -17  183.58   16.00
   0   1  17  202.48   23.00
   1   1 -17   22.40    9.50
   1  -1  17   23.50    9.60
   1   1 -17   11.00    8.70
  -1   1  17   21.40   13.50
  -1  -1 -17    4.50    9.60
  -1  -1 -17   10.80    7.30
  -1   1 -17    4.60    8.80
  -1   1 -17   16.30    7.50
   1  -1 -17   15.40    8.70
   1  -1 -17   -8.10    8.50
  -1  -1  17   11.90   14.80
  -2   1  17   44.00   15.10
   2   1 -17    2.70   19.50
   2   1 -17   26.90   12.00
   2  -1 -17   31.20   10.90
  -2   1 -17   27.90    8.60
  -2  -1  17   26.10   13.50
  -4  -1 -17    6.60   10.30
   4   1 -17   15.20   12.60
   4  -1 -17   29.30   13.50
  -4   1 -17    1.20   11.70
   0  -2 -17   75.39   12.20
   0  -2 -17   73.29    9.00
   0   2 -17   70.39   11.90
   0   2 -17   57.49    9.60
   0  -2  17   88.39   14.50
   1   2 -17  116.19   17.80
   1   2 -17  141.79   17.50
  -1   2  17  138.49   18.60
  -1  -2 -17  109.99   16.40
   1  -2  17  139.39   19.40
  -1   2 -17  107.49   10.80
   1  -2 -17  161.18   16.10
   1  -2 -17  126.19   17.90
  -1  -2  17  151.08   24.50
  -2  -2 -17   11.60    7.20
   2   2 -17    6.10   11.90
  -2   2  17    6.40   14.50
   2  -2  17   11.40    9.40
   2   2 -17    4.90   11.20
  -2  -2  17    9.40   11.60
   2  -2 -17   -7.60   15.10
  -2   2 -17   15.10    8.80
   2  -2 -17   10.70   10.20
   3   2 -17    8.00   11.80
   3  -2 -17   18.70   13.70
   3  -2 -17   43.20   29.10
   4   2 -17   30.20   14.40
   4  -2 -17   35.30   14.40
  -4   2 -17   12.70   13.40
   0   3 -17   -7.00    9.60
   0   3 -17    5.80    8.00
   0  -3 -17   -4.40    9.60
   0  -3 -17   11.20    7.40
   0  -3  17   -4.10   11.60
   1  -3  17   58.29   19.90
  -1  -3 -17   52.19   10.70
   1   3 -17   38.80   10.30
   1   3 -17   57.79   11.00
  -1  -3 -17   39.90    7.50
   1  -3 -17   27.60    8.70
  -1   3 -17   46.40    8.70
   1  -3 -17   51.79   12.50
  -1  -3  17   64.39   13.90
   2   3 -17   28.10   12.10
   2   3 -17   23.70   14.10
   2  -3  17   49.99   10.30
  -2   3  17   29.40   14.90
  -2  -3 -17   45.40    8.90
   2  -3 -17   48.50   11.00
   2  -3 -17   39.30   11.80
  -2  -3  17   58.69   12.50
  -2   3 -17   32.50    9.40
   3   3 -17  -10.60   11.50
   3  -3 -17   -6.20   29.80
  -3   3 -17  -13.50   10.70
   3  -3 -17    7.90   13.90
   4   3 -17    9.50   13.00
   4  -3 -17    9.60   13.20
  -4   3 -17   -2.40   15.40
   0   4 -17   10.10    9.80
   0  -4 -17    0.60    7.10
   0  -4  17   12.60   12.80
   0  -4 -17   11.00   10.50
   1  -4  17  273.87   22.50
   1   4 -17  239.38   22.60
   1   4 -17  235.28   20.70
  -1  -4 -17  245.28   19.00
  -1   4 -17  202.28   19.70
   1  -4 -17  220.78   21.60
  -1  -4  17  247.08   27.90
   1  -4 -17  222.78   17.60
  -2  -4 -17   30.70    8.20
   2  -4  17   31.60   10.20
   2   4 -17   35.00   13.00
   2   4 -17   30.60   15.80
  -2   4 -17   21.80   10.40
  -2  -4  17   42.50   13.60
   2  -4 -17   22.40   10.10
   2  -4 -17   19.90   12.10
   3   4 -17   -0.50   13.70
  -3   4 -17    9.30   11.30
   3  -4 -17   -2.10   13.40
   0  -5  17   32.30   12.70
   0   5 -17   16.60    9.80
   0  -5 -17   12.50   10.90
   0  -5 -17    9.50    7.60
   1  -5  17  189.78   22.20
   1   5 -17  191.28   24.80
  -1  -5 -17  163.08   19.00
  -1   5 -17  189.58   19.40
   1  -5 -17  194.28   17.30
  -1  -5  17  221.68   26.90
   1  -5 -17  157.78   20.70
   2  -5  17   26.20    9.20
   2   5 -17   21.10    9.80
  -2  -5 -17   26.90    9.00
  -2  -5  17   11.50   13.80
   2  -5 -17    9.40   12.90
  -2   5 -17   23.30   11.30
   2  -5 -17   14.10   11.10
   3   5 -17   35.10   13.30
  -3   5 -17   24.80   14.90
   3  -5 -17   13.90   12.90
   0  -6 -17   29.30    7.90
   0  -6 -17   37.30   11.20
   0  -6  17   62.79   17.10
   0   6 -17   45.00   13.40
   1  -6  17  161.48   24.00
   1   6 -17  105.19   16.80
  -1  -6 -17  116.59   18.70
   1  -6 -17  109.89   11.50
  -1   6 -17   97.59   14.00
   1  -6 -17  126.09   20.70
  -1  -6  17  125.39   18.90
  -2  -6 -17   95.29   11.70
   2  -6  17   95.49   13.00
   2  -6 -17   48.60   12.50
  -2  -6  17   92.99   11.00
  -2   6 -17   86.19   15.10
   2  -6 -17   95.09   15.50
   3   6 -17    8.40   10.10
  -3   6 -17    0.90   18.30
  -3  -6  17   11.60   11.00
   3  -6 -17    7.00   12.20
   0  -7 -17   35.60    8.00
   0  -7 -17   47.60   11.80
   0   7 -17   22.60   15.40
   0  -7  17   61.09   14.60
  -1  -7 -17   61.29   11.80
   1  -7  17   25.90   14.90
  -1  -7  17   66.29    8.50
  -1   7 -17   51.19   15.90
  -1  -7  17   88.99   15.90
   1  -7 -17   46.90   10.80
   2  -7  17   61.39   13.10
  -2  -7 -17   58.09   12.30
   2  -7 -17   67.39   15.60
   2  -7 -17   52.29   14.10
  -2   7 -17   45.90   17.70
  -2  -7  17   69.69   10.90
   3  -7  17   35.90   11.10
  -3  -7  17   34.70   12.40
   3  -7 -17   33.60   14.40
   0  -8 -17    2.00    7.50
   0  -8  17   16.20   15.60
   0  -8 -17   17.50   11.00
  -1  -8 -17  119.79   14.80
   1  -8  17  174.58   24.50
   1  -8 -17  101.79   12.40
  -1  -8  17  161.28   17.00
  -1  -8  17  214.28   27.20
   1  -8 -17  163.88   20.10
   2  -8  17   12.50   12.40
  -2  -8 -17   24.50   11.00
   2  -8 -17   14.00   14.60
  -2  -8  17    4.80   10.30
   2  -8 -17   10.40   13.40
   0  -9 -17  -12.60    8.80
   0  -9  17  -11.80    7.90
   0  -9 -17    6.00   11.60
   0  -9  17    6.40   15.90
   1  -9  17    7.60   14.90
  -1  -9 -17  -13.10   11.30
  -1  -9  17   12.00    8.90
   1  -9 -17   -7.70   12.90
   1  -9 -17  -16.20   10.80
   2  -9  17   15.00   14.70
  -2  -9 -17   16.10   10.70
   2  -9 -17    1.30   16.40
  -2  -9  17    5.10   12.10
   2  -9 -17  -19.50   11.90
   0 -10 -17   20.20   12.50
   0 -10  17   -1.60    8.80
   0 -10  17   50.49   13.00
   1 -10  17   34.70   15.30
  -1 -10 -17  -10.30   12.20
   1 -10 -17  -12.20   12.20
   1 -10 -17   -3.50   13.80
  -1 -10  17    4.80   10.30
   0 -11  17   87.79   12.00
   0 -11 -17   54.39   15.00
   0   0 -18  391.26   21.90
   0   0  18  443.46   28.10
   0   0 -18  374.16   24.90
  -1   0 -18   99.69   16.60
  -1   0 -18  148.49   16.80
  -1   0  18  141.89   18.60
   1   0 -18  119.29   16.10
   1   0 -18  101.49   12.70
   1   0  18  104.79   15.70
   2   0 -18   -5.00   10.50
  -2   0  18    5.80   14.90
   2   0 -18   -6.60   14.50
  -2   0 -18   -2.60    8.60
  -3   0 -18    1.50   10.10
   3   0 -18  -13.60   12.50
   0  -1  18  410.76   28.00
   0  -1 -18  377.76   24.30
   0   1 -18  383.06   22.30
   0   1  18  400.96   28.10
   0  -1 -18  393.06   21.60
   0   1 -18  369.56   23.90
   1  -1  18   39.90   12.20
   1   1 -18   33.50   12.50
   1   1 -18   43.30   11.40
  -1  -1 -18   54.59    8.70
  -1  -1 -18   31.20   10.60
  -1   1  18   53.89   16.30
  -1   1 -18   33.40   10.20
  -1  -1  18   55.79   16.50
  -1   1 -18   41.20    9.70
   1  -1 -18   32.10   10.90
   1  -1 -18   34.40   12.60
  -2  -1 -18  -14.70    7.80
   2   1 -18   -2.20   10.30
   2   1 -18   -9.50   15.80
   2  -1 -18    2.10   14.50
  -2  -1  18   47.20   16.30
   2  -1 -18   -4.40   11.10
  -2   1 -18    3.30    9.30
   3   1 -18  -14.70   13.60
   3  -1 -18   -3.50   13.00
  -3   1 -18  -21.00   10.90
   0   2 -18   -4.80    9.90
   0  -2  18   24.20   14.70
   0  -2 -18  -15.90   10.50
   0   2 -18    0.90   10.30
   0  -2 -18   15.60    9.00
   1  -2  18   18.30   11.20
   1   2 -18  -12.20   11.80
  -1  -2 -18  -16.00    8.80
  -1   2  18   14.10   14.20
  -1  -2 -18   -7.50    7.50
   1   2 -18   -8.20    9.30
   1  -2 -18  -11.90   10.90
  -1  -2  18    3.50   13.70
  -1   2 -18  -12.00    9.00
   1  -2 -18  -15.10    9.40
   2   2 -18   64.19   19.50
   2  -2  18   81.19   11.10
  -2  -2 -18   71.99   10.40
   2   2 -18   63.39   13.30
  -2   2 -18   66.99   11.10
   2  -2 -18   79.09   15.80
   2  -2 -18   71.49   14.90
   3   2 -18   31.70   14.10
   3  -2 -18   49.60   14.90
  -3   2 -18   30.60   12.20
   0   3 -18   -0.50    9.20
   0  -3  18   17.10   13.60
   0  -3 -18   -0.20   10.70
   0   3 -18   15.60   10.40
   0  -3 -18    1.10    8.60
   1   3 -18   39.90   13.70
   1   3 -18   41.30   12.90
  -1  -3 -18   42.20   10.30
   1  -3  18   47.50   12.30
   1  -3 -18   39.50   11.20
  -1  -3  18   61.39   16.20
   1  -3 -18   36.40   13.00
  -1   3 -18   17.80   10.80
   2  -3  18   17.20    9.90
  -2   3  18   30.80   14.50
   2   3 -18    3.20   10.10
  -2  -3 -18    0.90    8.80
   2  -3 -18    1.00   14.40
  -2   3 -18    8.10   10.90
  -2  -3  18   48.60   13.00
   2  -3 -18    2.30   12.80
   3   3 -18   -7.30   12.00
   3  -3 -18   32.00   14.60
  -3   3 -18   10.30   13.50
   0  -4 -18   10.40    8.70
   0  -4 -18   -0.10   10.50
   0   4 -18    3.10   12.30
   0  -4  18   23.40   14.80
   1  -4  18   -1.00   12.20
  -1  -4 -18  -14.10    9.90
   1   4 -18   -6.20   15.00
   1   4 -18    0.60   10.80
  -1  -4  18    2.90   14.60
   1  -4 -18    7.80    9.40
   1  -4 -18    9.80   13.10
  -1   4 -18   -3.40   11.40
  -2  -4 -18    0.20    8.30
   2  -4  18   21.80   11.00
   2   4 -18    2.80   11.40
  -2   4 -18   -4.90   12.70
   2  -4 -18   10.00   13.70
   2  -4 -18    7.50   12.20
   3   4 -18   -3.00   13.70
   3  -4 -18   13.50   12.50
  -3   4 -18   10.30   15.40
   0  -5 -18    5.40   11.40
   0  -5 -18    0.00    8.30
   0   5 -18    1.00   14.30
   0  -5  18   11.80   14.30
  -1  -5 -18   17.60   10.50
   1   5 -18   28.90   29.70
   1  -5  18    9.10   12.80
  -1   5 -18    2.90   12.70
   1  -5 -18  -10.40   10.00
  -1  -5  18   17.40   14.00
   2   5 -18   11.60   14.00
   2  -5  18    7.00   11.30
  -2  -5 -18    1.70    9.00
   2  -5 -18   13.40   11.80
   2  -5 -18    5.60   14.50
  -2   5 -18   11.30   14.80
   3   5 -18    5.40   11.20
  -3   5 -18   -1.00   19.30
   3  -5 -18   27.50   13.90
   0  -6 -18    2.80   10.80
   0  -6  18   20.50   15.70
   0   6 -18   11.00   18.90
   0  -6 -18   13.70    9.20
  -1  -6 -18   31.20   11.20
   1  -6  18   55.09   14.60
   1  -6 -18   28.50   12.00
  -1   6 -18   44.80   17.30
   1  -6 -18   13.30   10.90
  -2  -6 -18   45.00   10.90
  -2   6 -18   44.00   19.60
   2  -6 -18   44.40   17.10
   2  -6 -18   44.90   14.70
   0  -7 -18    7.10   10.40
   0  -7 -18   -7.50    9.10
   0  -7  18   13.60   16.40
  -1  -7 -18  137.49   20.40
   1  -7  18  113.09   18.50
   1  -7 -18  153.08   22.20
   1  -7 -18   76.79   13.20
  -2  -7 -18    0.00   10.50
   2  -7  18   18.00   12.20
   2  -7 -18    2.20   15.10
   2  -7 -18   -3.60   16.80
  -2  -7  18   21.00   10.80
   0  -8  18   85.69   16.70
   0  -8 -18   47.00   10.40
   0  -8 -18   49.10   13.40
   1  -8  18   17.70   14.80
  -1  -8 -18   60.39   13.30
   1  -8 -18   44.80   13.50
   1  -8 -18   42.40   12.90
   0  -9 -18  167.88   23.50
   0  -9 -18  148.39   19.70
  -1  -9 -18   27.30   13.00
   1  -9  18   62.39   15.20
  -1  -9  18   25.50   10.30
   1  -9 -18   25.70   13.20
   1  -9 -18   25.80   13.40
   0   0 -19   -4.50   10.80
   0   0 -19  -16.40   11.40
   0   0  19   17.80   16.00
  -1   0 -19   -0.50    9.70
   1   0 -19  -37.90   21.20
   1   0 -19    1.80   14.20
  -1   0  19   10.30   14.70
  -1   0 -19   -3.70   10.60
  -2   0 -19  -24.10   10.30
   2   0 -19   -2.30   12.80
   0  -1 -19   17.00   12.30
   0   1 -19   23.70   12.00
   0  -1 -19   11.10   11.20
   0   1 -19   34.30   12.10
   0   1  19   49.00   16.70
   0  -1  19   51.29   16.10
  -1  -1 -19  -22.20    9.70
  -1   1  19    4.10   16.40
   1  -1  19    8.50   13.00
   1   1 -19    2.30   14.70
  -1  -1 -19   -1.10   10.70
   1   1 -19   -6.60   14.60
  -1  -1  19    4.20   15.40
   1  -1 -19   -7.90   12.30
  -1   1 -19  -10.60   10.50
  -2  -1 -19   -0.70   10.30
   2   1 -19    5.80   12.10
   2  -1 -19   14.30   12.50
  -2   1 -19    8.20   10.50
   0  -2 -19   23.50   12.50
   0  -2 -19   21.30   10.60
   0   2 -19   24.50   12.60
   0   2 -19   33.20   12.60
  -1  -2 -19   40.70   10.10
   1  -2  19   39.10   13.80
   1   2 -19   44.70   12.20
   1   2 -19   35.70   17.30
  -1   2  19   48.70   15.20
  -1  -2 -19   52.39   12.70
   1  -2 -19   30.40   15.90
  -1   2 -19   37.30   12.50
  -1  -2  19   53.19   16.60
   1  -2 -19   23.10   13.60
   2  -2 -19    8.00   24.40
   0  -3 -19   99.29   12.50
   0  -3  19  122.99   19.30
   0   3 -19  117.49   17.20
   0  -3 -19  129.89   15.90
   1  -3  19   54.09   14.20
  -1  -3 -19   37.40   12.30
  -1  -3 -19   34.00   10.50
   1   3 -19   32.70   21.30
   1   3 -19   36.40   12.40
   1  -3 -19   61.69   13.40
  -1   3 -19   27.60   13.90
  -1  -3  19   44.50   17.20
   1  -3 -19   27.10   13.70
   2   3 -19   -2.30   14.70
  -2  -3 -19  -11.80    8.20
   2  -3  19    7.50   11.40
  -2   3 -19  -17.40   13.20
   2  -3 -19   -4.10   13.90
   2  -3 -19  -22.50   20.70
   0  -4 -19    9.40   10.70
   0  -4 -19   27.90   11.20
   0  -4  19   15.30   17.00
   0   4 -19   26.60   16.80
  -1  -4 -19   59.79   13.20
   1   4 -19   64.29   13.90
   1  -4  19   63.09   14.70
  -1   4 -19   52.29   17.40
   1  -4 -19   56.69   14.10
  -1  -4  19   76.89   16.10
   1  -4 -19   45.30   14.00
   2   4 -19   17.50   13.50
  -2  -4 -19    4.80    9.90
   2  -4  19   41.90   11.20
  -2   4 -19   25.40   17.70
   2  -4 -19   19.20   22.40
   2  -4 -19   22.90   14.20
   0  -5  19   91.99   17.50
   0  -5 -19   63.09   14.50
   0  -5 -19   57.19   11.30
  -1  -5 -19   34.30   11.50
   1  -5  19   19.60   14.20
   1  -5 -19   30.90   14.60
   1  -5 -19   11.20   13.40
  -1   5 -19   10.50   18.60
  -1  -5  19   49.70   16.30
  -2  -5 -19   32.50   10.40
   2   5 -19   24.50   14.30
   2  -5 -19   42.50   14.60
   2  -5 -19   11.00   24.00
  -2   5 -19   43.60   24.60
   0  -6 -19   51.49   14.20
   0  -6 -19   55.29   12.00
   0  -6  19   56.09   17.60
  -1  -6 -19   35.60   11.60
   1  -6  19   32.20   15.10
  -1  -6  19   65.59   13.70
   1  -6 -19   11.10   13.30
   1  -6 -19   15.80   14.00
   0  -7  19  173.78   24.40
   0   0 -20   10.90   12.00
   0   0  20   51.59   15.90
   0   0 -20    9.20   14.80
   1   0 -20  -21.50   19.20
  -1   0 -20    3.40   12.60
   0  -1 -20   26.10   14.20
   0  -1 -20   49.00   12.80
   0   1 -20   62.19   16.80
   0  -1  20   93.29   17.00
   0   1 -20   52.19   13.00
  -1  -1 -20   -1.80   10.40
   1  -1  20  -14.80   13.20
   1   1 -20   14.60   11.30
  -1  -1 -20    8.50   12.10
  -1   1 -20  -10.70   14.60
   1  -1 -20    6.80   11.90
   1  -1 -20    8.00   18.30
   0   2 -20   -4.90   12.10
   0  -2 -20  -15.60   10.80
   0  -2  20   23.40   15.30
   0   2 -20    2.70   18.30
   0  -2 -20  -18.30   13.00
  -1  -2 -20    6.50   11.20
  -1  -2 -20   -6.20   10.60
   1  -2  20   24.90   13.80
   1   2 -20    6.30   11.80
  -1   2 -20   10.70   16.40
   1  -2 -20    0.70   17.80
   1  -2 -20    9.80   12.20
   0  -3 -20  -12.40   12.10
   0  -3  20    9.30   14.40
   0  -3 -20   -8.30   12.00
   1   3 -20   -7.20   11.80
  -1  -3 -20    4.40   11.40
  -1  -3 -20   27.20   11.30
   1  -3 -20   17.70   12.80
   1  -3 -20   20.70   18.90
  -1   3 -20   22.00   20.60
   0  -4 -20   19.00   12.50
   0  -4  20   13.80   16.10
   0  -4 -20  -15.00   13.20
   0   0   0    0.00    0.00
_computing_structure_solution     'SHELXT 2014/5 (Sheldrick, 2014)'
;
_shelx_hkl_checksum     69600
_shelx_res_file
;
TITL GTS-121 in P2(1)2(1)2(1)
    shelx.res
    created by SHELXL-2018/3 at 14:10:11 on 15-Apr-2020
CELL  0.71073   6.0730  15.9782  16.3860   90.000   90.000   90.000
ZERR     4.00   0.0003   0.0009   0.0007    0.000    0.000    0.000
LATT  -1
SYMM  1/2 - X, - Y, 1/2 + Z
SYMM  - X, 1/2 + Y, 1/2 - Z
SYMM  1/2 + X, 1/2 - Y, - Z
SFAC  C    H    CL   F    N
UNIT  64 56 8 4 12
MERG   2
FMAP   2
PLAN    3
SIZE     0.170   0.240   0.270
ACTA
BOND   $H
CONF
L.S.  13
WGHT    0.043100    0.151400
FVAR       1.32023
C1    1    0.425245    0.618327    0.566228    11.00000    0.05312    0.03782 =
         0.04203   -0.00179   -0.00108    0.00058
C2    1    0.562027    0.687149    0.559874    11.00000    0.06715    0.04205 =
         0.04356   -0.00002    0.00320   -0.00753
AFIX  43
H2A   2    0.540332    0.725536    0.517976    11.00000   -1.20000
AFIX   0
C3    1    0.729810    0.699400    0.614882    11.00000    0.06764    0.05620 =
         0.04804   -0.00356    0.00294   -0.02007
AFIX  43
H3A   2    0.823241    0.745307    0.610610    11.00000   -1.20000
AFIX   0
C4    1    0.755345    0.641609    0.676526    11.00000    0.06167    0.06974 =
         0.04683    0.00043   -0.00896   -0.01636
C5    1    0.620548    0.573861    0.685546    11.00000    0.07882    0.06466 =
         0.05831    0.01849   -0.02335   -0.02090
AFIX  43
H5A   2    0.641740    0.536178    0.728082    11.00000   -1.20000
AFIX   0
C6    1    0.453460    0.562671    0.630532    11.00000    0.06552    0.04803 =
         0.05880    0.01518   -0.01478   -0.01916
AFIX  43
H6A   2    0.358152    0.517491    0.636245    11.00000   -1.20000
AFIX   0
C7    1   -0.017924    0.533642    0.452050    11.00000    0.04296    0.04266 =
         0.04613   -0.00058   -0.00426    0.00820
C8    1   -0.020678    0.583205    0.374928    11.00000    0.04329    0.03981 =
         0.04326   -0.00062   -0.00519    0.00341
C9    1   -0.197923    0.633329    0.353560    11.00000    0.04091    0.05500 =
         0.04356   -0.00198    0.00172    0.00779
AFIX  43
H9A   2   -0.319781    0.635689    0.387856    11.00000   -1.20000
AFIX   0
C10   1   -0.197638    0.679762    0.282612    11.00000    0.04215    0.05127 =
         0.04744    0.00281   -0.00338    0.01207
AFIX  43
H10A  2   -0.319254    0.712725    0.270104    11.00000   -1.20000
AFIX   0
C11   1   -0.018529    0.678328    0.229139    11.00000    0.04160    0.04351 =
         0.04063   -0.00429   -0.00469    0.00103
C12   1    0.159665    0.626497    0.250337    11.00000    0.03843    0.05173 =
         0.04862   -0.00329    0.00352    0.00594
AFIX  43
H12A  2    0.280540    0.622891    0.215669    11.00000   -1.20000
AFIX   0
C13   1    0.157673    0.580980    0.321754    11.00000    0.03920    0.04784 =
         0.05474   -0.00121   -0.00611    0.00773
AFIX  43
H13A  2    0.278742    0.547916    0.334730    11.00000   -1.20000
AFIX   0
C14   1   -0.161306    0.471740    0.468245    11.00000    0.04533    0.04378 =
         0.05149   -0.00010   -0.00476    0.00368
C15   1   -0.174356    0.790864    0.145408    11.00000    0.06239    0.06554 =
         0.05914    0.01532   -0.00180    0.00903
AFIX 137
H15A  2   -0.174793    0.828007    0.191458    11.00000   -1.50000
H15B  2   -0.318008    0.766689    0.138916    11.00000   -1.50000
H15C  2   -0.136230    0.821563    0.097069    11.00000   -1.50000
AFIX   0
C16   1    0.153189    0.713906    0.098173    11.00000    0.06472    0.07541 =
         0.05954    0.00951    0.01437    0.00202
AFIX 137
H16A  2    0.162051    0.655738    0.083877    11.00000   -1.50000
H16B  2    0.292048    0.732038    0.119880    11.00000   -1.50000
H16C  2    0.118356    0.746158    0.050458    11.00000   -1.50000
AFIX   0
CL1   3   -0.160321    0.413607    0.556201    11.00000    0.07205    0.06266 =
         0.06833    0.01967    0.00038   -0.00596
CL2   3   -0.363449    0.441796    0.401389    11.00000    0.05758    0.06199 =
         0.08452    0.00440   -0.02094   -0.00894
F1    4    0.922014    0.653091    0.730302    11.00000    0.09143    0.11806 =
         0.07768    0.01717   -0.03995   -0.04880
N1    5    0.261928    0.609307    0.504309    11.00000    0.05656    0.04147 =
         0.04495    0.00184   -0.00576   -0.00092
N2    5    0.143251    0.545757    0.513629    11.00000    0.05060    0.04487 =
         0.04538    0.00160   -0.00812   -0.00307
N3    5   -0.015902    0.725567    0.158539    11.00000    0.05681    0.06335 =
         0.04613    0.00887    0.00761    0.01295
HKLF 4
REM  GTS-121 in P2(1)2(1)2(1)
REM wR2 = 0.0844, GooF = S = 1.050, Restrained GooF = 1.050 for all data
REM R1 = 0.0340 for 2696 Fo > 4sig(Fo) and 0.0473 for all 3215 data
REM 201 parameters refined using 0 restraints
END
WGHT      0.0431      0.1514
REM Highest difference peak  0.131,  deepest hole -0.224,  1-sigma level  0.035
Q1    1   0.3972  0.6148  0.6067  11.00000  0.05    0.13
Q2    1   0.3219  0.6192  0.0893  11.00000  0.05    0.12
Q3    1  -0.0135  0.5529  0.4026  11.00000  0.05    0.12
;
_shelx_res_checksum     76627
