# Supplementary material for: Crystal structure and Hirshfeld surface analysis of 4-{2,2-di­chloro-1-[(E)-(4-fluoro­phen­yl)diazen­yl]ethen­yl}-N,N-di­methyl­aniline
Source: Acta Crystallogr E Crystallogr Commun. 2020 May 6;76(Pt 6):811–5. doi: 10.1107/S2056989020006106 (PMC7274008; doi:10.1107/S2056989020006106)
Supplement: Supplementary file 2 [file e-76-00811-Isup2.hkl]

data_I                                                                          
_shelx_title ' GTS-121 in P2(1)2(1)2(1)'                                        
_shelx_refln_list_code          4                                               
_shelx_F_calc_maximum       77.08                                               
_exptl_crystal_F_000       696.00                                               
_reflns_d_resolution_high  0.7999                                               
                                                                                
loop_                                                                           
 _space_group_symop_operation_xyz                                               
 'x, y, z'                                                                      
 '-x+1/2, -y, z+1/2'                                                            
 '-x, y+1/2, -z+1/2'                                                            
 'x+1/2, -y+1/2, -z'                                                            
                                                                                
_cell_length_a     6.0730                                                       
_cell_length_b    15.9782                                                       
_cell_length_c    16.3860                                                       
_cell_angle_alpha  90.000                                                       
_cell_angle_beta   90.000                                                       
_cell_angle_gamma  90.000                                                       
                                                                                
_shelx_F_squared_multiplier     1.000                                           
                                                                                
loop_                                                                           
 _refln_index_h                                                                 
 _refln_index_k                                                                 
 _refln_index_l                                                                 
 _refln_F_squared_calc                                                          
 _refln_F_squared_meas                                                          
 _refln_F_squared_sigma                                                         
 _refln_observed_status                                                         
   2   0   0       1578.90       1516.26        33.02 o                         
   4   0   0        600.04        550.35         9.40 o                         
   6   0   0        668.16        669.50        11.95 o                         
   2   1   0          7.55          8.85         0.64 o                         
   3   1   0        475.87        459.02         5.47 o                         
   4   1   0        234.41        245.93         3.44 o                         
   5   1   0        146.84        149.94         3.17 o                         
   6   1   0        118.35        130.04         3.58 o                         
   7   1   0         12.90          7.72         2.18 o                         
   0   2   0       1461.61       1430.55        41.88 o                         
   1   2   0       1845.96       1789.48        26.30 o                         
   2   2   0          0.15          0.10         0.63 o                         
   3   2   0          2.20          1.47         0.74 o                         
   4   2   0       1072.96       1134.05        13.44 o                         
   5   2   0         76.62         82.84         2.79 o                         
   6   2   0         81.10         93.62         4.32 o                         
   7   2   0         64.45         53.87         2.68 o                         
   1   3   0        160.51        153.98         3.87 o                         
   2   3   0        269.64        252.38         4.05 o                         
   3   3   0         25.06         21.82         1.08 o                         
   4   3   0        908.97        910.23        11.04 o                         
   5   3   0        419.96        458.01         6.50 o                         
   6   3   0         41.46         43.33         2.07 o                         
   7   3   0          0.45         -2.04         2.04 o                         
   1   4   0         60.79         68.19         1.84 o                         
   2   4   0        990.58        972.89        14.88 o                         
   3   4   0          8.08          8.67         0.92 o                         
   4   4   0          1.69          0.93         1.09 o                         
   5   4   0         71.71         67.13         3.08 o                         
   6   4   0         23.53         18.87         1.90 o                         
   7   4   0         38.96         35.76         2.62 o                         
   1   5   0          1.03          0.70         0.73 o                         
   2   5   0        658.63        743.62        11.65 o                         
   3   5   0          8.70          5.00         0.97 o                         
   4   5   0        180.81        196.68         3.79 o                         
   5   5   0        491.95        491.78         7.52 o                         
   6   5   0         19.99         21.49         1.95 o                         
   7   5   0          0.08          1.61         3.00 o                         
   0   6   0       4340.12       3711.42        80.91 o                         
   1   6   0        823.35        875.48        21.07 o                         
   2   6   0         59.81         41.74         2.03 o                         
   3   6   0          0.80          7.17         1.10 o                         
   4   6   0        450.09        452.70         6.76 o                         
   5   6   0         66.74         77.62         3.22 o                         
   6   6   0        133.05        143.59         3.96 o                         
   7   6   0         61.61         66.02         5.31 o                         
   1   7   0        286.72        279.28         5.00 o                         
   2   7   0        638.99        556.87        11.11 o                         
   3   7   0        161.56        182.47         4.21 o                         
   4   7   0         58.83         63.78         2.68 o                         
   5   7   0        120.83        117.47         5.45 o                         
   6   7   0         18.74         16.38         2.15 o                         
   7   7   0          0.06         -2.16         4.12 o                         
   0   8   0       4415.75       4236.73       118.15 o                         
   1   8   0        932.56        921.71        14.30 o                         
   2   8   0         61.55         72.41         2.93 o                         
   3   8   0        527.00        533.85         9.22 o                         
   4   8   0        386.22        389.18         6.86 o                         
   5   8   0          1.85         -1.37         1.54 o                         
   6   8   0         89.29         95.41         5.24 o                         
   1   9   0       1782.77       1886.71        28.35 o                         
   2   9   0        344.02        363.94         7.56 o                         
   3   9   0         58.00         54.95         2.86 o                         
   4   9   0          0.10         -1.64         1.64 o                         
   5   9   0         29.78         28.71         2.63 o                         
   6   9   0          1.17          0.32         3.23 o                         
   0  10   0         17.44         14.45         1.86 o                         
   1  10   0         34.18         36.01         2.17 o                         
   2  10   0        110.57        112.36         3.77 o                         
   3  10   0          3.81          3.98         1.58 o                         
   4  10   0         75.02         73.10         4.47 o                         
   5  10   0          0.62         -0.97         2.34 o                         
   6  10   0          0.07          0.99         3.33 o                         
   1  11   0        168.27        165.95         4.70 o                         
   2  11   0        127.47        133.17         4.39 o                         
   3  11   0         31.70         31.63         2.37 o                         
   4  11   0          0.00         -1.90         2.58 o                         
   5  11   0          7.71          3.26         2.71 o                         
   6  11   0          8.75          8.35         5.75 o                         
   0  12   0         87.15         89.99         4.72 o                         
   1  12   0        396.52        401.40         8.63 o                         
   2  12   0         26.41         24.69         2.09 o                         
   3  12   0        326.14        329.98         7.00 o                         
   4  12   0          1.52         -0.84         2.46 o                         
   5  12   0         22.74         25.76         3.28 o                         
   6  12   0          1.54          1.85         4.34 o                         
   1  13   0        186.95        200.14         5.77 o                         
   2  13   0        352.40        345.98         8.04 o                         
   3  13   0          7.29          5.63         1.94 o                         
   4  13   0          7.48          9.14         3.07 o                         
   5  13   0          5.83          9.37         3.37 o                         
   0  14   0         23.81         28.63         4.82 o                         
   1  14   0          6.31          3.03         2.02 o                         
   2  14   0         27.70         24.37         2.47 o                         
   3  14   0        683.37        682.61        14.96 o                         
   4  14   0         44.22         36.35         5.00 o                         
   5  14   0          4.75         -4.36         5.46 o                         
   1  15   0         32.84         28.60         2.70 o                         
   2  15   0        255.80        270.36         7.45 o                         
   3  15   0         46.56         34.22         3.60 o                         
   4  15   0         77.61         93.01         8.89 o                         
   5  15   0          0.02         -1.03         4.39 o                         
   0  16   0         26.28         19.85         5.11 o                         
   1  16   0         51.46         51.55         4.75 o                         
   2  16   0          0.00         -1.23         3.43 o                         
   3  16   0         48.43         44.09         5.05 o                         
   4  16   0          5.03          6.53         4.69 o                         
   1  17   0         23.82         27.05         4.39 o                         
   2  17   0          4.11          5.71         4.12 o                         
   3  17   0          0.15         15.08        11.88 o                         
   1  18   0          0.50          5.68         5.91 o                         
   2  18   0          4.12          1.68         4.29 o                         
   3  18   0         32.25         34.22         7.40 o                         
   1  19   0         50.86         46.89         5.80 o                         
   2  19   0         74.83        110.20        10.37 o                         
   2   0   1         96.68         88.23         1.56 o                         
   3   0   1         71.16         80.22         1.65 o                         
   4   0   1         53.82         45.07         1.72 o                         
   5   0   1        578.33        566.83         6.73 o                         
   6   0   1        169.65        176.26         4.18 o                         
   7   0   1          0.16         -1.17         2.87 o                         
  -7   1   1         61.01         53.44         2.95 o                         
  -6   1   1        222.36        231.79         4.17 o                         
  -5   1   1        328.07        333.40         5.20 o                         
  -4   1   1        578.36        570.14         6.42 o                         
  -3   1   1        362.00        349.91         4.12 o                         
  -2   1   1       2595.77       2428.49        30.78 o                         
  -1   1   1        866.67        872.05         9.87 o                         
   1   1   1        861.57        881.42        10.68 o                         
   2   1   1       2577.32       2415.56        35.66 o                         
   3   1   1        363.65        353.42         4.77 o                         
   4   1   1        571.14        562.62         6.77 o                         
   5   1   1        325.97        337.02         5.16 o                         
   6   1   1        223.74        236.33         4.32 o                         
   7   1   1         62.36         58.61         4.45 o                         
  -7   2   1          4.77          5.23         2.10 o                         
  -6   2   1        453.63        478.19         6.63 o                         
  -5   2   1        396.66        403.48         6.45 o                         
  -4   2   1        133.86        118.27         2.48 o                         
  -3   2   1        468.29        467.26         5.57 o                         
  -2   2   1        211.28        213.91         3.43 o                         
   0   2   1         13.11         14.04         1.11 o                         
   1   2   1       4048.49       3700.58        76.58 o                         
   2   2   1        217.13        224.70         3.27 o                         
   3   2   1        463.83        473.88         6.44 o                         
   4   2   1        129.85        120.37         2.58 o                         
   5   2   1        409.32        415.94         5.53 o                         
   6   2   1        459.79        489.18         6.64 o                         
   7   2   1          4.36          2.41         2.02 o                         
  -7   3   1          0.37         -1.84         2.10 o                         
  -6   3   1         63.93         57.07         2.82 o                         
  -5   3   1        177.08        172.21         3.61 o                         
  -4   3   1        964.61        999.23        11.98 o                         
  -3   3   1        172.12        175.32         2.97 o                         
  -2   3   1        993.96       1002.87        20.85 o                         
  -1   3   1       2740.98       2520.16       119.98 o                         
   0   3   1       1132.26       1111.00        23.22 o                         
   1   3   1       2707.72       2498.37        42.55 o                         
   2   3   1       1021.27       1008.15        15.34 o                         
   3   3   1        172.18        170.69         3.35 o                         
   4   3   1        967.11        998.76        12.02 o                         
   5   3   1        174.76        177.21         3.34 o                         
   6   3   1         69.40         62.84         2.88 o                         
   7   3   1          0.49         -2.07         2.07 o                         
  -7   4   1          1.21         -0.84         2.47 o                         
  -6   4   1         23.10         19.25         2.02 o                         
  -5   4   1        559.12        566.72         7.68 o                         
  -4   4   1         39.64         40.10         2.14 o                         
  -3   4   1        389.02        404.70         5.40 o                         
  -2   4   1       1046.73       1023.51        15.65 o                         
   0   4   1        486.79        468.22        10.28 o                         
   2   4   1       1063.01       1031.95        14.10 o                         
   3   4   1        403.95        419.11         5.87 o                         
   4   4   1         40.06         40.45         2.02 o                         
   5   4   1        562.22        565.48         7.63 o                         
   6   4   1         22.24         16.29         1.69 o                         
   7   4   1          1.19         -0.76         2.96 o                         
  -7   5   1          4.64          7.48         2.22 o                         
  -6   5   1         12.66          9.42         2.34 o                         
  -5   5   1        231.41        237.19         4.73 o                         
  -4   5   1        248.46        255.24         4.86 o                         
  -3   5   1         60.39         49.88         2.06 o                         
  -2   5   1       1552.66       1644.32        29.12 o                         
  -1   5   1        617.98        585.63        10.55 o                         
   0   5   1       3605.81       3330.93        79.34 o                         
   1   5   1        620.25        583.66        12.08 o                         
   2   5   1       1539.21       1657.42        24.80 o                         
   3   5   1         54.57         43.50         2.07 o                         
   4   5   1        248.87        255.43         4.42 o                         
   5   5   1        231.93        235.51         4.22 o                         
   6   5   1         11.22          9.35         2.50 o                         
   7   5   1          4.46          9.00         3.15 o                         
  -7   6   1          0.06          0.05         2.63 o                         
  -6   6   1         46.80         41.26         2.60 o                         
  -5   6   1        281.99        294.84         5.35 o                         
  -4   6   1        345.05        348.09         5.60 o                         
  -3   6   1        430.31        411.67         7.27 o                         
  -2   6   1        847.58        931.30        20.99 o                         
  -1   6   1        157.80        164.92         4.48 o                         
   0   6   1        585.62        543.82        13.53 o                         
   1   6   1        145.32        159.19         3.81 o                         
   2   6   1        831.71        888.19        14.08 o                         
   3   6   1        429.49        411.68         6.59 o                         
   4   6   1        356.45        361.75         5.65 o                         
   5   6   1        279.12        290.20         6.79 o                         
   6   6   1         46.85         39.71         2.99 o                         
   7   6   1          0.03         -1.27         3.15 o                         
  -7   7   1         21.94         20.73         3.55 o                         
  -6   7   1         33.66         34.04         2.50 o                         
  -5   7   1         10.37          7.98         1.66 o                         
  -4   7   1        329.82        334.18         5.56 o                         
  -3   7   1         76.91         76.19         2.85 o                         
  -2   7   1        357.06        332.61         6.63 o                         
  -1   7   1        198.92        188.56         4.31 o                         
   0   7   1         34.49         36.92         3.35 o                         
   1   7   1        190.11        186.69         4.02 o                         
   2   7   1        337.89        314.09         5.69 o                         
   3   7   1         76.96         71.96         3.18 o                         
   4   7   1        329.27        342.20         6.36 o                         
   5   7   1          9.72         11.18         2.07 o                         
   6   7   1         34.14         32.53         2.99 o                         
   7   7   1         21.26         22.10         4.64 o                         
  -6   8   1         29.79         30.84         2.51 o                         
  -5   8   1         54.66         56.37         2.92 o                         
  -4   8   1         37.45         36.09         2.23 o                         
  -3   8   1        345.58        363.19         6.84 o                         
  -2   8   1       1329.36       1331.04        23.28 o                         
  -1   8   1        181.45        188.67         4.65 o                         
   0   8   1       1113.42       1104.94        20.09 o                         
   1   8   1        199.27        211.21         4.05 o                         
   2   8   1       1318.51       1302.19        23.16 o                         
   3   8   1        349.02        360.86         8.18 o                         
   4   8   1         38.30         36.93         2.52 o                         
   5   8   1         51.53         53.29         3.04 o                         
   6   8   1         30.32         31.86         3.13 o                         
  -6   9   1         46.53         49.94         3.40 o                         
  -5   9   1         25.56         24.84         2.49 o                         
  -4   9   1         88.29         84.79         3.38 o                         
  -3   9   1         98.00         90.82         3.33 o                         
  -2   9   1        135.12        131.22         4.04 o                         
  -1   9   1         87.31         83.86         3.18 o                         
   0   9   1        514.54        517.00        12.32 o                         
   1   9   1         95.58         95.31         2.74 o                         
   2   9   1        140.89        138.20         3.86 o                         
   3   9   1         96.86         88.54         4.32 o                         
   4   9   1         83.73         80.04         4.36 o                         
   5   9   1         24.35         26.03         2.54 o                         
   6   9   1         46.46         45.63         3.41 o                         
  -6  10   1         79.42         81.33         4.99 o                         
  -5  10   1        102.81        107.98         4.10 o                         
  -4  10   1        121.15        105.64         3.89 o                         
  -3  10   1         54.16         57.48         3.21 o                         
  -2  10   1        662.83        647.79        12.41 o                         
  -1  10   1        492.73        472.61         9.32 o                         
   0  10   1         12.26         12.25         1.56 o                         
   1  10   1        474.70        461.66         9.95 o                         
   2  10   1        664.13        647.15        12.29 o                         
   3  10   1         56.23         57.85         4.20 o                         
   4  10   1        124.03        113.16         4.93 o                         
   5  10   1        102.93        110.65         5.06 o                         
   6  10   1         80.20        101.07        13.04 o                         
  -6  11   1          7.43         10.45         4.33 o                         
  -5  11   1         20.15         16.69         2.21 o                         
  -4  11   1         32.66         29.36         2.35 o                         
  -3  11   1        162.40        171.34         4.78 o                         
  -2  11   1         93.84        101.08         3.92 o                         
  -1  11   1        243.11        238.09         5.78 o                         
   0  11   1        411.35        408.78         8.58 o                         
   1  11   1        237.32        234.93         4.96 o                         
   2  11   1         91.87         97.87         3.69 o                         
   3  11   1        168.96        174.75         6.13 o                         
   4  11   1         29.53         27.70         2.84 o                         
   5  11   1         19.95         19.98         2.90 o                         
   6  11   1          7.65          7.56         3.69 o                         
  -6  12   1          6.99         16.62         3.77 o                         
  -5  12   1          1.21         -2.98         2.98 o                         
  -4  12   1         41.43         34.89         2.66 o                         
  -3  12   1        202.15        200.40         5.36 o                         
  -2  12   1        174.59        173.24         5.24 o                         
  -1  12   1          2.77          3.37         1.64 o                         
   0  12   1        272.72        265.66         6.47 o                         
   1  12   1          2.82          1.18         1.37 o                         
   2  12   1        177.01        171.65         7.03 o                         
   3  12   1        201.69        203.91         6.84 o                         
   4  12   1         40.10         39.21         3.34 o                         
   5  12   1          0.97          8.33         3.55 o                         
   6  12   1          7.12          2.31         4.99 o                         
  -5  13   1         11.70         14.60         3.77 o                         
  -4  13   1         14.37         16.15         2.33 o                         
  -3  13   1          3.66          4.08         2.20 o                         
  -2  13   1         49.71         50.95         3.72 o                         
  -1  13   1        155.97        151.34         5.04 o                         
   0  13   1          0.00         -2.12         2.30 o                         
   1  13   1        154.37        144.17         5.10 o                         
   2  13   1         49.95         58.49         5.59 o                         
   3  13   1          3.29          4.22         2.73 o                         
   4  13   1         13.66          9.99         2.83 o                         
   5  13   1         12.33         11.81         4.51 o                         
  -5  14   1          8.53          9.07         4.68 o                         
  -4  14   1          8.46         12.79         3.45 o                         
  -3  14   1         74.76         74.63         5.10 o                         
  -2  14   1         23.68         21.63         2.54 o                         
  -1  14   1         21.19         17.42         2.42 o                         
   0  14   1        273.02        258.71         6.95 o                         
   1  14   1         21.70         24.66         3.32 o                         
   2  14   1         22.81         21.48         3.45 o                         
   3  14   1         77.62         92.84         6.27 o                         
   4  14   1          9.61          8.50         3.35 o                         
   5  14   1          8.46          3.39         4.14 o                         
  -5  15   1          6.50          7.23        10.15 o                         
  -4  15   1          0.69          4.68         4.21 o                         
  -3  15   1         29.50         28.95         3.18 o                         
  -2  15   1         60.51         54.58         3.72 o                         
  -1  15   1        146.69        148.74         6.28 o                         
   0  15   1        280.91        305.12         8.05 o                         
   1  15   1        141.44        165.39         7.87 o                         
   2  15   1         60.24         47.86         4.32 o                         
   3  15   1         29.58         30.12         3.72 o                         
   4  15   1          0.58         -1.17         4.17 o                         
   5  15   1          6.56         22.32         8.95 o                         
  -4  16   1         41.49         44.22         6.56 o                         
  -3  16   1          0.37          2.38         2.98 o                         
  -2  16   1        129.10        151.81         6.47 o                         
  -1  16   1         50.74         48.25         3.93 o                         
   0  16   1          0.09          1.03         2.72 o                         
   1  16   1         50.23         48.40         4.64 o                         
   2  16   1        128.68        153.56         8.79 o                         
   3  16   1          0.47          1.06         3.95 o                         
   4  16   1         40.39         41.39         5.51 o                         
  -3  17   1         28.90         28.27         5.10 o                         
  -2  17   1         12.83         15.10         3.43 o                         
  -1  17   1        292.35        318.16         9.04 o                         
   0  17   1          6.35          4.19         3.50 o                         
   1  17   1        290.22        311.90        11.52 o                         
   2  17   1         13.15          9.58         4.38 o                         
   3  17   1         28.73         42.94         5.28 o                         
  -3  18   1         13.65         17.94         5.82 o                         
  -2  18   1         73.16         80.20         9.41 o                         
  -1  18   1          7.93         12.80         4.26 o                         
   0  18   1         15.22         11.09         4.83 o                         
   1  18   1          7.90         11.85         4.87 o                         
   2  18   1         75.04         79.17         9.12 o                         
   3  18   1         13.43          8.23         5.22 o                         
  -2  19   1          8.97         13.58         5.33 o                         
  -1  19   1         27.33         29.23         5.19 o                         
   0  19   1          0.63         -1.26         4.68 o                         
   1  19   1         28.35         29.95         5.25 o                         
   2  19   1          8.97          8.50         4.90 o                         
   0   0   2       1134.96       1059.89        38.19 o                         
   1   0   2         45.55         42.08         1.10 o                         
   2   0   2        224.26        225.34         2.82 o                         
   3   0   2        618.79        654.84         6.98 o                         
   4   0   2        286.77        283.26         3.72 o                         
   5   0   2         32.99         28.89         1.40 o                         
   6   0   2          1.48         -0.07         1.79 o                         
   7   0   2          0.73         -0.54         2.08 o                         
  -7   1   2         37.38         34.74         2.58 o                         
  -6   1   2        129.36        127.70         3.51 o                         
  -5   1   2        379.46        401.84         5.47 o                         
  -4   1   2         74.05         71.37         1.90 o                         
  -3   1   2        383.70        408.49         4.66 o                         
  -2   1   2       1417.24       1320.80        22.42 o                         
  -1   1   2        641.09        629.56         9.76 o                         
   0   1   2         64.28         58.11         1.47 o                         
   1   1   2        670.25        657.13        11.19 o                         
   2   1   2       1406.65       1331.30        14.99 o                         
   3   1   2        382.55        407.97         5.59 o                         
   4   1   2         77.18         75.67         2.11 o                         
   5   1   2        379.45        405.42         5.82 o                         
   6   1   2        129.72        128.53         3.40 o                         
   7   1   2         35.74         37.02         2.96 o                         
  -7   2   2          3.06          1.55         2.25 o                         
  -6   2   2        111.47        116.01         3.71 o                         
  -5   2   2        156.30        165.74         3.23 o                         
  -4   2   2        663.12        683.08         7.91 o                         
  -3   2   2        700.67        713.23         8.06 o                         
  -2   2   2       3412.81       3075.00        32.16 o                         
   2   2   2       3421.69       3126.57        45.91 o                         
   3   2   2        702.70        718.03        12.10 o                         
   4   2   2        650.05        665.61         9.35 o                         
   5   2   2        149.83        153.70         3.33 o                         
   6   2   2        107.22        108.27         3.46 o                         
   7   2   2          3.29         -0.13         2.84 o                         
  -7   3   2        104.96        113.91         4.80 o                         
  -6   3   2          6.24          5.19         1.81 o                         
  -5   3   2        130.46        126.00         3.22 o                         
  -4   3   2        120.40        124.89         2.64 o                         
  -3   3   2       1209.77       1138.41        13.27 o                         
  -2   3   2        259.07        290.08         5.88 o                         
   2   3   2        270.78        290.38         6.14 o                         
   3   3   2       1209.98       1149.07        18.39 o                         
   4   3   2        113.36        116.54         2.72 o                         
   5   3   2        131.56        133.19         3.32 o                         
   6   3   2          6.01          5.64         2.56 o                         
   7   3   2        103.62        107.89         7.04 o                         
  -7   4   2          2.92         -1.88         2.62 o                         
  -6   4   2        118.72        125.33         3.88 o                         
  -5   4   2         86.45         90.49         3.88 o                         
  -4   4   2         27.23         33.51         1.64 o                         
  -3   4   2        421.46        411.59         5.40 o                         
  -2   4   2        696.72        699.51        14.31 o                         
  -1   4   2       3153.50       2927.07        62.77 o                         
   0   4   2       1551.07       1522.73        45.26 o                         
   1   4   2       3108.63       2811.28        48.82 o                         
   2   4   2        710.18        705.81        13.25 o                         
   3   4   2        419.27        412.58         7.44 o                         
   4   4   2         32.21         40.23         2.66 o                         
   5   4   2         89.06         93.00         3.93 o                         
   6   4   2        112.95        124.82         4.92 o                         
   7   4   2          2.92          3.93         3.21 o                         
  -7   5   2         82.57         85.23         4.05 o                         
  -6   5   2         12.74          8.29         2.54 o                         
  -5   5   2        366.28        366.51         6.74 o                         
  -4   5   2        342.26        344.92         5.38 o                         
  -3   5   2        230.25        211.15         3.92 o                         
  -2   5   2        126.23        139.35         5.12 o                         
  -1   5   2       2301.33       2161.05        36.61 o                         
   0   5   2        177.80        196.93        14.23 o                         
   1   5   2       2274.31       2125.79        62.70 o                         
   2   5   2        127.21        139.01         3.45 o                         
   3   5   2        225.11        201.32         4.64 o                         
   4   5   2        343.31        341.17         6.22 o                         
   5   5   2        367.90        377.32         7.25 o                         
   6   5   2         12.81          3.47         2.41 o                         
   7   5   2         83.80         85.89         7.48 o                         
  -7   6   2         12.54          8.52         3.94 o                         
  -6   6   2         39.97         39.65         2.51 o                         
  -5   6   2        143.02        153.16         4.40 o                         
  -4   6   2         29.91         26.90         1.61 o                         
  -3   6   2        455.47        451.87         7.77 o                         
  -2   6   2       1958.18       2010.30        57.60 o                         
  -1   6   2       1218.26       1190.80        48.07 o                         
   0   6   2       3787.45       3324.18        58.80 o                         
   1   6   2       1215.47       1199.22        20.98 o                         
   2   6   2       1956.24       2026.65        38.87 o                         
   3   6   2        454.56        437.75         8.14 o                         
   4   6   2         33.38         32.85         2.16 o                         
   5   6   2        145.31        149.08         4.68 o                         
   6   6   2         38.54         37.29         3.71 o                         
   7   6   2         12.50         18.16         3.78 o                         
  -7   7   2          0.69          2.47         3.12 o                         
  -6   7   2          8.23          5.35         2.43 o                         
  -5   7   2          4.81          5.04         1.84 o                         
  -4   7   2         54.96         46.78         2.53 o                         
  -3   7   2         89.56         80.25         2.96 o                         
  -2   7   2        549.26        619.97        16.01 o                         
  -1   7   2        659.32        669.78        17.24 o                         
   0   7   2         48.90         50.18         2.35 o                         
   1   7   2        660.23        677.92        12.45 o                         
   2   7   2        551.78        621.42        10.39 o                         
   3   7   2         86.40         74.47         3.32 o                         
   4   7   2         58.55         51.69         3.14 o                         
   5   7   2          3.71          1.99         1.98 o                         
   6   7   2          8.17          9.79         2.64 o                         
   7   7   2          0.60         -4.08         4.08 o                         
  -6   8   2          9.38          7.90         2.26 o                         
  -5   8   2         34.54         32.96         2.24 o                         
  -4   8   2        161.19        162.78         4.15 o                         
  -3   8   2        129.43        129.82         3.68 o                         
  -2   8   2        166.43        157.55         4.28 o                         
  -1   8   2        159.63        181.17         4.48 o                         
   0   8   2         87.08         85.80         3.02 o                         
   1   8   2        173.29        193.55         4.68 o                         
   2   8   2        168.81        161.65         4.01 o                         
   3   8   2        132.52        128.98         4.17 o                         
   4   8   2        161.54        166.14         4.55 o                         
   5   8   2         32.95         30.29         2.58 o                         
   6   8   2          9.53          7.52         3.17 o                         
  -6   9   2         24.62         20.45         2.96 o                         
  -5   9   2         43.60         39.03         2.38 o                         
  -4   9   2        130.05        136.82         4.03 o                         
  -3   9   2        151.50        158.82         4.13 o                         
  -2   9   2         57.30         52.83         2.95 o                         
  -1   9   2        622.60        636.88        12.79 o                         
   0   9   2        925.98        850.40        15.53 o                         
   1   9   2        629.11        639.06        12.13 o                         
   2   9   2         57.95         52.83         3.08 o                         
   3   9   2        146.01        141.30         4.70 o                         
   4   9   2        133.36        143.39         5.79 o                         
   5   9   2         42.24         40.02         2.86 o                         
   6   9   2         23.59         24.61         4.08 o                         
  -6  10   2         28.70         28.30         2.99 o                         
  -5  10   2         99.93         97.14         4.78 o                         
  -4  10   2         27.07         23.33         2.26 o                         
  -3  10   2         66.43         60.91         3.57 o                         
  -2  10   2        346.78        356.52         7.66 o                         
  -1  10   2        802.56        803.27        14.95 o                         
   0  10   2        174.70        166.75         4.56 o                         
   1  10   2        804.50        807.67        15.10 o                         
   2  10   2        350.07        348.13         7.85 o                         
   3  10   2         70.18         66.06         4.37 o                         
   4  10   2         30.10         26.63         2.80 o                         
   5  10   2         97.62         96.35         5.03 o                         
   6  10   2         27.47         22.99         4.20 o                         
  -6  11   2         13.56         16.90         2.91 o                         
  -5  11   2          8.04          6.35         2.25 o                         
  -4  11   2        170.82        157.04         5.02 o                         
  -3  11   2        346.41        346.97         8.05 o                         
  -2  11   2        115.93        118.48         4.26 o                         
  -1  11   2        384.13        389.47         8.24 o                         
   0  11   2        188.35        203.14         5.32 o                         
   1  11   2        380.85        376.40        10.11 o                         
   2  11   2        116.67        115.71         4.68 o                         
   3  11   2        341.71        344.22         8.81 o                         
   4  11   2        175.72        158.29         5.92 o                         
   5  11   2          8.22          8.00         3.02 o                         
   6  11   2         12.67          9.31         4.91 o                         
  -6  12   2         33.74         32.25         4.80 o                         
  -5  12   2         76.19         77.01         5.96 o                         
  -4  12   2         79.72         69.67         4.09 o                         
  -3  12   2        216.79        223.75         6.31 o                         
  -2  12   2        191.81        205.11         5.84 o                         
  -1  12   2        396.17        410.08         8.81 o                         
   0  12   2        148.95        161.19         7.60 o                         
   1  12   2        392.39        397.73         8.87 o                         
   2  12   2        195.00        209.96         6.15 o                         
   3  12   2        216.80        210.49         7.18 o                         
   4  12   2         80.85         67.90         4.78 o                         
   5  12   2         77.16         94.29         6.28 o                         
   6  12   2         32.88         35.91         4.81 o                         
  -5  13   2         14.96         21.58         2.81 o                         
  -4  13   2         24.92         23.80         2.72 o                         
  -3  13   2         38.41         30.77         2.80 o                         
  -2  13   2        179.47        184.19         5.92 o                         
  -1  13   2         88.13         82.52         6.65 o                         
   0  13   2         19.86         15.26         2.28 o                         
   1  13   2         90.12         82.86         4.41 o                         
   2  13   2        179.27        188.74         6.02 o                         
   3  13   2         39.91         36.62         3.36 o                         
   4  13   2         25.09         21.79         3.24 o                         
   5  13   2         15.02         16.43         3.95 o                         
  -5  14   2          0.19          6.54         4.17 o                         
  -4  14   2         24.23         19.56         2.92 o                         
  -3  14   2        115.11        115.11         9.29 o                         
  -2  14   2         43.54         38.63         3.02 o                         
  -1  14   2         61.12         60.11         4.78 o                         
   0  14   2        204.55        197.98         6.21 o                         
   1  14   2         63.98         69.87         6.05 o                         
   2  14   2         42.54         41.85         4.10 o                         
   3  14   2        116.31        116.48         6.71 o                         
   4  14   2         24.59         21.33         3.81 o                         
   5  14   2          0.26         -3.14         3.95 o                         
  -4  15   2         38.74         41.25         3.56 o                         
  -3  15   2          1.51          4.86         3.56 o                         
  -2  15   2         34.52         33.47         3.12 o                         
  -1  15   2         21.18         20.00         2.68 o                         
   0  15   2          5.54         10.01         2.55 o                         
   1  15   2         21.57         22.44         3.00 o                         
   2  15   2         33.58         38.43         4.18 o                         
   3  15   2          1.45          2.97         4.41 o                         
   4  15   2         39.59         36.17         4.88 o                         
  -4  16   2          2.12          5.70         4.56 o                         
  -3  16   2         51.84         46.51         6.37 o                         
  -2  16   2         22.42         23.42         3.22 o                         
  -1  16   2         91.34        116.07         6.17 o                         
   0  16   2         71.80         80.28         5.62 o                         
   1  16   2         89.98        107.35         8.26 o                         
   2  16   2         22.13         21.93         4.14 o                         
   3  16   2         51.02         34.65         5.02 o                         
   4  16   2          2.12         -3.42         5.69 o                         
  -3  17   2         11.95         13.27         4.68 o                         
  -2  17   2        115.88        129.10        10.50 o                         
  -1  17   2        118.06        123.48         9.26 o                         
   0  17   2          1.81          6.70         3.11 o                         
   1  17   2        116.51        134.98         8.52 o                         
   2  17   2        114.91        113.07        15.72 o                         
   3  17   2         11.86         13.00         4.74 o                         
  -3  18   2          5.90          9.18         5.32 o                         
  -2  18   2         10.10         10.23         3.68 o                         
  -1  18   2        120.38        137.86        11.08 o                         
   0  18   2          0.09          3.07         4.04 o                         
   1  18   2        125.00        132.76         9.72 o                         
   2  18   2         10.17          6.18         5.28 o                         
   3  18   2          5.65         12.37         4.89 o                         
  -2  19   2         36.83         39.10         6.54 o                         
  -1  19   2         30.53         23.90        10.61 o                         
   0  19   2          1.58          2.51         4.50 o                         
   1  19   2         30.73         25.73         5.24 o                         
   2  19   2         36.46         47.45         5.62 o                         
   1   0   3        362.24        398.41         6.58 o                         
   2   0   3       1405.83       1356.13        18.96 o                         
   3   0   3       3972.21       3995.78        41.59 o                         
   4   0   3        301.12        286.33         3.99 o                         
   5   0   3          0.12         -1.15         1.15 o                         
   6   0   3         36.19         39.09         2.46 o                         
   7   0   3        118.37        119.77         9.95 o                         
  -7   1   3         54.27         51.69         3.10 o                         
  -6   1   3         83.06         92.62         3.32 o                         
  -5   1   3         15.89         16.88         1.61 o                         
  -4   1   3        168.78        175.63         2.69 o                         
  -3   1   3        569.56        603.51         7.11 o                         
  -2   1   3       3411.19       3284.91        34.08 o                         
  -1   1   3       1763.64       1606.74        21.27 o                         
   0   1   3         50.41         54.61         1.38 o                         
   1   1   3       1775.20       1608.30        24.91 o                         
   2   1   3       3498.22       3271.49        43.27 o                         
   3   1   3        587.92        622.91         9.00 o                         
   4   1   3        165.23        167.51         3.18 o                         
   5   1   3         16.14         15.83         1.31 o                         
   6   1   3         81.28         88.71         3.41 o                         
   7   1   3         54.99         64.38         9.85 o                         
  -7   2   3         12.89          5.49         2.86 o                         
  -6   2   3         10.69          9.12         1.63 o                         
  -5   2   3        145.42        151.99         3.20 o                         
  -4   2   3        101.65        110.25         2.30 o                         
  -3   2   3       2785.20       2905.23        30.68 o                         
  -2   2   3        343.57        352.78         4.88 o                         
   0   2   3        911.66        893.61        19.84 o                         
   2   2   3        353.14        359.11         5.53 o                         
   3   2   3       2821.26       2978.18        43.77 o                         
   4   2   3        102.25        110.23         3.73 o                         
   5   2   3        143.41        150.18         5.57 o                         
   6   2   3         11.23         10.58         3.12 o                         
   7   2   3         12.10         10.08         3.60 o                         
  -7   3   3         50.23         46.89         3.15 o                         
  -6   3   3        113.01        114.16         3.60 o                         
  -5   3   3         52.80         49.70         2.33 o                         
  -4   3   3         38.20         40.14         1.95 o                         
  -3   3   3        761.44        857.12         9.98 o                         
  -2   3   3        667.46        693.68        10.92 o                         
  -1   3   3       5853.55       5313.02       109.83 o                         
   1   3   3       5854.90       5292.11       155.69 o                         
   2   3   3        648.41        667.60        11.97 o                         
   3   3   3        778.38        879.34        14.65 o                         
   4   3   3         37.78         35.17         2.40 o                         
   5   3   3         53.44         44.92         3.10 o                         
   6   3   3        115.17        117.78         4.96 o                         
   7   3   3         49.57         52.67         6.95 o                         
  -7   4   3         38.10         35.65         2.77 o                         
  -6   4   3         55.19         53.24         2.63 o                         
  -5   4   3        109.49        113.29         4.03 o                         
  -4   4   3        827.16        827.97        10.16 o                         
  -3   4   3        712.82        744.29         9.02 o                         
  -2   4   3         27.28         30.30         1.73 o                         
  -1   4   3        206.24        199.16         6.37 o                         
   0   4   3        294.76        337.46         7.91 o                         
   1   4   3        211.89        200.13         4.48 o                         
   2   4   3         24.62         23.11         2.29 o                         
   3   4   3        723.16        755.27        12.34 o                         
   4   4   3        833.39        837.83        13.94 o                         
   5   4   3        109.64        113.97         4.64 o                         
   6   4   3         54.49         57.40         5.05 o                         
   7   4   3         38.52         38.01         3.62 o                         
  -7   5   3         19.56         16.36         2.88 o                         
  -6   5   3         13.22         11.57         2.08 o                         
  -5   5   3        227.66        227.33         4.24 o                         
  -4   5   3         33.60         29.36         1.51 o                         
  -3   5   3        489.45        472.19         7.28 o                         
  -2   5   3        917.94        903.27        19.41 o                         
  -1   5   3       1166.93       1102.28        53.21 o                         
   0   5   3        600.56        536.30        21.91 o                         
   1   5   3       1139.85       1063.16        26.22 o                         
   2   5   3        930.92        884.04        15.69 o                         
   3   5   3        487.69        475.56         8.26 o                         
   4   5   3         37.74         31.38         2.25 o                         
   5   5   3        233.35        233.78         5.62 o                         
   6   5   3         13.35          9.01         2.61 o                         
   7   5   3         20.46         27.12         6.16 o                         
  -7   6   3         17.96         21.31         3.18 o                         
  -6   6   3          5.24          2.71         2.00 o                         
  -5   6   3        301.62        310.86         5.53 o                         
  -4   6   3        253.73        244.76         4.75 o                         
  -3   6   3       1589.11       1582.46        24.18 o                         
  -2   6   3       1025.61       1016.73        26.76 o                         
  -1   6   3        877.23        864.73        17.28 o                         
   0   6   3       2257.94       2079.81       126.87 o                         
   1   6   3        876.45        822.32        15.35 o                         
   2   6   3       1020.64       1008.09        16.00 o                         
   3   6   3       1597.33       1600.71        28.67 o                         
   4   6   3        243.66        238.46         5.73 o                         
   5   6   3        299.61        317.09         6.65 o                         
   6   6   3          5.57          3.83         2.75 o                         
   7   6   3         17.76         27.64         3.71 o                         
  -7   7   3          7.52          2.27         2.73 o                         
  -6   7   3        105.61        113.79         4.56 o                         
  -5   7   3         38.90         38.30         2.11 o                         
  -4   7   3        347.31        346.91         5.69 o                         
  -3   7   3        139.04        154.61         4.21 o                         
  -2   7   3       2979.24       2867.32        58.11 o                         
  -1   7   3       3090.19       2899.81        86.69 o                         
   0   7   3        123.30        121.68         4.05 o                         
   1   7   3       3098.35       2977.06        55.94 o                         
   2   7   3       2934.39       2836.98        72.33 o                         
   3   7   3        140.64        149.36         4.42 o                         
   4   7   3        343.75        340.70         6.55 o                         
   5   7   3         38.42         39.85         2.55 o                         
   6   7   3        107.29        113.74         7.14 o                         
   7   7   3          7.15         -0.95         4.24 o                         
  -6   8   3         59.02         60.18         4.60 o                         
  -5   8   3          4.22          4.73         1.75 o                         
  -4   8   3        243.08        243.06         5.74 o                         
  -3   8   3        345.58        354.42         6.77 o                         
  -2   8   3        118.85        111.25         3.61 o                         
  -1   8   3        497.00        476.59         9.21 o                         
   0   8   3        607.91        577.79        12.86 o                         
   1   8   3        487.05        477.79        11.42 o                         
   2   8   3        118.63        111.09         3.48 o                         
   3   8   3        350.76        361.46         6.45 o                         
   4   8   3        238.03        237.38         5.51 o                         
   5   8   3          3.56          2.18         2.45 o                         
   6   8   3         59.05         63.79        11.10 o                         
  -6   9   3         13.82          7.12         3.01 o                         
  -5   9   3         80.44         91.31         3.98 o                         
  -4   9   3         83.45         90.06         4.88 o                         
  -3   9   3         88.64         90.70         3.87 o                         
  -2   9   3        188.80        201.60         5.38 o                         
  -1   9   3         81.68         79.11         3.18 o                         
   0   9   3        246.84        254.29         6.07 o                         
   1   9   3         90.01         85.35         3.31 o                         
   2   9   3        176.57        184.89         4.67 o                         
   3   9   3         87.85         89.70         3.44 o                         
   4   9   3         84.23         92.17         4.74 o                         
   5   9   3         79.95         99.63         4.86 o                         
   6   9   3         15.18         11.09         3.27 o                         
  -6  10   3          3.00          3.14         2.83 o                         
  -5  10   3         29.47         32.32         2.85 o                         
  -4  10   3        114.53        107.17         4.44 o                         
  -3  10   3         87.01         82.30         4.08 o                         
  -2  10   3        310.78        322.25         7.21 o                         
  -1  10   3        295.52        292.94         6.59 o                         
   0  10   3          0.20          0.18         1.30 o                         
   1  10   3        289.18        289.96         8.32 o                         
   2  10   3        308.52        330.06         7.51 o                         
   3  10   3         86.01         87.68         4.21 o                         
   4  10   3        113.41        111.98         5.17 o                         
   5  10   3         28.36         32.29         3.19 o                         
   6  10   3          3.12          9.27         3.96 o                         
  -6  11   3         19.38         25.10         2.95 o                         
  -5  11   3         13.76         14.65         2.38 o                         
  -4  11   3        118.92        121.18         4.80 o                         
  -3  11   3         22.93         18.64         2.85 o                         
  -2  11   3         36.11         29.78         2.23 o                         
  -1  11   3        161.58        160.92         4.74 o                         
   0  11   3        499.62        508.58        12.65 o                         
   1  11   3        157.12        157.67         6.16 o                         
   2  11   3         36.37         28.67         2.18 o                         
   3  11   3         22.83         19.44         4.46 o                         
   4  11   3        118.92        123.26         5.82 o                         
   5  11   3         14.76         11.31         6.63 o                         
   6  11   3         19.29         18.74         4.46 o                         
  -5  12   3         68.92         67.98         4.72 o                         
  -4  12   3        137.53        144.65         5.34 o                         
  -3  12   3         39.22         36.43         2.72 o                         
  -2  12   3         61.35         61.86         4.02 o                         
  -1  12   3        203.69        191.87         5.59 o                         
   0  12   3          4.50          4.42         1.73 o                         
   1  12   3        200.83        204.57         5.71 o                         
   2  12   3         62.24         68.08         3.88 o                         
   3  12   3         40.46         38.87         3.22 o                         
   4  12   3        134.55        137.25         6.26 o                         
   5  12   3         70.28         68.36         6.21 o                         
  -5  13   3         62.40         69.11         8.68 o                         
  -4  13   3        170.29        176.76         6.22 o                         
  -3  13   3         22.55         26.81         2.73 o                         
  -2  13   3         65.14         72.98         4.41 o                         
  -1  13   3         76.18         78.09         4.21 o                         
   0  13   3         72.34         70.15         4.92 o                         
   1  13   3         75.42         78.21         4.48 o                         
   2  13   3         64.56         70.85         4.18 o                         
   3  13   3         23.20         23.15         3.04 o                         
   4  13   3        168.35        182.30         7.37 o                         
   5  13   3         63.66         67.29         5.50 o                         
  -5  14   3          8.08         10.63         3.45 o                         
  -4  14   3         88.69         91.76         5.66 o                         
  -3  14   3         38.48         36.19         3.21 o                         
  -2  14   3         18.26         16.16         2.46 o                         
  -1  14   3          3.13          1.20         3.08 o                         
   0  14   3       1327.43       1408.40        25.82 o                         
   1  14   3          2.15          0.52         2.27 o                         
   2  14   3         19.73         14.58         2.47 o                         
   3  14   3         36.95         39.04         5.71 o                         
   4  14   3         86.45        116.06         6.20 o                         
   5  14   3          7.27          9.52         4.17 o                         
  -4  15   3         15.64         17.77         2.98 o                         
  -3  15   3         19.57         14.67         3.23 o                         
  -2  15   3         29.26         30.65         3.12 o                         
  -1  15   3        175.40        182.47         6.35 o                         
   0  15   3        370.00        381.80         9.38 o                         
   1  15   3        170.61        168.38         6.40 o                         
   2  15   3         29.14         22.40         3.22 o                         
   3  15   3         20.00         15.06         4.03 o                         
   4  15   3         14.96          1.35         3.93 o                         
  -4  16   3          8.31          7.21         3.71 o                         
  -3  16   3         20.59         16.54         3.37 o                         
  -2  16   3         37.37         37.45         4.87 o                         
  -1  16   3         24.28         29.12         3.23 o                         
   0  16   3        239.02        229.95         7.71 o                         
   1  16   3         23.57         27.20         3.38 o                         
   2  16   3         36.33         29.52         4.16 o                         
   3  16   3         20.69         17.79         4.84 o                         
   4  16   3          8.90         10.17         4.41 o                         
  -3  17   3         12.31          8.30         3.60 o                         
  -2  17   3         35.21         31.49         3.61 o                         
  -1  17   3          6.57          0.90         8.32 o                         
   0  17   3        201.45        201.06         7.92 o                         
   1  17   3          6.88          7.72         4.25 o                         
   2  17   3         35.59         32.79         5.49 o                         
   3  17   3         12.43         18.93         4.78 o                         
  -3  18   3          7.55          2.51        11.13 o                         
  -2  18   3         17.93          9.37         3.53 o                         
  -1  18   3         24.55         27.54         5.99 o                         
   0  18   3        132.17        155.29         7.70 o                         
   1  18   3         24.72         26.09         7.25 o                         
   2  18   3         18.27         12.02         9.81 o                         
   3  18   3          7.58          7.18         5.88 o                         
  -2  19   3         18.32         16.44         4.22 o                         
  -1  19   3          8.89         16.77         4.07 o                         
   0  19   3         22.87         23.33         4.21 o                         
   1  19   3          8.35          8.49         4.83 o                         
   2  19   3         18.44         13.01         6.05 o                         
   0   0   4        967.16        972.07        19.73 o                         
   1   0   4       1781.53       1743.07        52.55 o                         
   2   0   4          0.07          1.87         0.74 o                         
   3   0   4        837.73        919.41        13.10 o                         
   4   0   4          0.08         -0.99         1.16 o                         
   5   0   4          0.01         -1.97         1.97 o                         
   6   0   4          9.13          5.92         3.02 o                         
   7   0   4          8.85          5.66         4.21 o                         
  -7   1   4          8.92          8.36         4.16 o                         
  -6   1   4         18.51         18.68         2.20 o                         
  -5   1   4        102.34        105.05         2.76 o                         
  -4   1   4         91.61         95.54         2.23 o                         
  -3   1   4        379.96        466.05         6.04 o                         
  -2   1   4       1152.99       1219.44        15.04 o                         
  -1   1   4       4911.46       4611.24        95.47 o                         
   0   1   4         33.42         33.63         1.12 o                         
   1   1   4       4895.98       4606.30        67.49 o                         
   2   1   4       1161.19       1207.03        22.96 o                         
   3   1   4        384.13        483.78         7.40 o                         
   4   1   4         88.96         92.94         3.54 o                         
   5   1   4        102.18        103.12         4.52 o                         
   6   1   4         18.29         17.02         2.82 o                         
   7   1   4          8.49          8.09         4.25 o                         
  -7   2   4          4.46         -0.63         2.64 o                         
  -6   2   4         27.80         22.47         1.76 o                         
  -5   2   4         21.01         16.47         1.59 o                         
  -4   2   4         60.36         60.66         1.82 o                         
  -3   2   4        252.05        258.38         4.09 o                         
  -2   2   4       2956.84       2885.43        60.70 o                         
  -1   2   4        589.30        652.72        11.39 o                         
   0   2   4        275.58        267.79         4.08 o                         
   1   2   4        574.70        630.14        11.55 o                         
   2   2   4       2881.76       2816.57        37.79 o                         
   3   2   4        259.29        268.05         7.75 o                         
   4   2   4         60.46         54.29         3.15 o                         
   5   2   4         20.72         20.18         2.48 o                         
   6   2   4         26.32         21.09         3.16 o                         
   7   2   4          4.33          6.16         6.67 o                         
  -7   3   4          4.95          5.26         2.41 o                         
  -6   3   4         30.69         30.26         1.88 o                         
  -5   3   4         73.02         70.89         2.63 o                         
  -4   3   4        292.41        284.15         4.00 o                         
  -3   3   4       1253.57       1246.40        13.37 o                         
  -2   3   4       2881.51       2768.86        48.46 o                         
  -1   3   4        382.28        373.86         9.49 o                         
   0   3   4       3291.63       2938.32        49.89 o                         
   1   3   4        377.15        369.64         6.30 o                         
   2   3   4       2874.68       2793.06        42.78 o                         
   3   3   4       1201.51       1210.70        18.03 o                         
   4   3   4        294.06        295.45         6.34 o                         
   5   3   4         72.30         69.05         4.10 o                         
   6   3   4         29.28         26.17         3.10 o                         
   7   3   4          4.91         13.60         4.40 o                         
  -7   4   4         25.19         20.75         2.52 o                         
  -6   4   4         28.95         30.25         2.13 o                         
  -5   4   4        172.89        176.17         3.57 o                         
  -4   4   4        629.78        656.10         8.26 o                         
  -3   4   4        516.83        486.55         6.17 o                         
  -2   4   4       1160.58       1150.88        28.71 o                         
  -1   4   4       1171.43       1122.12        48.45 o                         
   0   4   4       2008.79       1844.72        35.80 o                         
   1   4   4       1184.09       1133.24        17.34 o                         
   2   4   4       1177.19       1157.55        17.96 o                         
   3   4   4        511.36        487.85         7.68 o                         
   4   4   4        634.69        667.83        11.60 o                         
   5   4   4        168.46        177.42         5.57 o                         
   6   4   4         28.39         27.76         3.21 o                         
   7   4   4         24.00         20.21         4.33 o                         
  -7   5   4         23.13         22.36         3.57 o                         
  -6   5   4         70.81         76.93         3.36 o                         
  -5   5   4         89.39         93.10         3.24 o                         
  -4   5   4         35.15         31.28         1.59 o                         
  -3   5   4         61.28         67.08         2.28 o                         
  -2   5   4       2281.63       2121.87        97.41 o                         
  -1   5   4       2102.45       2030.16        61.01 o                         
   0   5   4        851.41        812.60        34.48 o                         
   1   5   4       2049.62       1927.79        89.03 o                         
   2   5   4       2316.61       2147.81        32.28 o                         
   3   5   4         56.77         59.29         2.67 o                         
   4   5   4         38.49         32.02         3.80 o                         
   5   5   4         87.68         91.17         4.77 o                         
   6   5   4         68.60         77.02         7.01 o                         
   7   5   4         21.81         21.56         5.79 o                         
  -7   6   4         32.26         33.26         3.09 o                         
  -6   6   4         58.01         53.74         2.79 o                         
  -5   6   4         93.22         97.88         3.63 o                         
  -4   6   4        133.99        131.26         3.19 o                         
  -3   6   4         57.91         65.26         2.57 o                         
  -2   6   4       1249.07       1290.25        42.94 o                         
  -1   6   4         82.38         73.31         3.50 o                         
   0   6   4       3089.97       2868.83       132.52 o                         
   1   6   4         89.10         78.25         3.05 o                         
   2   6   4       1268.87       1310.34        20.34 o                         
   3   6   4         54.43         56.54         3.09 o                         
   4   6   4        138.60        137.93         4.56 o                         
   5   6   4         96.91        111.08         5.00 o                         
   6   6   4         56.01         51.69         3.47 o                         
   7   6   4         33.15         38.40         4.93 o                         
  -6   7   4         71.11         72.40         4.34 o                         
  -5   7   4          6.52          4.78         1.71 o                         
  -4   7   4         11.62         11.15         1.44 o                         
  -3   7   4        457.55        461.19         9.21 o                         
  -2   7   4        495.70        501.61        11.74 o                         
  -1   7   4         21.81         19.96         1.42 o                         
   0   7   4        764.80        751.21        29.72 o                         
   1   7   4         25.37         25.51         2.09 o                         
   2   7   4        489.60        473.38         8.61 o                         
   3   7   4        459.31        458.99         8.68 o                         
   4   7   4         11.93         10.04         2.15 o                         
   5   7   4          8.00          7.12         2.17 o                         
   6   7   4         71.80         72.84         7.57 o                         
  -6   8   4          1.17          1.29         2.72 o                         
  -5   8   4        154.29        145.68         4.21 o                         
  -4   8   4        437.47        428.40         8.25 o                         
  -3   8   4        115.52        118.78         5.01 o                         
  -2   8   4        338.31        328.81         6.94 o                         
  -1   8   4        834.47        853.57        15.50 o                         
   0   8   4       1044.73       1017.46        18.22 o                         
   1   8   4        839.53        857.47        15.69 o                         
   2   8   4        339.29        326.90         9.47 o                         
   3   8   4        120.51        125.68         4.03 o                         
   4   8   4        446.62        447.41         8.00 o                         
   5   8   4        155.16        144.24         5.21 o                         
   6   8   4          1.08          6.72         3.35 o                         
  -6   9   4          0.77         -0.64         2.52 o                         
  -5   9   4        261.82        278.61         5.69 o                         
  -4   9   4        294.40        290.20         6.48 o                         
  -3   9   4        410.40        402.28         8.76 o                         
  -2   9   4         41.82         44.44         2.88 o                         
  -1   9   4         36.32         29.14         2.80 o                         
   0   9   4        793.12        766.55        14.21 o                         
   1   9   4         35.72         27.49         2.27 o                         
   2   9   4         41.32         39.08         2.77 o                         
   3   9   4        409.22        416.75         8.34 o                         
   4   9   4        306.21        307.79         7.36 o                         
   5   9   4        259.92        276.55         6.84 o                         
   6   9   4          0.70         -2.46         4.49 o                         
  -6  10   4          7.81          8.02         2.74 o                         
  -5  10   4         23.16         27.45         2.98 o                         
  -4  10   4         31.51         31.50         2.43 o                         
  -3  10   4         65.29         62.70         5.14 o                         
  -2  10   4        549.04        556.11        13.66 o                         
  -1  10   4        534.76        510.03        10.31 o                         
   0  10   4         38.73         30.70         3.41 o                         
   1  10   4        525.06        509.03        10.28 o                         
   2  10   4        550.16        569.96        10.16 o                         
   3  10   4         65.57         62.66         3.43 o                         
   4  10   4         33.88         34.29         2.97 o                         
   5  10   4         24.71         27.00         2.96 o                         
   6  10   4          7.31         -0.33         4.22 o                         
  -6  11   4         24.20         20.98         3.10 o                         
  -5  11   4         95.03         92.92         4.40 o                         
  -4  11   4         12.17         14.43         2.37 o                         
  -3  11   4        112.88        111.15         4.74 o                         
  -2  11   4         24.01         23.15         2.63 o                         
  -1  11   4        317.70        305.72         7.13 o                         
   0  11   4       1449.28       1467.93        28.44 o                         
   1  11   4        329.84        321.46         7.40 o                         
   2  11   4         22.14         18.50         1.97 o                         
   3  11   4        112.94        119.16         4.17 o                         
   4  11   4         13.77         19.07         3.00 o                         
   5  11   4         95.23         94.04         7.15 o                         
   6  11   4         23.10         23.94         4.53 o                         
  -5  12   4         13.84         17.98         2.73 o                         
  -4  12   4          8.03          8.34         2.82 o                         
  -3  12   4         33.80         30.64         2.62 o                         
  -2  12   4         73.67         80.04         5.22 o                         
  -1  12   4        327.18        317.07         7.52 o                         
   0  12   4         11.58         14.69         2.41 o                         
   1  12   4        326.01        322.25         7.66 o                         
   2  12   4         75.11         77.37         4.13 o                         
   3  12   4         35.08         33.54         2.39 o                         
   4  12   4          8.69          5.91         2.76 o                         
   5  12   4         12.61         17.88         4.04 o                         
  -5  13   4          0.67         -2.94         2.94 o                         
  -4  13   4         14.33          8.45         2.58 o                         
  -3  13   4          8.72          8.85         2.55 o                         
  -2  13   4        227.89        228.79         6.63 o                         
  -1  13   4         93.71         91.01         5.21 o                         
   0  13   4          2.03          2.31         2.06 o                         
   1  13   4         94.08         96.24         4.72 o                         
   2  13   4        228.68        234.26         6.25 o                         
   3  13   4          8.54          6.58         2.61 o                         
   4  13   4         13.87         14.66         3.60 o                         
   5  13   4          0.64          1.98         4.11 o                         
  -5  14   4         22.15         25.78         3.67 o                         
  -4  14   4         15.39         19.90         3.27 o                         
  -3  14   4          6.46          3.23         2.68 o                         
  -2  14   4         47.08         42.84         3.12 o                         
  -1  14   4         62.06         66.08         8.36 o                         
   0  14   4        970.82       1032.20        19.62 o                         
   1  14   4         62.98         66.40         4.78 o                         
   2  14   4         47.37         49.12         4.86 o                         
   3  14   4          6.64          8.17         2.92 o                         
   4  14   4         16.48         27.79         8.35 o                         
   5  14   4         22.19         25.31         4.53 o                         
  -4  15   4         23.54         23.14         3.43 o                         
  -3  15   4         14.85         16.35         7.77 o                         
  -2  15   4         64.13         61.12         4.23 o                         
  -1  15   4        139.84        163.24         6.29 o                         
   0  15   4          1.17          5.23         2.43 o                         
   1  15   4        143.93        155.88        11.00 o                         
   2  15   4         65.40         59.64         3.84 o                         
   3  15   4         15.68         15.83         3.24 o                         
   4  15   4         23.75         23.04         4.27 o                         
  -4  16   4         19.28         23.36         4.08 o                         
  -3  16   4          8.62         12.74         3.35 o                         
  -2  16   4         12.77         11.66         3.69 o                         
  -1  16   4         19.04         23.56         3.18 o                         
   0  16   4         50.56         51.14         5.37 o                         
   1  16   4         21.79         22.76         3.63 o                         
   2  16   4         12.78         14.60         4.33 o                         
   3  16   4          8.79         10.11         4.38 o                         
   4  16   4         19.30         26.26         4.97 o                         
  -3  17   4          1.44         -0.85         3.45 o                         
  -2  17   4         12.52          3.71         3.97 o                         
  -1  17   4         53.72         52.69         4.01 o                         
   0  17   4         25.59         22.43         5.74 o                         
   1  17   4         54.39         46.78         4.33 o                         
   2  17   4         12.94          6.63         3.85 o                         
   3  17   4          1.27         -1.05         4.56 o                         
  -2  18   4         14.85         18.02         3.88 o                         
  -1  18   4         29.14         26.21         3.89 o                         
   0  18   4          0.58         -2.22         3.39 o                         
   1  18   4         28.34         22.91        10.93 o                         
   2  18   4         15.21         14.27         4.86 o                         
  -1  19   4         10.20         14.03         4.30 o                         
   0  19   4         13.04         10.32         3.88 o                         
   1  19   4          9.96         14.86         5.09 o                         
   1   0   5       1213.62       1191.27        21.61 o                         
   2   0   5          2.06          0.15         0.71 o                         
   3   0   5        832.31        867.50        11.32 o                         
   4   0   5         47.71         56.98         2.81 o                         
   5   0   5          3.24          1.09         2.08 o                         
   6   0   5          2.99          1.19         4.09 o                         
  -6   1   5          9.52         10.57         3.35 o                         
  -5   1   5         36.53         36.01         3.64 o                         
  -4   1   5        309.29        315.43         6.63 o                         
  -3   1   5       1448.77       1570.05        21.81 o                         
  -2   1   5       1583.58       1758.55        30.14 o                         
  -1   1   5       1877.89       1793.50        35.38 o                         
   0   1   5       3026.52       2784.36        33.42 o                         
   1   1   5       1914.27       1854.98        31.57 o                         
   2   1   5       1538.64       1687.65        23.13 o                         
   3   1   5       1432.09       1562.16        21.52 o                         
   4   1   5        315.25        330.53         6.85 o                         
   5   1   5         37.84         43.90         3.46 o                         
   6   1   5          9.56          9.39         2.86 o                         
  -7   2   5          4.71          3.41         5.02 o                         
  -6   2   5        144.99        156.61         7.37 o                         
  -5   2   5         53.34         45.97         2.71 o                         
  -4   2   5         12.57         10.07         1.14 o                         
  -3   2   5        526.83        541.66         7.38 o                         
  -2   2   5       1035.20       1111.24        14.97 o                         
  -1   2   5        137.11        129.56         2.25 o                         
   0   2   5        420.53        407.95        10.46 o                         
   1   2   5        141.40        130.20         3.33 o                         
   2   2   5       1002.71       1071.66        15.11 o                         
   3   2   5        534.08        551.16         8.43 o                         
   4   2   5         11.49          9.22         1.77 o                         
   5   2   5         57.40         60.55         3.97 o                         
   6   2   5        143.85        151.63         6.24 o                         
   7   2   5          4.90          0.42         4.87 o                         
  -7   3   5         45.02         39.98         4.66 o                         
  -6   3   5          6.75          8.64         1.90 o                         
  -5   3   5        111.62        115.71         2.98 o                         
  -4   3   5        264.28        268.73         4.17 o                         
  -3   3   5         41.57         35.92         1.55 o                         
  -2   3   5       1605.87       1652.29        32.20 o                         
  -1   3   5       1543.86       1428.81        25.83 o                         
   0   3   5       5474.44       4940.19        83.47 o                         
   1   3   5       1535.38       1437.49        24.74 o                         
   2   3   5       1597.72       1662.62        24.56 o                         
   3   3   5         44.88         37.69         2.16 o                         
   4   3   5        265.04        269.10         6.20 o                         
   5   3   5        110.53        120.53         4.84 o                         
   6   3   5          6.39          4.80         2.86 o                         
   7   3   5         46.87         55.69        10.14 o                         
  -7   4   5          6.23          6.14         2.84 o                         
  -6   4   5          1.12          1.09         1.76 o                         
  -5   4   5         73.64         86.46         2.93 o                         
  -4   4   5         26.12         21.45         1.35 o                         
  -3   4   5        495.99        460.71         7.05 o                         
  -2   4   5        411.59        404.80         9.65 o                         
  -1   4   5        559.88        563.29        13.26 o                         
   0   4   5        387.48        320.91         5.65 o                         
   1   4   5        553.41        543.66        12.46 o                         
   2   4   5        418.74        409.32         7.34 o                         
   3   4   5        491.59        463.63         7.51 o                         
   4   4   5         26.64         20.35         2.25 o                         
   5   4   5         75.41         85.55         4.49 o                         
   6   4   5          1.59          4.72         2.90 o                         
   7   4   5          6.00          6.27         4.25 o                         
  -7   5   5         11.39         10.31         3.40 o                         
  -6   5   5         56.80         52.35         3.00 o                         
  -5   5   5        138.62        140.48         3.27 o                         
  -4   5   5       1028.40       1063.11        12.67 o                         
  -3   5   5        122.70        129.87         3.24 o                         
  -2   5   5       2175.51       2161.48        47.53 o                         
  -1   5   5        486.50        500.46        16.75 o                         
   0   5   5       1462.94       1464.55        25.62 o                         
   1   5   5        492.38        517.95         8.70 o                         
   2   5   5       2169.88       2123.48        32.39 o                         
   3   5   5        123.35        127.71         3.49 o                         
   4   5   5       1019.64       1056.49        17.54 o                         
   5   5   5        138.24        140.05         9.05 o                         
   6   5   5         58.70         58.08         6.03 o                         
   7   5   5         11.14         16.29         7.19 o                         
  -7   6   5         30.30         21.75         4.96 o                         
  -6   6   5         16.74         13.67         2.06 o                         
  -5   6   5        130.31        133.97         3.43 o                         
  -4   6   5        111.72        106.12         2.77 o                         
  -3   6   5         79.04         70.10         2.93 o                         
  -2   6   5        271.09        273.29        10.79 o                         
  -1   6   5       2146.47       2232.68       114.96 o                         
   0   6   5        105.14        112.57         4.70 o                         
   1   6   5       2094.72       2120.45        36.63 o                         
   2   6   5        269.31        288.34         5.84 o                         
   3   6   5         82.23         78.25         3.39 o                         
   4   6   5        112.57        107.08         5.29 o                         
   5   6   5        136.11        144.01         5.54 o                         
   6   6   5         16.29          5.49         5.61 o                         
   7   6   5         30.59         32.28        11.73 o                         
  -6   7   5          8.15          7.32         2.58 o                         
  -5   7   5         37.82         36.09         2.10 o                         
  -4   7   5        265.85        281.05         4.91 o                         
  -3   7   5        622.71        626.55        17.44 o                         
  -2   7   5         41.68         45.82         3.45 o                         
  -1   7   5        238.70        235.00         6.61 o                         
   0   7   5        105.83         95.12         6.86 o                         
   1   7   5        232.28        228.50         5.63 o                         
   2   7   5         36.65         34.73         2.53 o                         
   3   7   5        626.29        628.40        12.68 o                         
   4   7   5        259.96        276.88         6.73 o                         
   5   7   5         37.00         35.05         3.10 o                         
   6   7   5          8.25          5.36         3.24 o                         
  -6   8   5         13.09         12.32         2.40 o                         
  -5   8   5         63.70         59.98         3.04 o                         
  -4   8   5        588.92        589.99         9.54 o                         
  -3   8   5        309.09        326.68         7.26 o                         
  -2   8   5        795.07        765.15        14.21 o                         
  -1   8   5        396.56        390.85        13.65 o                         
   0   8   5        394.32        321.24         8.92 o                         
   1   8   5        401.30        392.47         8.39 o                         
   2   8   5        769.96        761.62        12.90 o                         
   3   8   5        314.34        328.81         7.13 o                         
   4   8   5        590.98        597.47        11.25 o                         
   5   8   5         63.55         60.68         4.59 o                         
   6   8   5         13.64         15.86         3.74 o                         
  -6   9   5         43.45         40.02         2.87 o                         
  -5   9   5        241.84        235.58         5.30 o                         
  -4   9   5        200.79        204.25         5.28 o                         
  -3   9   5        187.27        190.62         5.32 o                         
  -2   9   5        265.25        253.67         5.95 o                         
  -1   9   5       1161.37       1138.42        20.78 o                         
   0   9   5         18.10         11.06         1.53 o                         
   1   9   5       1156.48       1156.26        18.22 o                         
   2   9   5        264.14        251.94         8.30 o                         
   3   9   5        181.98        187.87         4.84 o                         
   4   9   5        197.47        201.11         5.48 o                         
   5   9   5        238.30        226.63         6.68 o                         
   6   9   5         44.10         44.51         4.34 o                         
  -6  10   5         20.65         28.35         2.86 o                         
  -5  10   5        125.47        130.12         4.63 o                         
  -4  10   5          7.05          6.65         2.10 o                         
  -3  10   5        104.83        106.02         4.29 o                         
  -2  10   5        144.77        137.29         4.46 o                         
  -1  10   5        510.22        494.77         9.99 o                         
   0  10   5        469.95        459.35         9.40 o                         
   1  10   5        519.73        503.85        10.19 o                         
   2  10   5        146.04        141.07         4.38 o                         
   3  10   5        107.55        100.54         6.43 o                         
   4  10   5          7.67         11.75         2.59 o                         
   5  10   5        126.55        125.29         7.95 o                         
   6  10   5         21.29         18.68         4.21 o                         
  -6  11   5         17.23         16.98         3.09 o                         
  -5  11   5         98.80         93.87         5.51 o                         
  -4  11   5        186.54        188.88         6.42 o                         
  -3  11   5         57.87         53.04         3.63 o                         
  -2  11   5         33.03         31.51         3.60 o                         
  -1  11   5        457.34        438.66         9.25 o                         
   0  11   5        420.72        428.98         9.08 o                         
   1  11   5        456.06        446.42         9.49 o                         
   2  11   5         36.67         29.84         2.29 o                         
   3  11   5         54.58         54.94         3.22 o                         
   4  11   5        183.45        190.63         6.75 o                         
   5  11   5         97.08         91.34        10.86 o                         
   6  11   5         16.42         20.90         4.48 o                         
  -5  12   5          0.16         -2.39         2.57 o                         
  -4  12   5          3.73          4.39         2.50 o                         
  -3  12   5         62.03         67.39         4.60 o                         
  -2  12   5         50.16         49.08         5.77 o                         
  -1  12   5        576.79        588.97        11.74 o                         
   0  12   5         25.88         22.73         2.25 o                         
   1  12   5        572.48        571.97        11.94 o                         
   2  12   5         48.49         46.44         3.35 o                         
   3  12   5         63.36         70.84         4.09 o                         
   4  12   5          4.02         -0.07         3.21 o                         
   5  12   5          0.02         -3.52         3.52 o                         
  -5  13   5          1.43         -0.66         2.97 o                         
  -4  13   5         80.16         89.93         5.00 o                         
  -3  13   5          9.91          6.23         2.53 o                         
  -2  13   5         90.28         93.08         5.16 o                         
  -1  13   5        212.07        215.58         6.34 o                         
   0  13   5        229.27        235.57         6.62 o                         
   1  13   5        208.65        216.67         6.51 o                         
   2  13   5         88.11         89.90         4.73 o                         
   3  13   5         10.17          7.65         2.38 o                         
   4  13   5         78.46         87.19         8.27 o                         
   5  13   5          1.52          2.67         4.55 o                         
  -5  14   5         38.38         40.79         3.77 o                         
  -4  14   5         16.08         15.06         3.22 o                         
  -3  14   5         33.61         33.30         3.31 o                         
  -2  14   5         22.67         23.80         2.81 o                         
  -1  14   5        401.76        400.65         9.41 o                         
   0  14   5         17.04         18.17         2.57 o                         
   1  14   5        393.49        378.24        12.23 o                         
   2  14   5         21.39         20.49         2.54 o                         
   3  14   5         32.94         31.57         3.14 o                         
   4  14   5         16.84         13.73         3.91 o                         
   5  14   5         39.57         52.61         5.32 o                         
  -4  15   5          9.22         11.31         3.14 o                         
  -3  15   5          1.29          0.70         5.19 o                         
  -2  15   5         16.19         18.78         3.01 o                         
  -1  15   5         41.79         49.70         5.33 o                         
   0  15   5          5.28          2.67         2.44 o                         
   1  15   5         43.35         45.62         3.56 o                         
   2  15   5         15.47         18.70         4.18 o                         
   3  15   5          1.00         -2.98         3.88 o                         
   4  15   5         10.06         22.19         5.27 o                         
  -4  16   5         24.49         20.52         6.16 o                         
  -3  16   5         23.36         28.10         3.94 o                         
  -2  16   5         48.89         54.55         6.57 o                         
  -1  16   5         51.48         50.07         6.60 o                         
   0  16   5         33.53         31.61         4.29 o                         
   1  16   5         51.76         44.91         3.71 o                         
   2  16   5         47.42         52.96        10.73 o                         
   3  16   5         23.51         22.24         3.98 o                         
   4  16   5         24.56         20.99         4.54 o                         
  -3  17   5          7.10          6.98         3.76 o                         
  -2  17   5          2.82          0.56         3.35 o                         
  -1  17   5         27.16         30.00         3.57 o                         
   0  17   5         17.58         12.51         3.35 o                         
   1  17   5         28.01         28.81         3.88 o                         
   2  17   5          2.57         -1.96         4.77 o                         
   3  17   5          6.55          9.42         5.69 o                         
  -2  18   5         17.77         16.64         3.70 o                         
  -1  18   5         41.49         39.56         4.30 o                         
   0  18   5          5.12          8.97         4.35 o                         
   1  18   5         42.58         37.89         6.14 o                         
   2  18   5         17.49         15.18         4.86 o                         
  -1  19   5         35.64         35.21         7.05 o                         
   0  19   5          4.85          0.44         4.24 o                         
   1  19   5         35.14         32.76         5.85 o                         
   0   0   6       1110.99       1155.96        20.13 o                         
   1   0   6       1088.45       1040.58        17.50 o                         
   2   0   6        622.51        698.72        10.05 o                         
   3   0   6        730.30        767.68        10.19 o                         
   4   0   6        782.14        791.59        15.54 o                         
   5   0   6         56.21         51.54         3.74 o                         
   6   0   6          5.89          1.41         3.28 o                         
  -6   1   6         34.66         32.89         4.62 o                         
  -5   1   6        119.22        119.72         6.41 o                         
  -4   1   6        426.72        440.70        12.35 o                         
  -3   1   6        512.59        542.25         8.27 o                         
  -2   1   6         60.52         58.86         2.99 o                         
  -1   1   6       2201.31       2107.80        28.40 o                         
   0   1   6       4008.96       3729.49        51.68 o                         
   1   1   6       2203.07       2138.21        25.75 o                         
   2   1   6         63.20         60.95         2.07 o                         
   3   1   6        521.69        555.23         8.49 o                         
   4   1   6        415.49        436.01         8.81 o                         
   5   1   6        118.23        125.48         4.99 o                         
   6   1   6         32.17         32.92         3.46 o                         
  -7   2   6         13.34         16.75         7.86 o                         
  -6   2   6          6.09          7.00         2.82 o                         
  -5   2   6         57.98         62.89         5.27 o                         
  -4   2   6         14.06         10.97         3.11 o                         
  -3   2   6         43.82         41.29         2.28 o                         
  -2   2   6        117.78        154.23         4.36 o                         
  -1   2   6       1175.51       1171.37        19.05 o                         
   0   2   6         24.39         22.85         1.34 o                         
   1   2   6       1168.11       1164.88        15.92 o                         
   2   2   6        111.47        145.71         3.16 o                         
   3   2   6         45.02         37.61         2.50 o                         
   4   2   6         17.89         14.80         2.29 o                         
   5   2   6         57.30         53.84         3.64 o                         
   6   2   6          5.58          6.06         2.91 o                         
   7   2   6         13.04          8.09         7.11 o                         
  -7   3   6          2.28          0.42         4.32 o                         
  -6   3   6         65.75         50.51         3.92 o                         
  -5   3   6         78.78         64.52         4.30 o                         
  -4   3   6         87.61         90.00         2.61 o                         
  -3   3   6         85.52         83.45         2.24 o                         
  -2   3   6       1996.92       2193.73        31.35 o                         
  -1   3   6        478.35        506.97         6.87 o                         
   0   3   6       1569.78       1602.93        25.67 o                         
   1   3   6        490.68        525.48         8.57 o                         
   2   3   6       2007.34       2203.25        29.57 o                         
   3   3   6         87.82         89.56         3.21 o                         
   4   3   6         88.14         89.93         3.44 o                         
   5   3   6         76.14         73.50         4.45 o                         
   6   3   6         64.58         58.72         4.41 o                         
   7   3   6          2.22         -5.05         5.05 o                         
  -7   4   6         27.79         23.68         5.90 o                         
  -6   4   6         30.53         26.72         3.83 o                         
  -5   4   6         57.10         50.31         2.59 o                         
  -4   4   6        109.49        120.51         3.08 o                         
  -3   4   6        143.52        142.36         3.73 o                         
  -2   4   6        935.12       1006.95        18.38 o                         
  -1   4   6       1365.58       1364.32        20.77 o                         
   0   4   6        292.86        311.88         5.64 o                         
   1   4   6       1346.56       1366.00        23.35 o                         
   2   4   6        941.74       1008.18        16.03 o                         
   3   4   6        145.69        142.38         3.62 o                         
   4   4   6        111.53        120.28         3.85 o                         
   5   4   6         57.24         47.34         3.51 o                         
   6   4   6         31.41         34.04         5.97 o                         
   7   4   6         26.52         27.40         6.12 o                         
  -7   5   6          0.88         -5.70         5.70 o                         
  -6   5   6        105.79        103.45         4.34 o                         
  -5   5   6         48.63         45.17         2.29 o                         
  -4   5   6        186.76        183.34         3.26 o                         
  -3   5   6        143.25        147.46         3.31 o                         
  -2   5   6       1029.48       1001.25        22.17 o                         
  -1   5   6         65.34         68.98         5.05 o                         
   0   5   6       4271.71       4233.21        62.38 o                         
   1   5   6         66.01         65.90         2.63 o                         
   2   5   6       1027.79       1008.14        16.09 o                         
   3   5   6        146.67        153.86         3.95 o                         
   4   5   6        178.48        177.38         4.65 o                         
   5   5   6         47.78         51.68         3.57 o                         
   6   5   6        106.55         93.83        18.05 o                         
   7   5   6          0.77          3.92         4.52 o                         
  -6   6   6         57.66         52.45         3.01 o                         
  -5   6   6        151.91        163.55         3.97 o                         
  -4   6   6        345.84        341.79         5.05 o                         
  -3   6   6        158.05        166.72         4.94 o                         
  -2   6   6        275.01        281.06         7.79 o                         
  -1   6   6       1314.19       1275.48        43.68 o                         
   0   6   6        179.96        201.64         4.95 o                         
   1   6   6       1303.15       1249.54        19.61 o                         
   2   6   6        286.67        298.53         6.07 o                         
   3   6   6        156.05        162.50         4.17 o                         
   4   6   6        354.65        343.34         6.66 o                         
   5   6   6        149.82        163.65         6.02 o                         
   6   6   6         55.55         53.55         5.79 o                         
  -6   7   6         65.80         71.29         3.75 o                         
  -5   7   6        167.54        174.26         4.10 o                         
  -4   7   6        291.67        288.16         5.39 o                         
  -3   7   6        368.19        358.16         9.84 o                         
  -2   7   6        583.92        566.32        19.05 o                         
  -1   7   6       2064.56       2114.37        55.27 o                         
   0   7   6        168.36        141.08         4.16 o                         
   1   7   6       2076.17       2097.30        33.46 o                         
   2   7   6        595.97        567.72        11.84 o                         
   3   7   6        379.96        375.15         7.60 o                         
   4   7   6        286.15        295.06         6.12 o                         
   5   7   6        163.85        167.20         6.43 o                         
   6   7   6         64.94         63.22         4.96 o                         
  -6   8   6         18.53         13.93         2.49 o                         
  -5   8   6          6.04          7.86         2.09 o                         
  -4   8   6         29.15         25.80         1.89 o                         
  -3   8   6        393.45        383.23         8.22 o                         
  -2   8   6        236.31        222.72         6.97 o                         
  -1   8   6        440.05        427.04        11.21 o                         
   0   8   6        765.27        772.26        18.53 o                         
   1   8   6        453.15        437.34        12.30 o                         
   2   8   6        241.31        229.73         5.58 o                         
   3   8   6        405.19        395.48         8.16 o                         
   4   8   6         33.71         28.78         4.37 o                         
   5   8   6          5.19          1.00         2.73 o                         
   6   8   6         17.56         22.71         3.94 o                         
  -6   9   6          3.74          4.86         2.49 o                         
  -5   9   6         62.03         63.64         4.18 o                         
  -4   9   6         79.97         86.49         4.03 o                         
  -3   9   6       1343.53       1354.10        24.44 o                         
  -2   9   6         50.16         45.52         2.98 o                         
  -1   9   6        454.96        460.49         9.24 o                         
   0   9   6         17.19         11.42         1.98 o                         
   1   9   6        457.83        471.52         9.93 o                         
   2   9   6         51.58         55.35         3.38 o                         
   3   9   6       1343.73       1366.53        22.14 o                         
   4   9   6         82.68         82.29         4.24 o                         
   5   9   6         60.86         56.70         3.84 o                         
   6   9   6          3.71          2.89         4.28 o                         
  -6  10   6          3.64          2.03         2.57 o                         
  -5  10   6         11.82          9.09         2.26 o                         
  -4  10   6         89.24         98.64         4.36 o                         
  -3  10   6        104.72        107.24         8.73 o                         
  -2  10   6        238.47        239.89         5.99 o                         
  -1  10   6         73.53         70.80         3.47 o                         
   0  10   6          3.67          4.77         1.56 o                         
   1  10   6         75.05         72.34         3.32 o                         
   2  10   6        239.06        234.58         6.01 o                         
   3  10   6        103.56        109.90         4.26 o                         
   4  10   6         92.34         96.09         4.65 o                         
   5  10   6         11.33         14.42         3.43 o                         
   6  10   6          3.63          8.74         4.96 o                         
  -5  11   6          4.88          0.81         2.39 o                         
  -4  11   6         37.43         33.73         2.74 o                         
  -3  11   6         93.24         91.01         4.63 o                         
  -2  11   6        488.72        496.77        10.40 o                         
  -1  11   6        425.47        414.18         8.88 o                         
   0  11   6        136.46        145.10         4.71 o                         
   1  11   6        428.35        418.25         8.12 o                         
   2  11   6        498.98        507.02         9.59 o                         
   3  11   6         96.72         98.74         4.45 o                         
   4  11   6         36.96         32.82         2.98 o                         
   5  11   6          4.77          1.10         3.40 o                         
  -5  12   6         65.18         68.14         4.00 o                         
  -4  12   6         36.56         36.50         2.92 o                         
  -3  12   6         83.31         87.22         4.99 o                         
  -2  12   6        119.56        124.64         4.86 o                         
  -1  12   6        296.52        315.53         7.47 o                         
   0  12   6         21.25         19.53         2.24 o                         
   1  12   6        291.64        301.26         6.92 o                         
   2  12   6        121.95        128.18         4.88 o                         
   3  12   6         86.68         92.31         4.61 o                         
   4  12   6         37.79         38.01         3.95 o                         
   5  12   6         66.61         65.00         5.09 o                         
  -5  13   6         27.16         27.75         3.20 o                         
  -4  13   6         17.70         12.99         2.95 o                         
  -3  13   6        130.12        132.24         5.68 o                         
  -2  13   6         30.19         30.67         2.62 o                         
  -1  13   6         70.36         73.32         4.47 o                         
   0  13   6        123.79        125.66         5.03 o                         
   1  13   6         67.55         68.66         5.60 o                         
   2  13   6         27.81         30.04         3.39 o                         
   3  13   6        126.54        124.18         6.90 o                         
   4  13   6         17.87         15.64         4.50 o                         
   5  13   6         27.32         27.07         4.38 o                         
  -4  14   6         42.94         42.48         3.59 o                         
  -3  14   6         53.56         52.13         4.17 o                         
  -2  14   6        124.24        125.08         5.53 o                         
  -1  14   6        177.10        180.93         6.79 o                         
   0  14   6          2.03         -1.56         2.97 o                         
   1  14   6        171.43        164.05         5.73 o                         
   2  14   6        129.65        132.07         5.75 o                         
   3  14   6         54.27         55.34         4.51 o                         
   4  14   6         42.74         43.34         4.49 o                         
  -4  15   6          0.98          0.64         3.50 o                         
  -3  15   6         67.90         82.90         9.34 o                         
  -2  15   6         83.17         85.22        10.24 o                         
  -1  15   6         14.34         13.80         3.35 o                         
   0  15   6         22.54         21.51         2.89 o                         
   1  15   6         12.49         14.18         2.73 o                         
   2  15   6         83.14         98.08         6.83 o                         
   3  15   6         66.86         63.33         5.89 o                         
   4  15   6          0.95         -3.66         3.66 o                         
  -3  16   6         20.59         25.93         3.79 o                         
  -2  16   6          1.80          1.79         3.21 o                         
  -1  16   6          1.74          0.38         3.74 o                         
   0  16   6         95.67        103.21         6.22 o                         
   1  16   6          1.56         -2.05         3.86 o                         
   2  16   6          1.43         -0.93         3.54 o                         
   3  16   6         21.44         18.68         4.15 o                         
  -3  17   6          5.24         10.10         4.02 o                         
  -2  17   6         14.36         15.55         3.81 o                         
  -1  17   6          3.85          0.21         3.15 o                         
   0  17   6          0.25         -2.52         3.19 o                         
   1  17   6          3.95          2.68         3.55 o                         
   2  17   6         14.21         13.50         5.22 o                         
   3  17   6          5.57          7.65         9.03 o                         
  -2  18   6          0.62          2.15         4.02 o                         
  -1  18   6          4.25          9.37         4.48 o                         
   0  18   6          1.87         -1.10         3.98 o                         
   1  18   6          4.24          7.17         6.71 o                         
   2  18   6          0.61          1.37         5.19 o                         
   0  19   6          1.01          3.06         4.58 o                         
   1   0   7        687.52        690.80        12.32 o                         
   2   0   7        631.79        654.70         9.55 o                         
   3   0   7         20.21         21.83         1.51 o                         
   4   0   7        130.34        123.89         3.70 o                         
   5   0   7         85.03         78.17         5.30 o                         
   6   0   7          2.75         -3.45         3.70 o                         
   7   0   7          9.01         -4.07         7.75 o                         
  -7   1   7          1.59         -7.06         7.06 o                         
  -6   1   7         60.28         64.89         6.43 o                         
  -5   1   7        167.54        173.43         6.74 o                         
  -4   1   7          0.23         -0.23         1.60 o                         
  -3   1   7         17.60         14.59         1.16 o                         
  -2   1   7       1705.78       1907.25        40.60 o                         
  -1   1   7       1029.94       1061.08        14.67 o                         
   0   1   7          9.58         11.37         0.82 o                         
   1   1   7       1042.91       1068.59        15.62 o                         
   2   1   7       1708.08       1880.00        25.53 o                         
   3   1   7         15.14         11.62         1.36 o                         
   4   1   7          0.35          1.38         1.45 o                         
   5   1   7        166.25        172.79         5.83 o                         
   6   1   7         60.35         63.19         9.23 o                         
   7   1   7          1.65         -6.94         6.94 o                         
  -7   2   7         25.88         12.34         7.92 o                         
  -6   2   7         13.48         10.10         3.79 o                         
  -5   2   7        105.52        109.95         4.75 o                         
  -4   2   7        191.31        176.85         4.82 o                         
  -3   2   7        402.30        439.44         9.66 o                         
  -2   2   7         65.97         73.18         3.40 o                         
  -1   2   7        111.66        110.49         2.77 o                         
   0   2   7        145.17        112.26         2.32 o                         
   1   2   7        102.71        101.62         2.48 o                         
   2   2   7         70.71         80.07         2.47 o                         
   3   2   7        408.73        443.45         7.26 o                         
   4   2   7        188.09        183.70         5.21 o                         
   5   2   7        108.16        117.92         5.23 o                         
   6   2   7         12.48          1.31         5.06 o                         
   7   2   7         26.34         23.41         8.89 o                         
  -7   3   7          0.16         -0.46         8.03 o                         
  -6   3   7         45.68         36.22         4.88 o                         
  -5   3   7        150.99        150.41         5.31 o                         
  -4   3   7         37.79         36.72         2.50 o                         
  -3   3   7        203.90        208.64         5.95 o                         
  -2   3   7        427.38        436.55         7.85 o                         
  -1   3   7        250.36        253.64         3.89 o                         
   0   3   7       5940.85       5583.13        73.22 o                         
   1   3   7        234.45        237.62         4.83 o                         
   2   3   7        437.28        453.87         8.15 o                         
   3   3   7        199.96        197.18         4.31 o                         
   4   3   7         40.90         35.41         2.85 o                         
   5   3   7        153.06        152.34         5.69 o                         
   6   3   7         47.30         47.40         6.06 o                         
   7   3   7          0.17          2.16         8.78 o                         
  -6   4   7         94.39         87.89         5.97 o                         
  -5   4   7         72.43         63.38         4.69 o                         
  -4   4   7        153.93        152.59         3.43 o                         
  -3   4   7        172.71        163.25         3.55 o                         
  -2   4   7         47.22         47.93         2.23 o                         
  -1   4   7        500.99        537.86         7.84 o                         
   0   4   7       1645.76       1614.60        24.44 o                         
   1   4   7        483.96        515.15         8.93 o                         
   2   4   7         48.24         47.83         2.24 o                         
   3   4   7        166.14        153.39         3.82 o                         
   4   4   7        164.71        165.22         4.43 o                         
   5   4   7         76.59         71.97         4.42 o                         
   6   4   7         95.63         89.01         6.77 o                         
  -6   5   7          7.04          8.03         2.97 o                         
  -5   5   7         12.13         11.98         1.69 o                         
  -4   5   7        288.15        299.43         4.85 o                         
  -3   5   7        214.96        229.01         4.80 o                         
  -2   5   7        341.59        339.19         7.37 o                         
  -1   5   7        196.60        191.96         4.70 o                         
   0   5   7        985.68       1079.95        16.86 o                         
   1   5   7        195.99        185.63         4.29 o                         
   2   5   7        335.49        339.59         6.67 o                         
   3   5   7        206.50        213.96         7.99 o                         
   4   5   7        285.23        296.29         6.19 o                         
   5   5   7         11.94         10.68         2.71 o                         
   6   5   7          7.13          2.81         4.74 o                         
  -6   6   7          1.77         -2.05         2.05 o                         
  -5   6   7          0.84         -0.30         1.66 o                         
  -4   6   7        102.47         99.11         2.93 o                         
  -3   6   7         95.05         90.88         3.92 o                         
  -2   6   7         43.87         34.20         3.06 o                         
  -1   6   7         29.71         36.58         2.92 o                         
   0   6   7        547.44        567.60         9.59 o                         
   1   6   7         28.92         29.28         2.16 o                         
   2   6   7         42.94         40.17         2.80 o                         
   3   6   7         95.50         93.46         3.41 o                         
   4   6   7         94.59         96.42         3.92 o                         
   5   6   7          0.96          4.35         2.59 o                         
   6   6   7          1.96         -2.23         4.25 o                         
  -6   7   7         21.45         23.63         3.10 o                         
  -5   7   7         45.79         45.97         3.31 o                         
  -4   7   7         38.21         33.68         1.83 o                         
  -3   7   7         31.79         28.03         2.92 o                         
  -2   7   7        305.26        309.01         8.58 o                         
  -1   7   7          4.81          2.11         1.72 o                         
   0   7   7        175.88        168.55         4.72 o                         
   1   7   7          5.23          3.35         1.39 o                         
   2   7   7        312.40        320.58         6.66 o                         
   3   7   7         32.17         31.14         2.38 o                         
   4   7   7         38.24         31.37         2.81 o                         
   5   7   7         45.29         44.91         4.95 o                         
   6   7   7         20.87         23.06         4.59 o                         
  -6   8   7         22.47         16.00         4.18 o                         
  -5   8   7         59.62         65.63         3.46 o                         
  -4   8   7        551.18        575.40         9.08 o                         
  -3   8   7        451.57        481.68        14.57 o                         
  -2   8   7        323.27        316.37         8.86 o                         
  -1   8   7        304.23        289.04         8.24 o                         
   0   8   7        157.92        160.56         4.83 o                         
   1   8   7        311.39        297.49         6.25 o                         
   2   8   7        322.77        317.30         6.82 o                         
   3   8   7        448.08        473.45         9.41 o                         
   4   8   7        553.10        583.42         9.97 o                         
   5   8   7         59.12         54.95         5.60 o                         
   6   8   7         21.87         18.70         4.19 o                         
  -6   9   7         26.33         28.88         4.53 o                         
  -5   9   7         17.63         15.02         2.51 o                         
  -4   9   7         11.99         11.35         1.97 o                         
  -3   9   7        203.19        193.81         7.32 o                         
  -2   9   7        544.78        538.00        13.16 o                         
  -1   9   7        126.61        135.47         5.33 o                         
   0   9   7        260.76        253.74         6.50 o                         
   1   9   7        125.79        130.80         4.62 o                         
   2   9   7        523.85        507.24         9.80 o                         
   3   9   7        200.07        196.04         7.14 o                         
   4   9   7         13.84         11.40         2.38 o                         
   5   9   7         17.38         14.91         5.74 o                         
   6   9   7         26.23         28.55         4.21 o                         
  -6  10   7         18.31         15.22         3.22 o                         
  -5  10   7         13.61         14.86         2.29 o                         
  -4  10   7        261.67        275.48         6.51 o                         
  -3  10   7        144.11        148.52         5.12 o                         
  -2  10   7        597.79        584.85        11.60 o                         
  -1  10   7        245.80        239.14         5.83 o                         
   0  10   7        299.56        302.00         6.91 o                         
   1  10   7        236.60        233.42         6.59 o                         
   2  10   7        584.66        575.83        10.90 o                         
   3  10   7        147.02        163.45         5.91 o                         
   4  10   7        261.27        277.26         6.85 o                         
   5  10   7         14.28         18.82         4.75 o                         
   6  10   7         17.82         22.34         4.13 o                         
  -5  11   7         39.33         32.38         3.12 o                         
  -4  11   7         85.74         84.45         4.71 o                         
  -3  11   7        771.53        774.52        15.23 o                         
  -2  11   7        721.65        701.02        13.57 o                         
  -1  11   7          9.46          9.31         1.82 o                         
   0  11   7        228.38        221.04         5.92 o                         
   1  11   7          9.86         10.32         1.87 o                         
   2  11   7        706.68        682.78        11.16 o                         
   3  11   7        767.41        785.39        16.45 o                         
   4  11   7         86.31         95.06         6.88 o                         
   5  11   7         39.25         32.33         4.24 o                         
  -5  12   7          8.77          7.70         3.16 o                         
  -4  12   7         85.61         83.06         5.04 o                         
  -3  12   7         90.80         94.87         4.91 o                         
  -2  12   7         50.22         41.56         3.20 o                         
  -1  12   7        105.08         99.74         4.42 o                         
   0  12   7        105.80        104.80         4.60 o                         
   1  12   7        108.07        110.62         4.41 o                         
   2  12   7         55.49         48.52         3.17 o                         
   3  12   7         92.83         92.76         4.96 o                         
   4  12   7         84.28         85.59         7.21 o                         
   5  12   7          9.00          9.69         4.04 o                         
  -5  13   7         31.86         26.65         3.16 o                         
  -4  13   7         20.51         12.21         2.91 o                         
  -3  13   7         36.68         26.53         2.95 o                         
  -2  13   7         37.13         31.35         2.72 o                         
  -1  13   7        212.88        209.13         6.35 o                         
   0  13   7          4.41          4.24         2.17 o                         
   1  13   7        211.86        210.03         6.00 o                         
   2  13   7         38.30         33.37         2.52 o                         
   3  13   7         37.73         31.47         3.50 o                         
   4  13   7         20.48         20.12         3.87 o                         
   5  13   7         32.59         35.39         4.84 o                         
  -4  14   7          5.19          3.18         3.22 o                         
  -3  14   7         14.70         12.26         2.96 o                         
  -2  14   7          2.24          0.82         3.39 o                         
  -1  14   7          2.87          2.10         2.39 o                         
   0  14   7          6.30          5.98         2.49 o                         
   1  14   7          2.97         -0.15         3.20 o                         
   2  14   7          2.47         -0.05         2.54 o                         
   3  14   7         14.46          9.42         3.17 o                         
   4  14   7          4.83          7.15         3.69 o                         
  -4  15   7          8.54         16.50         6.26 o                         
  -3  15   7          7.80         10.03         3.78 o                         
  -2  15   7         35.31         36.86         3.40 o                         
  -1  15   7         39.57         40.79         3.36 o                         
   0  15   7          6.47         -0.68         2.76 o                         
   1  15   7         40.25         44.29         6.07 o                         
   2  15   7         33.97         36.83         5.31 o                         
   3  15   7          8.15          7.22         4.70 o                         
   4  15   7          8.06          3.53         5.17 o                         
  -3  16   7         71.76         89.73        13.68 o                         
  -2  16   7         52.74         55.40         4.41 o                         
  -1  16   7         92.05         89.71         7.11 o                         
   0  16   7          0.87         -5.34         5.34 o                         
   1  16   7         95.95        103.55         7.00 o                         
   2  16   7         51.96         61.46         5.42 o                         
   3  16   7         74.76         84.36        10.59 o                         
  -3  17   7         20.06         21.66         4.47 o                         
  -2  17   7         53.43         64.59         9.44 o                         
  -1  17   7         27.76         22.68         3.69 o                         
   0  17   7          1.73         -3.26         3.26 o                         
   1  17   7         28.54         28.05         6.71 o                         
   2  17   7         52.26         53.12         5.53 o                         
   3  17   7         18.69         20.47         4.73 o                         
  -2  18   7          4.05          5.38         5.04 o                         
  -1  18   7          0.04         -2.03         5.36 o                         
   0  18   7         17.71         16.61         5.02 o                         
   1  18   7          0.10          1.49         6.83 o                         
   2  18   7          3.45         -1.03         5.68 o                         
   0   0   8        111.23        113.38         3.29 o                         
   1   0   8        772.96        829.09        11.73 o                         
   2   0   8         97.41         91.77         3.19 o                         
   3   0   8          1.66          0.50         1.25 o                         
   4   0   8         97.65         87.84         3.56 o                         
   5   0   8        233.73        217.02         7.54 o                         
   6   0   8          9.01         11.07        10.37 o                         
  -5   1   8         18.20         11.48         4.30 o                         
  -4   1   8        230.40        216.40         4.79 o                         
  -3   1   8         22.72         20.52         1.33 o                         
  -2   1   8        688.84        736.98        19.62 o                         
  -1   1   8       1012.82       1050.26        15.01 o                         
   0   1   8        143.36        123.48         2.43 o                         
   1   1   8       1002.85       1049.29        14.69 o                         
   2   1   8        687.23        741.93        10.79 o                         
   3   1   8         22.01         24.48         1.67 o                         
   4   1   8        236.96        228.90         5.09 o                         
   5   1   8         17.20         19.96         2.63 o                         
  -6   2   8         34.98         20.51         5.74 o                         
  -5   2   8          4.13          2.78         2.16 o                         
  -4   2   8         37.71         38.77         3.72 o                         
  -3   2   8        434.28        414.74        11.22 o                         
  -2   2   8        136.76        141.45         4.52 o                         
  -1   2   8       1978.86       2066.09        30.87 o                         
   0   2   8        245.71        257.93         4.13 o                         
   1   2   8       2028.53       2131.12        28.15 o                         
   2   2   8        131.72        135.63         3.26 o                         
   3   2   8        429.12        416.76         7.10 o                         
   4   2   8         36.92         36.62         2.42 o                         
   5   2   8          5.16          4.71         2.60 o                         
   6   2   8         34.31         36.34         5.05 o                         
  -6   3   8          1.65         -0.17         3.03 o                         
  -5   3   8        123.90        111.48         5.01 o                         
  -4   3   8        267.07        284.82         6.49 o                         
  -3   3   8        341.68        359.89         9.28 o                         
  -2   3   8        730.67        735.30        12.29 o                         
  -1   3   8          0.62          1.29         1.03 o                         
   0   3   8        463.97        441.96         8.60 o                         
   1   3   8          1.16          1.39         0.94 o                         
   2   3   8        738.73        752.72        10.98 o                         
   3   3   8        346.90        359.40         6.95 o                         
   4   3   8        270.85        291.97         5.98 o                         
   5   3   8        123.38        127.35         5.54 o                         
   6   3   8          1.68          5.36         6.35 o                         
  -6   4   8         34.63         34.52         3.77 o                         
  -5   4   8         26.93         22.81         3.38 o                         
  -4   4   8        112.31        115.89         4.22 o                         
  -3   4   8        664.33        693.16        14.24 o                         
  -2   4   8        370.40        367.74         6.03 o                         
  -1   4   8         16.00         17.08         1.21 o                         
   0   4   8         85.09         68.76         2.55 o                         
   1   4   8         17.13         17.19         1.52 o                         
   2   4   8        373.69        378.58         6.29 o                         
   3   4   8        666.77        701.79        10.79 o                         
   4   4   8        110.54        110.55         4.12 o                         
   5   4   8         25.93         20.59         2.96 o                         
   6   4   8         32.93         32.11        10.27 o                         
  -6   5   8         12.50          8.67         3.44 o                         
  -5   5   8         27.18         25.99         2.71 o                         
  -4   5   8         95.67         97.92         3.52 o                         
  -3   5   8        253.78        274.04         5.60 o                         
  -2   5   8        261.08        248.06         4.51 o                         
  -1   5   8       1556.56       1551.24        21.15 o                         
   0   5   8        542.87        537.74         9.13 o                         
   1   5   8       1546.71       1535.25        23.83 o                         
   2   5   8        263.23        254.98         5.58 o                         
   3   5   8        264.24        285.24         5.59 o                         
   4   5   8         94.38         93.73         4.07 o                         
   5   5   8         27.57         25.33         2.91 o                         
   6   5   8         12.48         15.18         4.86 o                         
  -6   6   8         19.71         20.55         3.55 o                         
  -5   6   8         50.45         46.90         2.39 o                         
  -4   6   8        302.33        311.26         6.49 o                         
  -3   6   8        195.30        197.75         4.73 o                         
  -2   6   8        750.39        773.95        12.79 o                         
  -1   6   8        450.80        452.33         8.16 o                         
   0   6   8        227.03        230.92         4.96 o                         
   1   6   8        462.31        469.07         8.40 o                         
   2   6   8        751.07        774.93        15.40 o                         
   3   6   8        194.28        202.04         4.71 o                         
   4   6   8        301.82        320.98         6.61 o                         
   5   6   8         48.85         40.09         3.52 o                         
   6   6   8         20.93         20.64         5.15 o                         
  -6   7   8          6.96          9.08         3.04 o                         
  -5   7   8          6.84          6.61         2.11 o                         
  -4   7   8        143.74        144.02         3.60 o                         
  -3   7   8       1066.01       1058.30        23.98 o                         
  -2   7   8        133.48        131.29         5.09 o                         
  -1   7   8         96.17         90.00         5.42 o                         
   0   7   8        787.69        860.34        16.36 o                         
   1   7   8        100.58         91.15         3.59 o                         
   2   7   8        139.47        134.19         4.24 o                         
   3   7   8       1059.47       1065.18        15.81 o                         
   4   7   8        138.30        136.12         4.72 o                         
   5   7   8          7.04          5.62         3.37 o                         
   6   7   8          6.82          4.04         5.49 o                         
  -6   8   8          9.53          3.43         3.44 o                         
  -5   8   8         76.66         70.47         5.46 o                         
  -4   8   8        113.25        111.06         3.69 o                         
  -3   8   8         23.34         21.33         2.78 o                         
  -2   8   8        111.71        111.96         5.39 o                         
  -1   8   8        448.75        451.86         9.52 o                         
   0   8   8          9.66          7.99         1.63 o                         
   1   8   8        445.62        445.98         8.53 o                         
   2   8   8        117.62        117.52         4.30 o                         
   3   8   8         27.15         24.20         2.40 o                         
   4   8   8        112.16        106.77         4.63 o                         
   5   8   8         77.05         67.74        11.04 o                         
   6   8   8          9.90         10.47         8.26 o                         
  -6   9   8          0.16         -3.58         3.58 o                         
  -5   9   8         29.28         26.84         2.12 o                         
  -4   9   8        176.10        182.17         4.64 o                         
  -3   9   8         69.27         69.78         5.23 o                         
  -2   9   8       1029.60       1042.79        23.67 o                         
  -1   9   8         60.70         59.56         3.81 o                         
   0   9   8        176.93        173.98         5.40 o                         
   1   9   8         61.01         59.02         3.55 o                         
   2   9   8       1016.74       1038.54        17.41 o                         
   3   9   8         68.27         61.87         5.97 o                         
   4   9   8        181.58        185.10         5.74 o                         
   5   9   8         29.97         27.02         4.70 o                         
   6   9   8          0.13          1.94         4.07 o                         
  -5  10   8         25.47         26.37         2.47 o                         
  -4  10   8        193.59        195.97         6.22 o                         
  -3  10   8          5.83         10.12         2.91 o                         
  -2  10   8         51.37         54.66         5.00 o                         
  -1  10   8        164.04        152.66         4.69 o                         
   0  10   8        122.75        121.33         4.91 o                         
   1  10   8        169.12        165.51         5.02 o                         
   2  10   8         48.18         50.59         4.17 o                         
   3  10   8          4.08          8.07         2.18 o                         
   4  10   8        193.68        197.89         6.61 o                         
   5  10   8         24.22         22.97         3.69 o                         
  -5  11   8          4.09          3.06         2.38 o                         
  -4  11   8          4.53          9.39         2.17 o                         
  -3  11   8         16.05         16.18         2.35 o                         
  -2  11   8        388.82        401.58        13.82 o                         
  -1  11   8         13.15         10.65         1.88 o                         
   0  11   8          2.78          0.69         1.58 o                         
   1  11   8         14.21         10.87         2.06 o                         
   2  11   8        390.54        404.61         8.75 o                         
   3  11   8         14.31         14.39         2.75 o                         
   4  11   8          4.97          8.43         2.99 o                         
   5  11   8          3.85          5.64         3.87 o                         
  -5  12   8          7.35         -0.77         2.79 o                         
  -4  12   8        104.98         94.50         5.75 o                         
  -3  12   8         90.32         85.29         7.56 o                         
  -2  12   8        397.45        391.21         9.14 o                         
  -1  12   8         39.99         34.14         2.50 o                         
   0  12   8        308.78        316.64         7.03 o                         
   1  12   8         40.13         32.87         2.50 o                         
   2  12   8        411.38        407.12         7.94 o                         
   3  12   8         89.72         91.57         5.02 o                         
   4  12   8        101.57        102.62        10.13 o                         
   5  12   8          7.23         16.96         6.32 o                         
  -4  13   8         32.03         19.79         5.38 o                         
  -3  13   8          7.60          7.73         2.78 o                         
  -2  13   8         63.75         66.66         4.71 o                         
  -1  13   8         99.31        113.75         4.97 o                         
   0  13   8         25.64         25.96         2.52 o                         
   1  13   8         96.50        104.77         4.98 o                         
   2  13   8         65.13         69.91         4.04 o                         
   3  13   8          8.11          6.82         2.90 o                         
   4  13   8         31.86         30.22         4.07 o                         
  -4  14   8          1.02         -3.54         3.54 o                         
  -3  14   8          5.77          1.67         2.86 o                         
  -2  14   8        100.19         99.50         5.74 o                         
  -1  14   8         26.02         25.49         3.83 o                         
   0  14   8          0.05         -1.56         2.34 o                         
   1  14   8         24.73         25.24         2.85 o                         
   2  14   8        106.48        108.34         5.31 o                         
   3  14   8          6.43          6.14         3.62 o                         
   4  14   8          0.86          0.41         3.92 o                         
  -4  15   8         14.62         15.04         4.71 o                         
  -3  15   8         81.33         69.39         6.74 o                         
  -2  15   8        129.31        136.79         6.98 o                         
  -1  15   8         25.33         28.70         3.81 o                         
   0  15   8          0.38         -2.65         2.65 o                         
   1  15   8         24.91         24.77         3.68 o                         
   2  15   8        130.75        137.66         7.29 o                         
   3  15   8         80.00         76.72         7.94 o                         
   4  15   8         14.62         19.90         4.38 o                         
  -3  16   8          8.71         15.45         4.45 o                         
  -2  16   8         11.32          7.42         3.51 o                         
  -1  16   8          6.91          1.52         3.20 o                         
   0  16   8         27.50         25.17         3.69 o                         
   1  16   8          6.73          8.19         3.79 o                         
   2  16   8         10.74          6.41         5.06 o                         
   3  16   8          9.58         14.59         4.31 o                         
  -2  17   8         28.85         21.08         4.76 o                         
  -1  17   8          8.51          4.97         7.26 o                         
   0  17   8         96.00        102.61         8.95 o                         
   1  17   8          9.46          5.31         4.44 o                         
   2  17   8         28.42         20.18         4.19 o                         
  -1  18   8         22.67         21.65         5.31 o                         
   0  18   8         84.77        124.57         9.92 o                         
   1  18   8         23.32         15.29         5.84 o                         
   1   0   9        485.97        530.48         8.02 o                         
   2   0   9        477.59        469.48        10.04 o                         
   3   0   9          1.31         -1.25         1.44 o                         
   4   0   9        242.75        269.31         7.23 o                         
   5   0   9         99.96         90.17         6.20 o                         
  -5   1   9         54.19         55.70         4.19 o                         
  -4   1   9         50.09         51.01         3.94 o                         
  -3   1   9        582.00        613.17        20.02 o                         
  -2   1   9        434.75        442.76        13.24 o                         
  -1   1   9        534.27        520.32         8.06 o                         
   0   1   9        416.27        434.53         6.76 o                         
   1   1   9        553.09        544.39         6.71 o                         
   2   1   9        438.99        442.97         7.07 o                         
   3   1   9        583.25        610.30         9.56 o                         
   4   1   9         50.43         48.18         3.63 o                         
   5   1   9         55.12         53.82         3.44 o                         
  -5   2   9         22.50         18.22         3.85 o                         
  -4   2   9         58.19         56.01         2.87 o                         
  -3   2   9        124.30        127.54         5.01 o                         
  -2   2   9       1058.73       1068.05        20.55 o                         
  -1   2   9        213.12        215.17         4.11 o                         
   0   2   9        378.59        445.70         6.24 o                         
   1   2   9        210.70        214.92         4.02 o                         
   2   2   9       1051.01       1106.59        17.17 o                         
   3   2   9        119.63        125.39         3.57 o                         
   4   2   9         61.79         60.12         3.22 o                         
   5   2   9         23.25         18.88         2.82 o                         
   6   2   9          8.37          8.89         6.48 o                         
  -6   3   9         28.04         18.89         4.35 o                         
  -5   3   9         13.96          9.41         3.18 o                         
  -4   3   9         31.75         33.48         2.66 o                         
  -3   3   9         76.73         72.22         4.26 o                         
  -2   3   9        337.76        347.36         7.78 o                         
  -1   3   9        634.75        712.81        10.46 o                         
   0   3   9         15.48          8.31         1.11 o                         
   1   3   9        628.13        706.57        10.34 o                         
   2   3   9        333.41        355.87         6.69 o                         
   3   3   9         72.41         70.42         3.11 o                         
   4   3   9         31.70         25.26         2.11 o                         
   5   3   9         12.89         14.97         3.01 o                         
   6   3   9         27.52         30.14         4.83 o                         
  -6   4   9          2.18          6.77         4.88 o                         
  -5   4   9         20.89         24.05         2.59 o                         
  -4   4   9         79.90         79.94         4.16 o                         
  -3   4   9          8.38         10.67         2.34 o                         
  -2   4   9         27.39         26.74         1.89 o                         
  -1   4   9        228.69        249.64         4.45 o                         
   0   4   9         75.88         59.41         2.59 o                         
   1   4   9        225.27        244.68         5.66 o                         
   2   4   9         27.27         28.10         1.85 o                         
   3   4   9          8.67          7.94         1.91 o                         
   4   4   9         80.04         75.53         3.62 o                         
   5   4   9         21.09         16.11         3.03 o                         
   6   4   9          2.21         -1.25         4.56 o                         
  -6   5   9          2.10          5.60         7.26 o                         
  -5   5   9         26.79         24.69         3.24 o                         
  -4   5   9         78.33         85.45         6.18 o                         
  -3   5   9        908.19        915.15        17.79 o                         
  -2   5   9         23.03         26.23         1.52 o                         
  -1   5   9        292.83        289.45         5.71 o                         
   0   5   9          9.40         14.92         1.49 o                         
   1   5   9        283.47        285.35         7.78 o                         
   2   5   9         23.73         22.61         1.72 o                         
   3   5   9        921.41        957.52        14.14 o                         
   4   5   9         79.19         82.43         4.09 o                         
   5   5   9         27.27         28.08         3.27 o                         
   6   5   9          2.26         -1.60         4.88 o                         
  -6   6   9         37.31         26.75         6.80 o                         
  -5   6   9         27.26         24.81         2.83 o                         
  -4   6   9         81.87         95.05         5.15 o                         
  -3   6   9        614.45        646.99         8.84 o                         
  -2   6   9        732.08        729.78        10.92 o                         
  -1   6   9         54.80         51.93         2.71 o                         
   0   6   9        554.05        544.62        11.06 o                         
   1   6   9         49.28         43.68         3.37 o                         
   2   6   9        754.64        748.09        12.73 o                         
   3   6   9        605.27        635.79        10.39 o                         
   4   6   9         76.39         78.15         5.72 o                         
   5   6   9         27.41         26.65         3.20 o                         
   6   6   9         38.23         34.22         5.57 o                         
  -6   7   9         49.11         41.30         6.43 o                         
  -5   7   9          0.60         -2.35         2.35 o                         
  -4   7   9         28.01         21.75         3.27 o                         
  -3   7   9        622.66        663.11        13.06 o                         
  -2   7   9        205.27        201.43         5.50 o                         
  -1   7   9        182.91        179.28         4.48 o                         
   0   7   9        455.73        469.50         8.56 o                         
   1   7   9        186.55        181.36         4.80 o                         
   2   7   9        194.31        185.46         5.22 o                         
   3   7   9        631.47        662.53        11.82 o                         
   4   7   9         29.03         27.36         2.53 o                         
   5   7   9          0.70          3.41         3.41 o                         
   6   7   9         48.81         48.86         7.31 o                         
  -6   8   9         17.76         19.56         6.08 o                         
  -5   8   9         52.43         57.33         3.46 o                         
  -4   8   9         42.75         34.37         2.40 o                         
  -3   8   9         93.15         97.58        11.61 o                         
  -2   8   9         57.33         63.41         3.87 o                         
  -1   8   9        434.70        428.55         8.05 o                         
   0   8   9          1.04         -0.39         1.63 o                         
   1   8   9        439.43        424.62         8.35 o                         
   2   8   9         50.14         48.76         3.29 o                         
   3   8   9         88.80         86.71         4.09 o                         
   4   8   9         41.25         34.90         3.58 o                         
   5   8   9         51.76         50.78         4.67 o                         
   6   8   9         17.60         29.34         7.91 o                         
  -5   9   9         15.19         11.60         3.29 o                         
  -4   9   9         51.79         48.39         2.85 o                         
  -3   9   9        217.50        227.82         7.92 o                         
  -2   9   9        244.57        246.65         8.07 o                         
  -1   9   9        104.54         96.99         4.50 o                         
   0   9   9        238.83        234.24         9.24 o                         
   1   9   9        106.57         93.26         4.15 o                         
   2   9   9        251.49        253.94         6.43 o                         
   3   9   9        213.75        224.33         6.51 o                         
   4   9   9         54.02         44.62         3.73 o                         
   5   9   9         15.28         13.35         4.76 o                         
  -5  10   9          2.79         -0.86         2.44 o                         
  -4  10   9         17.92          9.98         2.97 o                         
  -3  10   9        109.45        121.25         7.75 o                         
  -2  10   9         21.55         18.50         2.97 o                         
  -1  10   9        143.63        135.03         5.42 o                         
   0  10   9          4.90          6.73         1.93 o                         
   1  10   9        145.71        138.57         4.95 o                         
   2  10   9         21.80         21.49         2.49 o                         
   3  10   9        113.21        121.03         5.50 o                         
   4  10   9         18.41         15.54         3.18 o                         
   5  10   9          3.03          2.00         4.85 o                         
  -5  11   9          2.97          0.83         2.76 o                         
  -4  11   9          5.54          6.26         2.39 o                         
  -3  11   9         52.36         48.51         4.21 o                         
  -2  11   9        271.51        286.96         9.90 o                         
  -1  11   9         31.19         30.54         2.44 o                         
   0  11   9         11.84         10.37         2.47 o                         
   1  11   9         30.22         27.47         2.57 o                         
   2  11   9        266.50        277.63         7.42 o                         
   3  11   9         54.25         47.02         3.75 o                         
   4  11   9          5.38          5.15         3.67 o                         
   5  11   9          3.24          4.80         3.71 o                         
  -5  12   9         53.99         50.15         4.13 o                         
  -4  12   9          8.52          0.76         2.92 o                         
  -3  12   9         73.93         60.94         8.15 o                         
  -2  12   9         57.68         50.35         4.39 o                         
  -1  12   9         84.26         89.78         4.23 o                         
   0  12   9         15.57         17.87         2.95 o                         
   1  12   9         84.99         91.65         4.25 o                         
   2  12   9         54.53         47.89         3.41 o                         
   3  12   9         72.13         61.51         9.97 o                         
   4  12   9          8.74         10.97         3.52 o                         
   5  12   9         52.55         50.63         4.60 o                         
  -4  13   9         50.99         52.49         5.48 o                         
  -3  13   9        152.84        146.93         6.70 o                         
  -2  13   9        144.16        144.92         5.73 o                         
  -1  13   9         76.46         82.23         4.23 o                         
   0  13   9        155.00        176.47         5.67 o                         
   1  13   9         74.32         80.88         4.37 o                         
   2  13   9        146.31        139.37         5.96 o                         
   3  13   9        150.71        152.45         7.37 o                         
   4  13   9         51.75         52.72         4.84 o                         
  -4  14   9         69.61         71.36         7.01 o                         
  -3  14   9         27.49         22.42         3.32 o                         
  -2  14   9         17.89         16.92         4.00 o                         
  -1  14   9        186.01        191.80         6.29 o                         
   0  14   9         23.90         23.28         2.74 o                         
   1  14   9        185.42        192.18         9.37 o                         
   2  14   9         16.82         16.30         3.83 o                         
   3  14   9         26.88         29.34         4.12 o                         
   4  14   9         69.33         70.97        15.85 o                         
  -3  15   9         24.95         22.13         4.11 o                         
  -2  15   9         71.10         48.75         7.80 o                         
  -1  15   9          1.07          0.15         2.73 o                         
   0  15   9        100.40        115.32         9.13 o                         
   1  15   9          0.95          3.20         3.81 o                         
   2  15   9         68.28         66.34         5.19 o                         
   3  15   9         24.14         23.18         4.07 o                         
  -3  16   9         15.29          5.97         4.39 o                         
  -2  16   9          2.45          1.51         6.25 o                         
  -1  16   9         49.04         44.67         4.08 o                         
   0  16   9          4.59          5.01         3.69 o                         
   1  16   9         50.10         55.60         4.49 o                         
   2  16   9          2.39          3.50         4.05 o                         
   3  16   9         15.33         13.72         3.98 o                         
  -2  17   9          0.10         -3.50         4.54 o                         
  -1  17   9         13.97          9.10         4.53 o                         
   0  17   9         20.50         34.85         5.09 o                         
   1  17   9         13.56          9.95         4.84 o                         
   2  17   9          0.10         -4.56         4.56 o                         
   0   0  10        407.98        463.90         9.65 o                         
   1   0  10       1052.44       1137.11        15.97 o                         
   2   0  10        370.29        445.26         9.43 o                         
   3   0  10         67.84         64.74         3.65 o                         
   4   0  10         25.42         18.14         2.16 o                         
   5   0  10         76.87         77.46         6.18 o                         
   6   0  10         36.86        133.95        19.56 o                         
  -6   1  10         22.60          9.81         7.34 o                         
  -5   1  10         55.78         43.07         9.61 o                         
  -4   1  10         14.07         11.47         2.05 o                         
  -3   1  10         84.72         82.86         4.75 o                         
  -2   1  10         63.27         60.32         4.07 o                         
  -1   1  10        316.68        336.94         5.78 o                         
   0   1  10         46.59         47.31         1.91 o                         
   1   1  10        315.27        340.81         5.16 o                         
   2   1  10         69.90         66.81         2.72 o                         
   3   1  10         84.26         81.13         3.25 o                         
   4   1  10         14.81         10.00         2.44 o                         
   5   1  10         54.96         47.69         5.80 o                         
   6   1  10         22.25          3.44         6.94 o                         
  -6   2  10          4.66         -1.66         6.66 o                         
  -5   2  10         40.50         41.77        14.66 o                         
  -4   2  10        111.37        103.95         3.62 o                         
  -3   2  10        294.14        305.31         8.17 o                         
  -2   2  10         58.67         66.02         3.57 o                         
  -1   2  10        611.24        618.25         9.51 o                         
   0   2  10        140.24        136.15         2.84 o                         
   1   2  10        631.04        643.05         8.57 o                         
   2   2  10         56.81         61.23         2.70 o                         
   3   2  10        284.53        294.34         5.86 o                         
   4   2  10        108.32        113.09         4.19 o                         
   5   2  10         39.78         37.56         4.17 o                         
   6   2  10          4.63         -2.93         7.46 o                         
  -6   3  10         35.28         27.37         8.09 o                         
  -5   3  10         30.21         20.93         3.42 o                         
  -4   3  10        254.63        258.40         8.20 o                         
  -3   3  10        367.19        363.75         9.28 o                         
  -2   3  10        734.14        753.86        12.79 o                         
  -1   3  10        202.26        210.55         4.28 o                         
   0   3  10          8.47          8.35         1.19 o                         
   1   3  10        198.50        208.47         4.11 o                         
   2   3  10        719.55        758.80        11.53 o                         
   3   3  10        370.44        364.64         6.82 o                         
   4   3  10        255.58        264.55         5.97 o                         
   5   3  10         28.55         23.87         2.67 o                         
   6   3  10         35.89         33.50         5.94 o                         
  -6   4  10          8.32         10.57         4.73 o                         
  -5   4  10          4.45          5.01         3.32 o                         
  -4   4  10        284.73        286.09         8.72 o                         
  -3   4  10        633.42        674.68        14.10 o                         
  -2   4  10         72.36         75.57         4.60 o                         
  -1   4  10        347.49        355.09         6.54 o                         
   0   4  10        153.74        166.04         3.75 o                         
   1   4  10        340.73        349.81         5.97 o                         
   2   4  10         76.02         74.55         3.20 o                         
   3   4  10        613.98        644.90        10.52 o                         
   4   4  10        287.55        278.60         6.28 o                         
   5   4  10          4.58          6.27         3.84 o                         
   6   4  10          8.69         12.22         8.03 o                         
  -6   5  10         18.18         17.93         6.08 o                         
  -5   5  10          6.18          4.70         2.45 o                         
  -4   5  10         41.50         41.16         4.10 o                         
  -3   5  10        999.54        980.58        28.08 o                         
  -2   5  10        150.78        143.36         4.05 o                         
  -1   5  10        277.14        282.17         5.18 o                         
   0   5  10         61.25         64.36         3.02 o                         
   1   5  10        287.57        294.98         6.07 o                         
   2   5  10        158.52        141.90         5.67 o                         
   3   5  10       1004.13       1038.85        16.87 o                         
   4   5  10         39.32         41.45         3.39 o                         
   5   5  10          6.08         11.10         3.39 o                         
   6   5  10         19.02         22.26         6.31 o                         
  -6   6  10          2.18          0.92         6.74 o                         
  -5   6  10          1.12          2.41         3.49 o                         
  -4   6  10         31.76         28.20         4.10 o                         
  -3   6  10        905.45        934.97        13.60 o                         
  -2   6  10         34.77         33.70         2.04 o                         
  -1   6  10        181.28        187.29         4.50 o                         
   0   6  10         17.92         19.18         1.78 o                         
   1   6  10        181.78        186.37         4.89 o                         
   2   6  10         33.72         26.09         1.83 o                         
   3   6  10        910.28        951.46        14.36 o                         
   4   6  10         31.55         25.66         3.93 o                         
   5   6  10          1.04          0.71         4.10 o                         
   6   6  10          2.26         -5.39         5.39 o                         
  -6   7  10         14.58          8.03         5.51 o                         
  -5   7  10          0.11         -3.14         3.14 o                         
  -4   7  10         30.68         29.54         2.24 o                         
  -3   7  10         16.42         17.47         1.83 o                         
  -2   7  10         93.28         91.01         3.67 o                         
  -1   7  10        109.51        103.73         3.68 o                         
   0   7  10          9.15          4.71         1.56 o                         
   1   7  10        109.15        106.49         4.01 o                         
   2   7  10         91.54         93.58         4.33 o                         
   3   7  10         17.55         15.51         2.08 o                         
   4   7  10         30.88         29.32         4.12 o                         
   5   7  10          0.18         -3.63         3.63 o                         
   6   7  10         14.12         24.33         5.82 o                         
  -5   8  10         23.34         16.98         3.96 o                         
  -4   8  10        120.68        114.40         4.32 o                         
  -3   8  10        176.40        182.58         5.63 o                         
  -2   8  10         56.70         64.26         3.49 o                         
  -1   8  10        142.10        138.88         4.40 o                         
   0   8  10        280.77        291.87         6.46 o                         
   1   8  10        143.00        145.61         4.73 o                         
   2   8  10         57.66         61.56         3.96 o                         
   3   8  10        169.22        170.26         5.03 o                         
   4   8  10        120.30        114.64         6.93 o                         
   5   8  10         23.34         23.77         4.54 o                         
  -5   9  10          4.33          1.19         2.44 o                         
  -4   9  10         10.75         13.28         2.90 o                         
  -3   9  10         10.25          8.54         2.43 o                         
  -2   9  10        284.34        284.81         7.57 o                         
  -1   9  10        140.57        135.93         4.53 o                         
   0   9  10        114.39        114.09         4.40 o                         
   1   9  10        143.36        145.16         5.01 o                         
   2   9  10        294.34        298.96         7.17 o                         
   3   9  10         11.82         12.48         2.75 o                         
   4   9  10         11.44         14.74         3.84 o                         
   5   9  10          3.99          3.46         4.36 o                         
  -5  10  10         38.85         41.73         3.21 o                         
  -4  10  10        176.60        174.28         6.98 o                         
  -3  10  10         57.97         60.55         6.09 o                         
  -2  10  10         53.80         60.93         5.50 o                         
  -1  10  10        177.20        172.29         5.34 o                         
   0  10  10        149.98        151.15         5.08 o                         
   1  10  10        180.75        181.41         5.62 o                         
   2  10  10         51.36         62.08         4.34 o                         
   3  10  10         60.08         57.29         5.55 o                         
   4  10  10        171.47        179.09        10.18 o                         
   5  10  10         38.98         28.68         4.86 o                         
  -5  11  10         21.80         24.08         2.75 o                         
  -4  11  10         22.46         14.86         2.91 o                         
  -3  11  10         58.01         55.27         9.29 o                         
  -2  11  10         58.49         50.31         5.75 o                         
  -1  11  10         84.46         93.98         5.57 o                         
   0  11  10         10.35          8.89         2.42 o                         
   1  11  10         86.76        102.95         5.93 o                         
   2  11  10         60.73         55.67         3.71 o                         
   3  11  10         59.01         53.54         4.44 o                         
   4  11  10         23.00         18.81         4.95 o                         
   5  11  10         21.50         29.56         6.62 o                         
  -4  12  10         24.78         31.85         3.73 o                         
  -3  12  10          7.58          4.72         5.57 o                         
  -2  12  10         26.09         19.07         2.29 o                         
  -1  12  10         37.20         32.35         2.51 o                         
   0  12  10         21.58         23.33         3.01 o                         
   1  12  10         35.66         33.85         3.06 o                         
   2  12  10         26.33         23.56         3.43 o                         
   3  12  10          8.03          1.85         4.98 o                         
   4  12  10         24.26         29.47         6.85 o                         
  -4  13  10         31.23         31.09         4.03 o                         
  -3  13  10          0.62         -2.31         5.51 o                         
  -2  13  10         23.80         20.13         2.48 o                         
  -1  13  10          5.67          4.61         2.26 o                         
   0  13  10         29.37         25.60         2.87 o                         
   1  13  10          6.31          3.38         2.45 o                         
   2  13  10         22.96         22.42         3.12 o                         
   3  13  10          0.65         -0.68         3.55 o                         
   4  13  10         32.07         37.68         4.52 o                         
  -3  14  10         28.99         29.56         3.84 o                         
  -2  14  10         48.29         45.62         3.95 o                         
  -1  14  10         25.57         22.44         2.87 o                         
   0  14  10          1.11          0.26         2.77 o                         
   1  14  10         26.65         23.10         2.96 o                         
   2  14  10         47.68         40.33         3.98 o                         
   3  14  10         28.67         31.01         5.75 o                         
  -3  15  10         65.23         53.72         8.32 o                         
  -2  15  10         12.21          8.19         3.45 o                         
  -1  15  10        101.87        116.53        12.56 o                         
   0  15  10          0.30          1.43         3.42 o                         
   1  15  10        104.16        133.15         7.32 o                         
   2  15  10         12.67         11.35         3.64 o                         
   3  15  10         65.93         62.34        10.44 o                         
  -2  16  10         10.96         12.43         4.04 o                         
  -1  16  10          0.36          2.79         4.04 o                         
   0  16  10         41.18         46.15         5.04 o                         
   1  16  10          0.36          5.46         3.62 o                         
   2  16  10         10.57          6.64         9.18 o                         
  -1  17  10         36.43         33.02         5.71 o                         
   0  17  10         11.80         14.08         4.88 o                         
   1  17  10         36.24         34.95         4.72 o                         
   1   0  11        157.64        181.47         3.48 o                         
   2   0  11       1761.85       1797.01        54.00 o                         
   3   0  11          8.83          3.62         1.82 o                         
   4   0  11         35.22         31.50         2.65 o                         
   5   0  11          2.60          1.15         4.64 o                         
   6   0  11         15.81         12.91         7.80 o                         
  -6   1  11          5.26         14.06         8.38 o                         
  -5   1  11          2.71          7.55         4.89 o                         
  -4   1  11         23.98         23.88         2.39 o                         
  -3   1  11        224.95        240.78         7.83 o                         
  -2   1  11        458.52        435.32        10.01 o                         
  -1   1  11        597.77        625.98         9.60 o                         
   0   1  11          0.19         -0.72         1.04 o                         
   1   1  11        599.67        630.97         8.63 o                         
   2   1  11        456.58        437.04         8.24 o                         
   3   1  11        222.52        236.90         5.19 o                         
   4   1  11         23.89         23.10         2.47 o                         
   5   1  11          2.17         -1.19         3.52 o                         
   6   1  11          5.00          1.84         7.06 o                         
  -6   2  11         70.12         69.53         9.93 o                         
  -5   2  11          5.59          2.03         3.83 o                         
  -4   2  11         34.96         36.83         3.04 o                         
  -3   2  11        102.59         89.15         5.18 o                         
  -2   2  11       1063.13       1097.12        17.90 o                         
  -1   2  11        195.75        201.16         4.31 o                         
   0   2  11        468.52        447.65         6.55 o                         
   1   2  11        193.36        203.73         3.76 o                         
   2   2  11       1062.74       1119.32        15.93 o                         
   3   2  11        105.42         93.96         4.49 o                         
   4   2  11         35.26         37.75         2.55 o                         
   5   2  11          5.74          4.66         2.57 o                         
   6   2  11         68.81         73.55         9.70 o                         
  -6   3  11          1.72         -7.80         7.80 o                         
  -5   3  11         35.33         41.29         7.95 o                         
  -4   3  11         39.61         27.40         3.61 o                         
  -3   3  11        161.64        179.03         6.89 o                         
  -2   3  11        562.41        575.40         9.14 o                         
  -1   3  11         37.38         33.51         2.21 o                         
   0   3  11         59.54         64.59         2.51 o                         
   1   3  11         39.92         38.00         2.21 o                         
   2   3  11        558.98        589.83         9.30 o                         
   3   3  11        163.86        172.69         5.48 o                         
   4   3  11         41.06         31.51         2.55 o                         
   5   3  11         35.38         31.19         4.89 o                         
   6   3  11          1.75         -7.23         7.92 o                         
  -6   4  11         37.38         33.61         8.32 o                         
  -5   4  11          2.17          7.69         2.73 o                         
  -4   4  11        246.08        263.28         8.59 o                         
  -3   4  11         38.94         37.43         3.29 o                         
  -2   4  11        296.29        306.76         5.76 o                         
  -1   4  11          2.07          0.78         1.53 o                         
   0   4  11        986.30       1030.91        14.83 o                         
   1   4  11          1.85         -1.19         1.19 o                         
   2   4  11        294.61        305.75         5.96 o                         
   3   4  11         36.12         30.80         2.23 o                         
   4   4  11        244.38        258.38         6.20 o                         
   5   4  11          2.16          1.71         3.35 o                         
   6   4  11         37.66         41.04         6.31 o                         
  -6   5  11          1.12         -4.27         4.27 o                         
  -5   5  11         58.20         46.37        11.39 o                         
  -4   5  11        105.10         91.61        14.11 o                         
  -3   5  11          2.81         -0.84         2.55 o                         
  -2   5  11        204.92        200.56         4.95 o                         
  -1   5  11        343.67        361.45         6.19 o                         
   0   5  11          4.20          3.08         1.45 o                         
   1   5  11        345.03        351.69         7.19 o                         
   2   5  11        201.69        203.46         4.74 o                         
   3   5  11          3.87          6.82         1.94 o                         
   4   5  11        102.40         99.54         5.49 o                         
   5   5  11         58.48         49.07         5.48 o                         
   6   5  11          1.09          0.28         6.88 o                         
  -5   6  11         27.49         26.16         4.07 o                         
  -4   6  11          1.61         -3.53         5.97 o                         
  -3   6  11         25.92         22.55         2.68 o                         
  -2   6  11        283.92        294.09         6.44 o                         
  -1   6  11         68.76         71.16         3.30 o                         
   0   6  11        224.07        210.86         5.16 o                         
   1   6  11         67.10         72.46         3.54 o                         
   2   6  11        276.45        284.81         5.84 o                         
   3   6  11         23.85         22.09         2.11 o                         
   4   6  11          1.46          1.03         2.44 o                         
   5   6  11         27.43         24.59         6.06 o                         
  -5   7  11          6.60          6.14         5.79 o                         
  -4   7  11         25.42         20.37         4.71 o                         
  -3   7  11        154.45        157.25         6.54 o                         
  -2   7  11         53.48         57.96         3.41 o                         
  -1   7  11         37.33         36.04         2.36 o                         
   0   7  11        511.05        531.33         9.73 o                         
   1   7  11         35.91         33.62         2.46 o                         
   2   7  11         54.51         49.50         3.19 o                         
   3   7  11        159.77        159.24         4.90 o                         
   4   7  11         26.91         20.71         2.63 o                         
   5   7  11          6.78          0.87         4.22 o                         
  -5   8  11         29.20         28.68         4.19 o                         
  -4   8  11         20.15         16.13         4.22 o                         
  -3   8  11        107.58        118.52         4.24 o                         
  -2   8  11        183.45        187.88         5.11 o                         
  -1   8  11         74.22         75.77         3.72 o                         
   0   8  11          7.00          8.76         2.03 o                         
   1   8  11         69.96         64.50         3.92 o                         
   2   8  11        183.76        195.83         5.91 o                         
   3   8  11        108.33        110.88         4.96 o                         
   4   8  11         19.32         18.64         2.96 o                         
   5   8  11         30.41         30.93         5.78 o                         
  -4   9  11          4.19          2.29         2.63 o                         
  -3   9  11         12.65         13.12         2.32 o                         
  -2   9  11         23.30         23.60         2.84 o                         
  -1   9  11         95.05         89.71         4.31 o                         
   0   9  11        106.66        111.88         4.53 o                         
   1   9  11         91.47         93.49         4.58 o                         
   2   9  11         24.65         20.89         2.65 o                         
   3   9  11         11.99          8.17         2.47 o                         
   4   9  11          4.61          2.95         3.78 o                         
   5   9  11         42.17         41.49         7.77 o                         
  -5  10  11         21.06         20.15         2.38 o                         
  -4  10  11         36.23         43.79         3.42 o                         
  -3  10  11         58.78         61.90         4.16 o                         
  -2  10  11         88.23         94.78         5.02 o                         
  -1  10  11         13.73         15.41         2.38 o                         
   0  10  11          3.26          6.17         2.16 o                         
   1  10  11         13.86         14.75         2.52 o                         
   2  10  11         90.68         90.37         5.23 o                         
   3  10  11         59.35         60.21         4.11 o                         
   4  10  11         35.80         42.63         7.49 o                         
   5  10  11         21.01         15.08         8.63 o                         
  -4  11  11         15.65         14.26         3.71 o                         
  -3  11  11         19.29         17.29         3.51 o                         
  -2  11  11         15.97         16.01         2.74 o                         
  -1  11  11         16.57         11.96         2.63 o                         
   0  11  11         46.24         44.01         3.19 o                         
   1  11  11         18.76         10.59         2.61 o                         
   2  11  11         16.79         13.65         2.98 o                         
   3  11  11         19.56         14.83         4.06 o                         
   4  11  11         16.32          6.14         5.65 o                         
  -4  12  11         20.96         26.81         5.17 o                         
  -3  12  11         63.97         61.89         5.58 o                         
  -2  12  11         63.47         61.15         8.56 o                         
  -1  12  11        128.76        134.10         5.12 o                         
   0  12  11         98.99         90.68         5.63 o                         
   1  12  11        123.17        121.23         6.87 o                         
   2  12  11         61.56         58.97         6.18 o                         
   3  12  11         63.51         61.23         6.57 o                         
   4  12  11         21.24         24.34         5.79 o                         
  -4  13  11         19.86         17.92         3.40 o                         
  -3  13  11          3.24          0.24         5.88 o                         
  -2  13  11          0.74          3.08         2.48 o                         
  -1  13  11         15.88         15.41         2.45 o                         
   0  13  11        150.67        162.83         5.54 o                         
   1  13  11         15.87         18.27         4.27 o                         
   2  13  11          0.98         -2.87         6.60 o                         
   3  13  11          3.57         -3.90         5.12 o                         
   4  13  11         18.59         17.05         4.37 o                         
  -3  14  11          3.38         -0.35         5.35 o                         
  -2  14  11         16.52         15.63         3.07 o                         
  -1  14  11         82.51         88.45         6.23 o                         
   0  14  11          0.48          4.32         2.83 o                         
   1  14  11         80.91         86.85         7.75 o                         
   2  14  11         16.82         11.78         3.57 o                         
   3  14  11          2.97         10.08         4.27 o                         
  -2  15  11         18.63         17.72         3.53 o                         
  -1  15  11         48.38         48.30         4.73 o                         
   0  15  11         46.05         45.15         4.10 o                         
   1  15  11         47.87         44.00         4.35 o                         
   2  15  11         18.36         15.77         3.64 o                         
  -1  16  11         52.05         47.80         5.29 o                         
   0  16  11          4.74          3.47         3.73 o                         
   1  16  11         52.25         56.89         4.84 o                         
   0   0  12          5.85          1.81         1.75 o                         
   1   0  12        403.32        415.88         6.28 o                         
   2   0  12         92.44         94.72         3.67 o                         
   3   0  12        234.17        230.86         5.77 o                         
   4   0  12         95.53         88.94         6.12 o                         
   5   0  12        127.08        156.00        12.05 o                         
   6   0  12         12.36          8.78         8.15 o                         
  -6   1  12         14.84         33.61         8.78 o                         
  -5   1  12          8.59          4.36         3.59 o                         
  -4   1  12        143.76        159.71         5.43 o                         
  -3   1  12         78.69         77.32         5.13 o                         
  -2   1  12         28.68         23.65         2.08 o                         
  -1   1  12        285.57        306.90         5.23 o                         
   0   1  12        559.03        600.00         8.41 o                         
   1   1  12        284.57        304.80         5.07 o                         
   2   1  12         26.41         22.90         1.98 o                         
   3   1  12         80.68         73.34         3.89 o                         
   4   1  12        141.27        150.79         5.57 o                         
   5   1  12          8.88          8.66         5.79 o                         
   6   1  12         14.94         27.48         8.95 o                         
  -6   2  12         22.61         20.77         7.97 o                         
  -5   2  12         90.37        110.89        11.99 o                         
  -4   2  12        223.39        215.97         7.97 o                         
  -3   2  12        271.01        266.23         8.12 o                         
  -2   2  12        198.44        206.50         5.40 o                         
  -1   2  12        233.79        233.27         4.94 o                         
   0   2  12         34.25         40.10         2.20 o                         
   1   2  12        231.15        242.92         4.81 o                         
   2   2  12        199.63        212.69         4.71 o                         
   3   2  12        277.65        290.10         5.97 o                         
   4   2  12        224.63        221.02         5.73 o                         
   5   2  12         89.19         89.87         8.11 o                         
   6   2  12         22.71         15.55         7.92 o                         
  -6   3  12         20.38         18.99         7.86 o                         
  -5   3  12         33.50         39.29         8.78 o                         
  -4   3  12         14.41          9.79         3.39 o                         
  -3   3  12          0.27          3.11         2.52 o                         
  -2   3  12        741.15        756.82        11.75 o                         
  -1   3  12        113.39        115.39         3.60 o                         
   0   3  12          0.81          0.30         1.32 o                         
   1   3  12        112.15        114.83         3.35 o                         
   2   3  12        760.09        790.10        11.85 o                         
   3   3  12          0.38          0.42         1.82 o                         
   4   3  12         14.91         15.75         2.46 o                         
   5   3  12         33.87         29.45         4.14 o                         
   6   3  12         20.57         19.97         8.61 o                         
  -4   4  12          2.44          0.26         5.74 o                         
  -3   4  12        163.41        176.00         6.75 o                         
  -2   4  12        146.81        149.01         4.43 o                         
  -1   4  12         79.34         75.55         3.52 o                         
   0   4  12         41.79         41.35         2.02 o                         
   1   4  12         84.20         75.68         5.83 o                         
   2   4  12        148.13        152.47         4.17 o                         
   3   4  12        163.29        170.49         4.88 o                         
   4   4  12          2.62          2.79         2.65 o                         
  -5   5  12          2.26         -2.76         3.03 o                         
  -4   5  12         83.25         71.74        14.17 o                         
  -3   5  12         42.98         42.99         4.24 o                         
  -2   5  12        147.33        145.78         4.39 o                         
  -1   5  12         31.87         29.64         2.33 o                         
   0   5  12        237.28        236.63         5.42 o                         
   1   5  12         30.38         29.15         1.87 o                         
   2   5  12        143.35        134.53         4.18 o                         
   3   5  12         43.41         42.04         3.31 o                         
   4   5  12         81.23         69.48         4.43 o                         
   5   5  12          2.08          1.27         3.87 o                         
  -5   6  12         51.61         34.59         6.77 o                         
  -4   6  12         44.69         37.54         4.78 o                         
  -3   6  12         85.66         74.28         4.79 o                         
  -2   6  12         63.45         67.58         3.66 o                         
  -1   6  12        193.15        192.85         4.95 o                         
   0   6  12          2.60          1.95         1.79 o                         
   1   6  12        198.27        197.53         5.27 o                         
   2   6  12         66.65         64.70         3.52 o                         
   3   6  12         86.47         76.18         4.50 o                         
   4   6  12         44.55         46.63         3.64 o                         
   5   6  12         52.14         50.53         4.89 o                         
  -5   7  12          1.23         -6.25         6.25 o                         
  -4   7  12          4.06         -1.57         4.62 o                         
  -3   7  12         39.56         41.99         3.77 o                         
  -2   7  12         35.01         37.41         4.19 o                         
  -1   7  12         38.19         37.34         2.51 o                         
   0   7  12        133.16        118.26         4.37 o                         
   1   7  12         36.43         30.60         2.68 o                         
   2   7  12         35.00         30.99         2.29 o                         
   3   7  12         36.94         37.55         3.79 o                         
   4   7  12          4.95          6.34         3.05 o                         
   5   7  12          1.26          4.09        11.96 o                         
  -4   8  12        111.19         96.43         8.49 o                         
  -3   8  12         51.76         49.85         3.55 o                         
  -2   8  12         56.92         59.96         3.56 o                         
  -1   8  12        196.83        206.73         5.61 o                         
   0   8  12         94.86         80.29         4.15 o                         
   1   8  12        196.01        203.14         5.91 o                         
   2   8  12         56.58         54.39         3.55 o                         
   3   8  12         49.87         42.47         3.29 o                         
   4   8  12        109.13        113.72         6.86 o                         
   5   8  12         17.11          5.87        11.93 o                         
  -4   9  12          5.69          7.23         5.05 o                         
  -3   9  12         14.19         12.80         2.47 o                         
  -2   9  12         13.72         12.01         2.37 o                         
  -1   9  12         87.71         83.70         4.48 o                         
   0   9  12        115.12        130.34         6.86 o                         
   1   9  12         91.41         98.63         4.75 o                         
   2   9  12         14.58          7.69         2.69 o                         
   3   9  12         12.38          8.18         3.08 o                         
   4   9  12          5.60          4.09         4.37 o                         
   5   9  12          8.31         16.08         5.25 o                         
  -4  10  12         18.01         18.52         3.05 o                         
  -3  10  12         22.22         15.15         3.75 o                         
  -2  10  12         19.19         16.78         2.67 o                         
  -1  10  12          3.25          5.07         2.37 o                         
   0  10  12         85.46         91.49         5.03 o                         
   1  10  12          3.48          0.58         2.44 o                         
   2  10  12         19.58         11.33         3.10 o                         
   3  10  12         21.34         19.12         3.00 o                         
   4  10  12         17.55         13.09         5.15 o                         
  -4  11  12          1.03          3.32         2.83 o                         
  -3  11  12          4.67          2.10         3.25 o                         
  -2  11  12         11.43         12.45         3.64 o                         
  -1  11  12        137.01        143.41         6.21 o                         
   0  11  12        156.31        151.95         6.03 o                         
   1  11  12        139.49        154.21         6.43 o                         
   2  11  12         10.94         11.70         3.62 o                         
   3  11  12          4.30          6.82         3.57 o                         
   4  11  12          1.04          1.80         4.28 o                         
  -4  12  12          2.34          1.85         3.86 o                         
  -3  12  12         10.36         12.10         3.82 o                         
  -2  12  12         93.12        109.53         6.58 o                         
  -1  12  12         24.70         25.21         3.45 o                         
   0  12  12         71.55         64.15         4.31 o                         
   1  12  12         26.63         25.37         3.79 o                         
   2  12  12         93.17        113.17         8.96 o                         
   3  12  12         10.37          4.88         4.77 o                         
   4  12  12          2.48          4.82         4.81 o                         
  -3  13  12         39.09         43.46         4.84 o                         
  -2  13  12         44.65         49.06         4.76 o                         
  -1  13  12         64.64         58.82         3.89 o                         
   0  13  12         42.12         40.92         4.51 o                         
   1  13  12         67.73         65.89         5.57 o                         
   2  13  12         44.34         45.58         5.45 o                         
   3  13  12         39.91         45.72         6.18 o                         
  -3  14  12          6.41          3.31         4.84 o                         
  -2  14  12         61.89         68.00         4.39 o                         
  -1  14  12          2.17          3.98         2.69 o                         
   0  14  12         14.53         12.58         3.52 o                         
   1  14  12          2.64          7.73         3.28 o                         
   2  14  12         62.05         60.43         4.79 o                         
   3  14  12          6.51          2.32         4.15 o                         
  -2  15  12          6.41         10.70         3.48 o                         
  -1  15  12         17.31         15.99         3.94 o                         
   0  15  12          0.30          8.40         7.99 o                         
   1  15  12         18.95         13.17         4.10 o                         
   2  15  12          6.38          9.67         5.88 o                         
   0  16  12         26.54         32.04         4.47 o                         
   1   0  13        146.03        153.31         3.80 o                         
   2   0  13         16.24         13.39         1.96 o                         
   3   0  13         84.63         79.13         4.17 o                         
   4   0  13         23.62         27.16         3.25 o                         
   5   0  13          5.18         -1.09         7.23 o                         
  -5   1  13         65.05         58.44         5.26 o                         
  -4   1  13         48.76         46.22         3.64 o                         
  -3   1  13         62.95         66.95         4.98 o                         
  -2   1  13         83.16         81.97         3.28 o                         
  -1   1  13        651.46        675.36        10.19 o                         
   0   1  13          4.65          2.65         1.31 o                         
   1   1  13        654.90        671.98        11.48 o                         
   2   1  13         83.00         87.45         3.94 o                         
   3   1  13         64.42         71.98         4.03 o                         
   4   1  13         46.91         42.36         3.73 o                         
   5   1  13         63.79         58.47         5.37 o                         
  -5   2  13         60.66         47.79         8.15 o                         
  -4   2  13          2.44          0.62         2.29 o                         
  -3   2  13         37.33         30.57         3.56 o                         
  -2   2  13        214.30        211.79         4.76 o                         
  -1   2  13         59.71         52.49         3.14 o                         
   0   2  13        429.29        438.97         7.56 o                         
   1   2  13         61.61         53.04         2.90 o                         
   2   2  13        215.96        221.54         5.62 o                         
   3   2  13         37.24         28.88         2.75 o                         
   4   2  13          2.44          6.76         3.30 o                         
   5   2  13         59.31         48.42         5.60 o                         
  -5   3  13         35.11         34.93         8.95 o                         
  -4   3  13         40.60         34.15         5.78 o                         
  -3   3  13        157.13        151.19         6.76 o                         
  -2   3  13        144.71        138.76         4.04 o                         
  -1   3  13        503.56        544.99         9.04 o                         
   0   3  13        199.26        211.66         4.70 o                         
   1   3  13        504.18        548.73         9.89 o                         
   2   3  13        139.91        138.44         4.20 o                         
   3   3  13        152.40        150.35         4.73 o                         
   4   3  13         40.92         42.59         5.28 o                         
   5   3  13         34.00         25.33         5.21 o                         
  -5   4  13          0.42         -5.74         5.74 o                         
  -4   4  13        110.90        106.98        17.87 o                         
  -3   4  13         83.08         82.77         5.48 o                         
  -2   4  13        118.73        119.72         4.00 o                         
  -1   4  13         10.41          8.39         2.33 o                         
   0   4  13        851.92        887.31        13.14 o                         
   1   4  13         11.46          9.45         1.50 o                         
   2   4  13        122.65        125.94         4.16 o                         
   3   4  13         81.51         79.31         4.20 o                         
   4   4  13        109.48        128.38         9.46 o                         
   5   4  13          0.42         -0.92         4.23 o                         
  -5   5  13         11.73          9.93         7.23 o                         
  -4   5  13         11.27         16.03         5.03 o                         
  -3   5  13        130.81        116.62         7.50 o                         
  -2   5  13        117.21        115.22         4.65 o                         
  -1   5  13         48.43         41.25         2.78 o                         
   0   5  13        154.16        145.31         4.52 o                         
   1   5  13         51.15         49.91         2.87 o                         
   2   5  13        114.53        121.28         4.19 o                         
   3   5  13        132.52        132.70         7.74 o                         
   4   5  13         12.02          8.11         2.93 o                         
   5   5  13         11.81         10.10         4.67 o                         
  -5   6  13         13.52          2.01         7.92 o                         
  -4   6  13         65.95         66.89         9.06 o                         
  -3   6  13        100.01         88.61         5.17 o                         
  -2   6  13         10.97          7.31         3.17 o                         
  -1   6  13         20.61         21.88         3.08 o                         
   0   6  13         64.17         55.50         3.25 o                         
   1   6  13         20.31         17.39         1.99 o                         
   2   6  13         10.99          9.47         1.97 o                         
   3   6  13        100.43         90.58         9.25 o                         
   4   6  13         66.43         60.82         4.14 o                         
   5   6  13         13.83         14.11         8.15 o                         
  -5   7  13          2.44         -2.41         5.91 o                         
  -4   7  13         69.94         60.18         9.75 o                         
  -3   7  13         75.13         64.93         5.74 o                         
  -2   7  13          6.46          3.95         2.56 o                         
  -1   7  13         18.78         17.10         2.12 o                         
   0   7  13         57.89         50.26         3.32 o                         
   1   7  13         19.28         17.83         2.30 o                         
   2   7  13          6.35          5.00         2.01 o                         
   3   7  13         73.26         58.25         6.14 o                         
   4   7  13         71.59         60.80         4.68 o                         
   5   7  13          2.27          3.66         5.42 o                         
  -3   8  13          1.11         -0.82         3.40 o                         
  -2   8  13          0.66         -1.51         2.32 o                         
  -1   8  13        139.23        133.32         4.88 o                         
   0   8  13         39.19         29.15         3.26 o                         
   1   8  13        141.93        138.91         5.31 o                         
   2   8  13          0.43         -0.24         2.25 o                         
   3   8  13          0.95          4.61         2.89 o                         
   4   8  13         27.50         20.56         4.74 o                         
   5   8  13          4.95          4.03         5.84 o                         
  -4   9  13          0.96         -4.13         5.22 o                         
  -3   9  13         21.46         22.85         5.91 o                         
  -2   9  13         22.07         25.64         3.01 o                         
  -1   9  13         87.96         90.43         4.89 o                         
   0   9  13        154.30        121.91         5.27 o                         
   1   9  13         85.29         90.85         5.17 o                         
   2   9  13         23.00         26.34         3.34 o                         
   3   9  13         21.06         18.00         2.91 o                         
   4   9  13          0.89         -5.02         5.02 o                         
  -4  10  13         22.91         25.59         6.48 o                         
  -3  10  13         93.92         95.46         5.96 o                         
  -2  10  13         15.09         14.22         2.91 o                         
  -1  10  13         35.26         38.43         4.42 o                         
   0  10  13        116.46        120.98         7.05 o                         
   1  10  13         35.04         36.11         3.42 o                         
   2  10  13         15.02         14.56         3.42 o                         
   3  10  13         93.74        105.86         7.82 o                         
   4  10  13         22.40         25.02         5.40 o                         
  -4  11  13         16.71         21.30         3.46 o                         
  -3  11  13          5.54          5.67         3.47 o                         
  -2  11  13         14.95         18.06         3.18 o                         
  -1  11  13         35.09         29.68         3.95 o                         
   0  11  13         31.83         28.94         3.49 o                         
   1  11  13         33.95         33.02         3.66 o                         
   2  11  13         15.09         19.29         6.24 o                         
   3  11  13          5.77          5.97         4.29 o                         
   4  11  13         16.65         12.88         5.59 o                         
  -3  12  13         40.03         46.70         4.32 o                         
  -1  12  13         41.01         40.25         4.18 o                         
   0  12  13          2.50         -3.48         3.48 o                         
   1  12  13         40.18         40.19         4.25 o                         
   3  12  13         39.50         46.62         6.50 o                         
  -3  13  13          5.06          4.03         4.11 o                         
  -2  13  13         21.65         18.97         4.40 o                         
  -1  13  13         20.55         18.15         2.75 o                         
   0  13  13          7.07          8.70         3.95 o                         
   1  13  13         20.22         20.65         5.21 o                         
   2  13  13         22.72         23.94         5.57 o                         
   3  13  13          5.13          4.75         6.91 o                         
  -2  14  13         27.11         40.16         4.95 o                         
  -1  14  13         17.70         10.01         4.12 o                         
   1  14  13         17.51         10.53         3.76 o                         
   2  14  13         26.04         28.27         5.95 o                         
  -1  15  13         58.35         60.88         5.13 o                         
   0  15  13         25.18         19.13         4.93 o                         
   1  15  13         58.05         54.32         4.92 o                         
   0   0  14          2.07          3.76         2.18 o                         
   1   0  14        429.32        450.33         7.04 o                         
   2   0  14         41.57         39.68         3.31 o                         
   3   0  14          4.60          9.07         2.55 o                         
   4   0  14         72.72         76.17         5.45 o                         
   5   0  14        153.32        154.50         9.78 o                         
  -5   1  14         10.93          2.01         4.61 o                         
  -4   1  14        132.26        134.35         9.77 o                         
  -3   1  14         14.52         17.07         2.69 o                         
  -2   1  14        168.42        172.08         5.61 o                         
  -1   1  14        580.27        624.42         9.10 o                         
   0   1  14         70.04         71.46         3.47 o                         
   1   1  14        584.30        638.72         9.13 o                         
   2   1  14        164.15        165.20         5.24 o                         
   3   1  14         15.24         14.88         4.95 o                         
   4   1  14        137.04        142.68         6.94 o                         
   5   1  14         10.12         -1.70         4.90 o                         
  -5   2  14         40.14         38.96         6.02 o                         
  -4   2  14         13.32         16.68         6.74 o                         
  -3   2  14         56.94         60.27         4.97 o                         
  -2   2  14         38.63         44.13         2.95 o                         
  -1   2  14        114.20        111.52         4.15 o                         
   0   2  14        102.99        114.35         3.47 o                         
   1   2  14        116.66        129.36         8.04 o                         
   2   2  14         39.60         42.75         5.15 o                         
   3   2  14         56.87         59.78         4.61 o                         
   4   2  14         14.68         11.37         3.40 o                         
   5   2  14         41.13         32.05         6.00 o                         
  -5   3  14         30.60         25.42         8.38 o                         
  -4   3  14         10.35          7.23         6.77 o                         
  -3   3  14         33.42         23.02         3.92 o                         
  -2   3  14         22.87         19.40         2.46 o                         
  -1   3  14         92.11         99.98         4.11 o                         
   0   3  14          9.03          9.51         1.71 o                         
   1   3  14         92.26        105.52         4.27 o                         
   2   3  14         25.63         24.97         2.07 o                         
   3   3  14         35.13         28.91         3.91 o                         
   4   3  14         10.11         17.85         3.09 o                         
   5   3  14         31.81         23.77         7.43 o                         
  -5   4  14         12.48         11.07         6.94 o                         
  -4   4  14         68.71         62.59         8.43 o                         
  -3   4  14         24.30         20.34         4.11 o                         
  -2   4  14          9.65          9.04         2.03 o                         
  -1   4  14         49.04         48.04         3.29 o                         
   0   4  14         55.84         45.95         3.15 o                         
   1   4  14         47.72         48.59         2.64 o                         
   2   4  14          9.73          7.40         2.00 o                         
   3   4  14         26.36         25.75         3.33 o                         
   4   4  14         67.51         61.07         4.06 o                         
   5   4  14         13.05         10.88         4.81 o                         
  -5   5  14         71.34         75.04        10.84 o                         
  -4   5  14         52.89         40.56         8.09 o                         
  -3   5  14          4.89          0.15         5.19 o                         
  -2   5  14         55.77         52.66         3.69 o                         
  -1   5  14         15.43          8.95         2.17 o                         
   0   5  14        161.08        164.49         4.80 o                         
   1   5  14         15.27         12.02         1.98 o                         
   2   5  14         52.31         51.19         3.06 o                         
   3   5  14          4.91         -1.51         2.97 o                         
   4   5  14         52.67         52.99         4.59 o                         
   5   5  14         73.02         84.29        15.69 o                         
  -5   6  14         24.33         16.98         7.17 o                         
  -4   6  14         19.63          4.76         6.37 o                         
  -3   6  14         11.67         12.00         3.15 o                         
  -2   6  14         52.81         52.44         3.67 o                         
  -1   6  14        101.19        107.43         5.35 o                         
   0   6  14          9.30          7.68         2.09 o                         
   1   6  14        103.19        104.97         3.95 o                         
   2   6  14         53.33         52.18         5.37 o                         
   3   6  14         10.54          8.60         3.13 o                         
   4   6  14         19.43         14.31         4.20 o                         
   5   6  14         24.49         30.07         6.16 o                         
  -4   7  14         32.90         15.03         6.37 o                         
  -3   7  14         26.98         21.23         3.80 o                         
  -2   7  14         59.17         52.57         6.76 o                         
  -1   7  14         14.54         14.94         4.08 o                         
   0   7  14         96.27        103.68         4.71 o                         
   1   7  14         13.15          9.53         2.16 o                         
   2   7  14         58.95         55.76         2.98 o                         
   3   7  14         26.78         24.54         3.09 o                         
   4   7  14         31.76         25.18         6.63 o                         
  -3   8  14         72.78         70.16         9.98 o                         
  -2   8  14         60.12         53.04         4.36 o                         
  -1   8  14         75.35         69.55         3.90 o                         
   0   8  14          5.03          3.19         2.36 o                         
   1   8  14         76.98         65.42         7.30 o                         
   2   8  14         59.20         62.49         4.05 o                         
   3   8  14         71.09         63.46         4.32 o                         
   4   8  14         13.79          9.51         4.57 o                         
  -3   9  14         17.55         18.70         3.75 o                         
  -2   9  14          4.07         -2.53         3.44 o                         
  -1   9  14         43.39         43.63         3.15 o                         
   0   9  14          3.69          0.92         2.76 o                         
   1   9  14         44.39         41.61         4.18 o                         
   2   9  14          4.13          0.32         2.48 o                         
   3   9  14         18.47         16.89         3.79 o                         
   4   9  14          0.10          4.95         5.13 o                         
  -4  10  14          0.20          1.49         5.97 o                         
  -3  10  14         14.34         13.17         4.41 o                         
  -2  10  14         27.68         28.74         3.44 o                         
  -1  10  14         12.64         14.89         3.14 o                         
   0  10  14         52.23         49.91         4.52 o                         
   1  10  14         13.32         14.90         3.34 o                         
   2  10  14         27.81         26.44         4.13 o                         
   3  10  14         14.39         12.12         4.69 o                         
   4  10  14          0.29          9.26         8.06 o                         
  -3  11  14          6.32          5.12         3.66 o                         
  -2  11  14         73.37         76.25         5.59 o                         
  -1  11  14         17.10         21.11         3.82 o                         
   0  11  14         68.94         74.15         6.48 o                         
   1  11  14         17.30         17.74         5.80 o                         
   2  11  14         73.02         83.26         7.81 o                         
   3  11  14          6.45          4.79         5.15 o                         
  -3  12  14         29.22         36.61         4.36 o                         
  -2  12  14         33.22         38.63         4.31 o                         
  -1  12  14          3.88         -0.44         3.76 o                         
   0  12  14          0.55          3.02         4.07 o                         
   1  12  14          3.62         -1.83         4.40 o                         
   2  12  14         33.16         27.74         5.69 o                         
   3  12  14         29.10         33.36         6.30 o                         
  -2  13  14          9.30         12.82         4.22 o                         
  -1  13  14         38.73         37.43         3.36 o                         
   0  13  14          0.08         12.24         5.77 o                         
   1  13  14         39.48         41.48         6.61 o                         
   2  13  14         10.11         15.20         9.78 o                         
  -1  14  14          6.38          8.26         5.82 o                         
   0  14  14          9.84          8.20         3.60 o                         
   1  14  14          6.14         10.75         5.61 o                         
   1   0  15         36.73         31.67         2.06 o                         
   2   0  15         53.57         58.51         4.44 o                         
   3   0  15         56.90         70.11         7.94 o                         
   4   0  15          0.31         -1.20         3.59 o                         
   5   0  15         23.74         21.63         5.26 o                         
  -5   1  15          5.51          3.93         4.96 o                         
  -4   1  15        143.04        134.19         7.86 o                         
  -3   1  15         63.50         62.88         5.76 o                         
  -2   1  15        145.46        153.83         3.91 o                         
  -1   1  15        205.04        210.60         4.61 o                         
   0   1  15        157.30        177.58         5.13 o                         
   1   1  15        197.18        207.65         5.38 o                         
   2   1  15        142.87        155.40         6.62 o                         
   3   1  15         60.16         68.24         5.97 o                         
   4   1  15        144.76        159.43         9.15 o                         
   5   1  15          5.77          1.86         5.49 o                         
  -5   2  15         13.64         13.17         4.92 o                         
  -4   2  15         41.84         34.82         8.15 o                         
  -3   2  15          7.65         11.41         3.84 o                         
  -2   2  15        107.54        110.79         4.14 o                         
  -1   2  15        152.62        151.42         3.98 o                         
   0   2  15         40.18         35.02         2.35 o                         
   1   2  15        152.21        146.15         4.41 o                         
   2   2  15        104.56        110.31         5.18 o                         
   3   2  15          7.38          5.90         2.93 o                         
   4   2  15         40.84         45.94         6.34 o                         
   5   2  15         12.94         15.98         6.03 o                         
  -5   3  15         32.67         27.10         8.46 o                         
  -4   3  15          7.72          7.46         6.83 o                         
  -3   3  15         17.63         18.77         6.57 o                         
  -2   3  15          6.02          4.70         1.97 o                         
  -1   3  15          2.90         -1.50         2.19 o                         
   0   3  15         51.70         56.15         3.46 o                         
   1   3  15          2.25          1.64         2.09 o                         
   2   3  15          5.85          4.55         2.31 o                         
   3   3  15         17.63         13.48         3.64 o                         
   4   3  15          7.23          0.91         4.00 o                         
   5   3  15         31.61         31.43         6.74 o                         
  -4   4  15          9.58         11.19         7.92 o                         
  -3   4  15         16.19         13.48         3.93 o                         
  -2   4  15         39.14         34.90         2.95 o                         
  -1   4  15          6.07          7.40         2.35 o                         
   0   4  15        591.52        606.33        10.99 o                         
   1   4  15          5.55          4.56         2.21 o                         
   2   4  15         39.54         35.81         2.50 o                         
   3   4  15         15.62         16.29         2.74 o                         
   4   4  15          8.79          8.02         3.87 o                         
  -4   5  15         44.89         29.60         9.47 o                         
  -3   5  15         18.94         14.73         4.98 o                         
  -2   5  15         75.77         75.46         4.30 o                         
  -1   5  15         31.71         19.83         3.29 o                         
   0   5  15         59.89         55.05         3.26 o                         
   1   5  15         30.21         23.96         2.15 o                         
   2   5  15         75.91         78.78         8.13 o                         
   3   5  15         17.55         12.92         2.79 o                         
   4   5  15         44.24         45.36         4.89 o                         
  -4   6  15          2.94         -5.51         5.51 o                         
  -3   6  15         11.69          2.35         6.77 o                         
  -2   6  15        147.10        154.73         5.74 o                         
  -1   6  15         48.99         47.19         3.76 o                         
   0   6  15          5.62          2.69         2.27 o                         
   1   6  15         47.12         46.06         5.68 o                         
   2   6  15        145.34        146.66         5.38 o                         
   3   6  15         13.17         10.49         3.23 o                         
   4   6  15          3.19          5.97         4.39 o                         
  -4   7  15         14.38         11.82         9.12 o                         
  -3   7  15         52.11         56.96         8.84 o                         
  -2   7  15          2.07          1.57         2.97 o                         
  -1   7  15        125.80        123.79         6.57 o                         
   0   7  15          9.42          5.88         2.36 o                         
   1   7  15        125.34        128.55         4.77 o                         
   2   7  15          2.18         -1.41         3.28 o                         
   3   7  15         51.93         50.12         5.40 o                         
   4   7  15         15.40         12.65         5.61 o                         
  -3   8  15          3.18          9.64         5.51 o                         
  -2   8  15         83.58         67.79         7.71 o                         
  -1   8  15         34.47         29.94         6.72 o                         
   0   8  15         30.01         34.34         4.45 o                         
   1   8  15         33.76         26.37         2.61 o                         
   2   8  15         87.00         83.19         4.94 o                         
   3   8  15          3.01         -0.67         3.74 o                         
   4   8  15          6.53         13.48         7.92 o                         
  -3   9  15         14.21          8.15         4.12 o                         
  -2   9  15         37.52         32.38         4.90 o                         
  -1   9  15          9.48          9.16         2.67 o                         
   0   9  15          0.19         -0.04         2.95 o                         
   1   9  15          9.43          9.61         3.15 o                         
   2   9  15         38.65         35.65         3.53 o                         
   3   9  15         14.79          9.88         4.42 o                         
  -3  10  15         17.39         21.26         5.51 o                         
  -2  10  15          3.62          3.42         4.77 o                         
  -1  10  15         38.47         35.31         4.48 o                         
   0  10  15          3.43          2.85         3.32 o                         
   1  10  15         37.56         35.65         4.49 o                         
   2  10  15          3.54          0.79         3.52 o                         
   3  10  15         17.97         29.32        15.37 o                         
  -3  11  15         17.71         23.76         5.04 o                         
  -2  11  15         18.31         15.45         3.77 o                         
  -1  11  15          3.49          5.11         3.84 o                         
   0  11  15         27.01         17.49         5.86 o                         
   1  11  15          3.54          0.76         4.04 o                         
   2  11  15         19.89          4.52         5.77 o                         
   3  11  15         17.89         25.64         6.34 o                         
  -2  12  15          6.46          9.09         4.00 o                         
  -1  12  15          7.58          6.90         6.31 o                         
   1  12  15          7.82         10.41         5.03 o                         
   2  12  15          6.34         13.67         4.97 o                         
  -1  13  15         63.12         71.67         8.03 o                         
   0  13  15          0.28          2.45         8.75 o                         
   1  13  15         62.77         76.65        27.51 o                         
   0   0  16         81.63         94.47         5.22 o                         
   1   0  16        216.22        209.87         5.04 o                         
   2   0  16          3.12          2.01         3.01 o                         
   3   0  16          0.00         -0.13         2.78 o                         
   4   0  16          1.79          5.85         4.16 o                         
  -4   1  16         16.74         26.28         7.34 o                         
  -3   1  16         32.34         26.34         5.31 o                         
  -2   1  16         86.51         82.69         6.31 o                         
  -1   1  16         39.23         37.43         2.24 o                         
   0   1  16          2.69          0.66         1.84 o                         
   1   1  16         38.59         34.20         2.96 o                         
   2   1  16         85.23         83.91         5.04 o                         
   3   1  16         31.60         34.68         5.38 o                         
   4   1  16         16.50         13.44         8.18 o                         
  -4   2  16         15.66         17.33         7.92 o                         
  -3   2  16         13.00         11.47         5.15 o                         
  -2   2  16          9.97          7.79         2.56 o                         
  -1   2  16        144.67        140.57         4.25 o                         
   0   2  16         78.26         78.10         3.67 o                         
   1   2  16        143.32        139.16         5.41 o                         
   2   2  16          8.75          6.05         2.73 o                         
   3   2  16         13.40         17.38         5.43 o                         
   4   2  16         16.80         11.25         4.62 o                         
  -4   3  16         55.09         56.91         8.43 o                         
  -3   3  16         37.79         38.89         7.17 o                         
  -2   3  16         87.27         89.14         4.48 o                         
  -1   3  16         31.63         31.27         2.24 o                         
   0   3  16        351.72        406.21         8.80 o                         
   1   3  16         31.95         32.66         3.28 o                         
   2   3  16         87.37         91.33         5.28 o                         
   3   3  16         38.11         44.47         4.15 o                         
   4   3  16         56.22         59.66         8.46 o                         
  -4   4  16          5.22         -5.74         7.17 o                         
  -3   4  16         47.13         41.76         8.20 o                         
  -2   4  16         23.12         27.04         2.98 o                         
  -1   4  16        110.32        105.71         6.07 o                         
   0   4  16        266.90        280.73         6.95 o                         
   1   4  16        116.04        116.95         5.90 o                         
   2   4  16         23.06         27.76         3.96 o                         
   3   4  16         47.66         46.30         4.76 o                         
   4   4  16          5.83          9.62         5.49 o                         
  -4   5  16          3.00         -5.79         7.57 o                         
  -3   5  16         32.44         36.66         8.26 o                         
  -2   5  16         11.26          8.01         3.30 o                         
  -1   5  16         77.62         82.38         4.98 o                         
   0   5  16         24.53         21.66         2.66 o                         
   1   5  16         80.15         81.42         5.21 o                         
   2   5  16         10.95          9.70         2.78 o                         
   3   5  16         32.52         32.65         3.71 o                         
   4   5  16          2.74          5.59         4.45 o                         
  -4   6  16          1.23          7.17         5.79 o                         
  -3   6  16          0.94         -3.90         8.61 o                         
  -2   6  16          4.75          2.39         3.00 o                         
  -1   6  16         35.76         36.60         4.45 o                         
   0   6  16        164.26        157.74         5.62 o                         
   1   6  16         35.04         37.42         2.63 o                         
   2   6  16          4.72          5.24         2.58 o                         
   3   6  16          0.78         -3.15         3.71 o                         
   4   6  16          1.20         -6.77         6.77 o                         
  -2   7  16          3.99          3.42         4.31 o                         
  -1   7  16         51.08         45.25         4.40 o                         
   0   7  16          8.51          5.19         2.90 o                         
   1   7  16         52.25         43.35         3.99 o                         
   2   7  16          4.01          7.49         2.86 o                         
   3   7  16          0.62          1.01         4.81 o                         
  -3   8  16         29.57         23.41         6.71 o                         
  -2   8  16         38.39         39.65         5.19 o                         
  -1   8  16         11.41          9.35         4.53 o                         
   0   8  16          0.29         -1.90         2.75 o                         
   1   8  16         11.06         11.44         2.82 o                         
   2   8  16         36.98         30.80         3.98 o                         
   3   8  16         30.19         36.13         8.17 o                         
  -3   9  16         48.99         50.08         9.01 o                         
  -2   9  16         61.81         56.90         5.69 o                         
  -1   9  16          1.14          1.42         4.47 o                         
   0   9  16         25.34         36.70         5.14 o                         
   1   9  16          1.35         -2.96         2.97 o                         
   2   9  16         61.80         57.68         4.89 o                         
   3   9  16         47.88         51.94        16.55 o                         
  -2  10  16          2.31          5.61         5.00 o                         
  -1  10  16         11.57         15.60         3.55 o                         
   0  10  16         50.19         53.61         8.69 o                         
   1  10  16         11.06         13.82         4.34 o                         
   2  10  16          2.32          1.71         4.34 o                         
  -2  11  16         39.73         50.96         6.12 o                         
  -1  11  16         35.19         34.78         4.25 o                         
   0  11  16         18.24         21.31         5.01 o                         
   1  11  16         34.33         28.99         5.11 o                         
   2  11  16         38.04         35.86         5.56 o                         
  -1  12  16          6.20         20.00        12.71 o                         
   1  12  16          5.85          7.33         5.85 o                         
   1   0  17          9.37          9.63         2.19 o                         
   2   0  17          8.34          6.92         3.20 o                         
   3   0  17         17.11         23.36         9.24 o                         
   4   0  17         14.61         17.42        13.85 o                         
  -4   1  17          5.45          6.01         4.58 o                         
  -2   1  17         15.43         15.12         5.66 o                         
  -1   1  17         10.45          8.61         2.16 o                         
   0   1  17        112.89        112.49         4.36 o                         
   1   1  17         10.28          4.53         2.30 o                         
   2   1  17         16.18         16.34         3.46 o                         
   4   1  17          5.40          8.17         8.06 o                         
  -4   2  17          8.29         17.33         8.26 o                         
  -3   2  17          9.55          4.59         6.77 o                         
  -2   2  17          4.87          4.96         2.56 o                         
  -1   2  17         64.30         74.32         4.58 o                         
   0   2  17         38.56         41.29         2.81 o                         
   1   2  17         64.96         75.23         6.51 o                         
   2   2  17          4.57          4.84         3.10 o                         
   3   2  17          9.00         15.23         7.11 o                         
   4   2  17          8.58         13.54         6.48 o                         
  -4   3  17          9.47          5.45         7.46 o                         
  -3   3  17          7.97         -6.08         6.60 o                         
  -2   3  17         23.55         22.70         3.08 o                         
  -1   3  17         27.08         27.28         2.65 o                         
   0   3  17          3.35          0.72         2.29 o                         
   1   3  17         27.59         26.94         3.49 o                         
   2   3  17         24.18         25.95         3.15 o                         
   3   3  17          8.11         -2.60         4.68 o                         
   4   3  17          9.38          2.33         5.75 o                         
  -3   4  17          7.60         -0.29         7.86 o                         
  -2   4  17         15.37         18.22         3.09 o                         
  -1   4  17        128.42        142.57         6.04 o                         
   0   4  17          8.80          4.34         2.69 o                         
   1   4  17        126.01        126.71         5.97 o                         
   2   4  17         15.38         14.92         3.24 o                         
   3   4  17          7.67          2.34         4.96 o                         
  -3   5  17         15.71         20.14         7.63 o                         
  -2   5  17         10.96         14.24         3.09 o                         
  -1   5  17        102.95        103.09         7.16 o                         
   0   5  17         12.02          9.42         2.79 o                         
   1   5  17        102.97        109.14         5.82 o                         
   2   5  17         11.26          8.55         3.48 o                         
   3   5  17         15.88         10.88         5.60 o                         
  -3   6  17          7.70          4.82         5.79 o                         
  -2   6  17         52.28         54.72         4.99 o                         
  -1   6  17         66.17         71.74         8.75 o                         
   0   6  17         26.99         23.10         3.41 o                         
   1   6  17         65.91         64.23         4.30 o                         
   2   6  17         53.57         48.54         4.68 o                         
   3   6  17          7.73          4.23         4.28 o                         
  -3   7  17         13.97         20.60         6.37 o                         
  -2   7  17         28.50         34.24         5.14 o                         
  -1   7  17         34.69         28.79        10.15 o                         
   0   7  17         25.81         24.12         4.18 o                         
   1   7  17         33.94         37.16         4.74 o                         
   2   7  17         28.49         35.89         3.98 o                         
   3   7  17         13.71         19.62         5.39 o                         
  -2   8  17          1.79         10.82         4.72 o                         
  -1   8  17         72.96         79.64        15.72 o                         
   0   8  17          6.53          5.76         3.30 o                         
   1   8  17         71.88         85.65        11.52 o                         
   2   8  17          2.18          5.26         4.09 o                         
  -2   9  17          9.27          8.97         4.96 o                         
  -1   9  17          3.34         -2.39         5.94 o                         
   0   9  17          2.16         -2.96         3.05 o                         
   1   9  17          3.52         -1.52         4.50 o                         
   2   9  17          9.68         -2.87         4.32 o                         
  -1  10  17          3.17          5.54        12.91 o                         
   0  10  17          6.37         12.64         7.29 o                         
   1  10  17          2.87         -1.80         3.92 o                         
   0  11  17         36.48         44.93         9.58 o                         
   0   0  18        198.35        229.98        10.67 o                         
   1   0  18         74.52         68.48         4.44 o                         
   2   0  18          0.18         -1.39         3.21 o                         
   3   0  18          0.39         -3.01         4.51 o                         
  -3   1  18          4.10         -7.80         7.80 o                         
  -2   1  18          4.22         -3.32         3.32 o                         
  -1   1  18         23.15         25.85         2.66 o                         
   0   1  18        215.91        222.67         5.70 o                         
   1   1  18         24.66         22.22         2.92 o                         
   2   1  18          4.46          5.25         5.34 o                         
   3   1  18          3.94         -5.02         5.02 o                         
  -3   2  18         29.46         18.19         8.09 o                         
  -2   2  18         38.31         41.82         3.58 o                         
  -1   2  18          0.61         -2.02         2.96 o                         
   0   2  18         11.90          1.78         3.60 o                         
   1   2  18          0.45         -2.97         2.97 o                         
   2   2  18         37.94         41.00         4.45 o                         
   3   2  18         29.84         22.75         5.45 o                         
  -3   3  18         10.68         -4.19         6.88 o                         
  -2   3  18          7.71          6.42         3.64 o                         
  -1   3  18         27.50         24.67         3.47 o                         
   0   3  18          5.38          3.31         2.60 o                         
   1   3  18         26.62         21.78         3.87 o                         
   2   3  18          6.84          9.67         5.87 o                         
   3   3  18         10.68         11.89         6.22 o                         
  -3   4  18          7.85         -1.72         7.86 o                         
  -2   4  18          9.82          4.32         3.56 o                         
  -1   4  18          2.92         -3.12         3.32 o                         
   0   4  18         10.97          4.82         3.14 o                         
   1   4  18          2.58          2.50         3.34 o                         
   2   4  18          9.18          2.35         4.25 o                         
   3   4  18          7.46          6.92         5.57 o                         
  -3   5  18          1.83          3.10         6.43 o                         
  -2   5  18          7.85          3.47         3.61 o                         
  -1   5  18          6.32          9.31         4.49 o                         
   0   5  18          2.77          2.26         3.21 o                         
   1   5  18          5.72          0.99         3.93 o                         
   2   5  18          7.71          5.93         4.47 o                         
   3   5  18          1.92          8.93         8.18 o                         
  -2   6  18         27.38         25.82         6.25 o                         
  -1   6  18         23.69         24.63         6.85 o                         
   0   6  18          2.59          6.56         3.48 o                         
   1   6  18         23.01         15.24         4.52 o                         
   2   6  18         26.48         25.52         5.56 o                         
  -2   7  18          4.68          4.78         5.16 o                         
  -1   7  18         58.55         71.88         7.86 o                         
   0   7  18          4.09          1.48         3.63 o                         
   1   7  18         60.05         62.15        21.88 o                         
   2   7  18          4.80          4.93         4.47 o                         
  -1   8  18         24.27         25.52        12.25 o                         
   0   8  18         29.69         34.01         6.61 o                         
   1   8  18         24.19         25.00         5.35 o                         
  -1   9  18         24.90         26.52        10.07 o                         
   0   9  18         83.59         90.09         8.66 o                         
   1   9  18         24.83         14.72         3.98 o                         
   1   0  19          2.12         -2.04         3.26 o                         
   2   0  19          3.26         -6.25         6.25 o                         
  -2   1  19          1.62          1.31         4.50 o                         
  -1   1  19          1.69         -2.17         2.93 o                         
   0   1  19         14.69         16.75         3.54 o                         
   1   1  19          1.82         -3.28         4.07 o                         
   2   1  19          1.75          6.30         4.61 o                         
  -1   2  19         21.04         25.28         3.04 o                         
   0   2  19         20.14         14.59         3.43 o                         
   1   2  19         20.14         20.47         4.12 o                         
   2   2  19          9.11          4.59        14.00 o                         
  -2   3  19          2.44         -1.94         3.48 o                         
  -1   3  19         29.81         22.66         3.35 o                         
   0   3  19         50.99         66.37         4.48 o                         
   1   3  19         30.44         24.60         4.26 o                         
   2   3  19          2.18         -4.98         4.98 o                         
  -2   4  19          8.25         12.91         5.69 o                         
  -1   4  19         34.37         35.76         4.60 o                         
   0   4  19         19.06         11.15         3.73 o                         
   1   4  19         33.59         34.04         4.36 o                         
   2   4  19          8.29         13.06         5.70 o                         
  -2   5  19         21.60         16.76         4.83 o                         
  -1   5  19         21.22         15.90         5.13 o                         
   0   5  19         41.58         39.50         5.48 o                         
   1   5  19         21.32         14.64         4.88 o                         
   2   5  19         22.14         19.56         6.38 o                         
  -1   6  19         15.52         19.59         5.28 o                         
   0   6  19         39.85         31.14         4.66 o                         
   1   6  19         15.57         20.94        10.17 o                         
   0   7  19         45.07         99.70        14.00 o                         
   0   0  20          8.86         13.21         7.37 o                         
   1   0  20          0.35         -3.71         7.14 o                         
  -1   1  20          4.37          1.17         3.33 o                         
   0   1  20         45.44         33.73         4.99 o                         
   1   1  20          4.95          0.76         4.73 o                         
  -1   2  20          2.50          3.93         3.35 o                         
   0   2  20          0.02         -2.44         3.48 o                         
   1   2  20          2.34          4.31         4.92 o                         
  -1   3  20         12.22          4.80         5.19 o                         
   0   3  20          0.00         -2.61         4.21 o                         
   1   3  20         11.93         11.33         5.41 o                         
   0   4  20          0.00          3.27         5.69 o                         
                                                                                
